# Supplementary material for: Crystal structure of tetra­kis­(μ3-2-{[1,1-bis­(hy­droxy­meth­yl)-2-oxidoeth­yl]imino­meth­yl}-6-meth­oxy­phenolato)tetra­kis­[aqua­copper(II)]: a redetermination at 200 K
Source: Acta Crystallogr E Crystallogr Commun. 2015 Sep 26;71(Pt 10):1203–6. doi: 10.1107/S2056989015017314 (PMC4647398; doi:10.1107/S2056989015017314)
Supplement: Supplementary file 1 [file e-71-01203-sup1.cif]

##############################################################################
#                                                                            #
# This CIF contains the data in a paper accepted for publication in          #
# Acta Crystallographica Section E. It conforms to the requirements of       #
# Notes for Authors for Acta Crystallographica Section E, and has been       #
# peer reviewed under the auspices of the IUCr Commission on Journals.       #
#                                                                            #
# Full details of the Crystallographic Information File format               #
# are given in the paper "The Crystallographic Information File (CIF):       #
# a New Standard Archive File for Crystallography" by S. R. Hall, F. H.      #
# Allen and I. D. Brown [Acta Cryst. (1991), A47, 655-685].                  #
#                                                                            #
# The current version of the core CIF dictionary is obtainable from          #
# ftp://ftp.iucr.org/pub/cif_core.dic.                                       #
#                                                                            #
# Software is freely available for graphical display of the structure(s)     #
# in this CIF. For information consult the CIF software page                 #
# http://www.iucr.org/resources/cif/software.                                #
#                                                                            #
# This file may be used for bona fide research purposes within the           #
# scientific community so long as proper attribution is given to the journal # 
# article from which it was obtained.                                        #
#                                                                            #
##############################################################################
data_I
_audit_creation_method     'WinGX routine CIF_UPDATE'
_chemical_name_systematic
;\
Tetrakis(\m~3~-2-{[1,1-bis(hydroxymethyl)-2-oxidoethyl]iminomethyl}-6-\
methoxyphenolato)tetrakis[aquacopper(II)]
;
_chemical_formula_moiety     'C48 H68 Cu4 N4 O24'
_chemical_formula_sum     'C48 H68 Cu4 N4 O24'
_chemical_formula_iupac     '[Cu4 (C12 H15 N O5)4 (H2 O)4]'
_chemical_formula_weight     1339.22
_symmetry_cell_setting     tetragonal
_symmetry_space_group_name_H-M     'I 41/a'
_symmetry_space_group_name_Hall     '-I 4ad'
loop_
    _symmetry_equiv_pos_as_xyz
    'x, y, z'
    '-x, -y+1/2, z'
    '-y+3/4, x+1/4, z+1/4'
    'y+1/4, -x+1/4, z+1/4'
    'x+1/2, y+1/2, z+1/2'
    '-x+1/2, -y+1, z+1/2'
    '-y+5/4, x+3/4, z+3/4'
    'y+3/4, -x+3/4, z+3/4'
    '-x, -y, -z'
    'x, y-1/2, -z'
    'y-3/4, -x-1/4, -z-1/4'
    '-y-1/4, x-1/4, -z-1/4'
    '-x+1/2, -y+1/2, -z+1/2'
    'x+1/2, y, -z+1/2'
    'y-1/4, -x+1/4, -z+1/4'
    '-y+1/4, x+1/4, -z+1/4'
_cell_length_a     18.7108(3)
_cell_length_b     18.7108(3)
_cell_length_c     15.3800(3)
_cell_angle_alpha     90
_cell_angle_beta     90
_cell_angle_gamma     90
_cell_volume     5384.4(2)
_cell_formula_units_Z     4
_cell_measurement_reflns_used     7964
_cell_measurement_theta_min     2.748
_cell_measurement_theta_max     28.845
_cell_measurement_temperature     200(2)
_exptl_crystal_description     prism
_exptl_crystal_colour     dark_green
_exptl_crystal_size_max     0.39
_exptl_crystal_size_mid     0.23
_exptl_crystal_size_min     0.17
_exptl_crystal_density_diffrn     1.652
_exptl_crystal_F_000     2768
loop_
    _exptl_crystal_face_index_h
    _exptl_crystal_face_index_k
    _exptl_crystal_face_index_l
    _exptl_crystal_face_perp_dist
    -3 3 -2 0.0376
    -1 -1 0 0.1764
    0 -1 -1 0.1086
    -3 5 -2 0.0428
    0 -1 1 0.0945
    4 -2 -3 0.0974
    -1 0 2 0.0763
    1 0 -1 0.0843
    1 0 2 0.0886
    -1 0 -2 0.0788
_exptl_absorpt_coefficient_mu     1.647
_exptl_absorpt_correction_type     analytical
_exptl_absorpt_process_details
;
(<i>CrysAlis CCD</i> and <i>CrysAlis RED</i>; Agilent, 2013)
;
_exptl_absorpt_correction_T_min     0.687
_exptl_absorpt_correction_T_max     0.843
_diffrn_ambient_temperature     200(2)
_diffrn_radiation_type     MoK\a
_diffrn_radiation_wavelength     0.71073
_diffrn_radiation_monochromator     graphite
_diffrn_measurement_device_type     'Oxford Diffraction Xcalibur'
_diffrn_measurement_device     'four-circle diffractometer'
_diffrn_measurement_method     '\w scans'
_diffrn_detector_area_resol_mean     16.0009
_diffrn_reflns_number     25330
_diffrn_reflns_av_R_equivalents     0.044
_diffrn_reflns_theta_min     2.771
_diffrn_reflns_theta_max     27.997
_diffrn_reflns_theta_full     25.242
_diffrn_measured_fraction_theta_max     0.999
_diffrn_measured_fraction_theta_full     0.999
_diffrn_reflns_limit_h_min     -23
_diffrn_reflns_limit_h_max     24
_diffrn_reflns_limit_k_min     -23
_diffrn_reflns_limit_k_max     24
_diffrn_reflns_limit_l_min     -19
_diffrn_reflns_limit_l_max     20
_refine_special_details
;
Diffraction data were collected at 200 K, rather than the more usual 100 K, due
to apparent disordering at lower temperatures. Water molecule hydrogen atoms
were refined with geometries restrained to ideal values.
;
_reflns_number_total     3247
_reflns_number_gt     2942
_reflns_threshold_expression     I>2\s(I)
_refine_ls_structure_factor_coef     Fsqd
_refine_ls_matrix_type     full
_refine_ls_R_factor_all     0.0832
_refine_ls_R_factor_gt     0.0763
_refine_ls_wR_factor_gt     0.1905
_refine_ls_wR_factor_ref     0.1951
_refine_ls_goodness_of_fit_ref     1.119
_refine_ls_restrained_S_all     1.144
_refine_ls_number_reflns     3247
_refine_ls_number_parameters     188
_refine_ls_number_restraints     4
_refine_ls_hydrogen_treatment     mixed
_refine_ls_weighting_scheme     calc
_refine_ls_weighting_details
             'w=1/[\s^2^(Fo^2^)+(0.0811P)^2^+52.6317P] where P=(Fo^2^+2Fc^2^)/3'
_atom_sites_solution_hydrogens     mixed
_refine_ls_shift/su_max     0
_refine_ls_shift/su_mean     0
_refine_diff_density_max     1.58
_refine_diff_density_min     -0.978
_refine_ls_extinction_method     none
loop_
    _atom_type_symbol
    _atom_type_description
    _atom_type_scat_dispersion_real
    _atom_type_scat_dispersion_imag
    _atom_type_scat_source
    C C 0.0033 0.0016 'International Tables Vol C Tables 4.2.6.8 and 6.1.1.4'
    H H 0 0 'International Tables Vol C Tables 4.2.6.8 and 6.1.1.4'
    N N 0.0061 0.0033 'International Tables Vol C Tables 4.2.6.8 and 6.1.1.4'
    O O 0.0106 0.006 'International Tables Vol C Tables 4.2.6.8 and 6.1.1.4'
    Cu Cu 0.3201 1.2651 'International Tables Vol C Tables 4.2.6.8 and 6.1.1.4'
_computing_data_collection
;
<i>CrysAlis CCD</i> (Agilent, 2013)
;
_computing_cell_refinement
;
<i>CrysAlis CCD</i> (Agilent, 2013)
;
_computing_data_reduction
;
<i>CrysAlis CCD</i> (Agilent, 2013)
;
_computing_structure_solution
;
SIR92 (Altomare <i>et al.</i>, 1994)
;
_computing_structure_refinement
;
SHELXL2014 (Sheldrick, 2015)
;
_computing_molecular_graphics
;
DIAMOND (Brandenburg, 1999)
;
_computing_publication_material
;
WinGX (Farrugia, 2012)
;
loop_
    _atom_site_type_symbol
    _atom_site_label
    _atom_site_fract_x
    _atom_site_fract_y
    _atom_site_fract_z
    _atom_site_U_iso_or_equiv
    _atom_site_adp_type
    _atom_site_calc_flag
    _atom_site_occupancy
    _atom_site_disorder_assembly
    _atom_site_disorder_group
    Cu Cu1 0.47922(3) 0.66025(3) 0.69100(4) 0.0279(2) Uani d 1 . .
    C C1 0.5392(3) 0.5347(3) 0.7698(3) 0.0355(11) Uani d 1 . .
    O O1 0.5448(2) 0.58332(19) 0.7095(2) 0.0350(8) Uani d 1 . .
    C C2 0.4880(3) 0.5355(3) 0.8386(4) 0.0384(12) Uani d 1 . .
    C C3 0.4858(4) 0.4778(4) 0.8971(4) 0.0533(16) Uani d 1 . .
    H H3 0.4506 0.4777 0.9416 0.064 Uiso calc 1 . .
    C C4 0.5322(5) 0.4225(4) 0.8922(5) 0.063(2) Uani d 1 . .
    H H4 0.5285 0.3839 0.9322 0.076 Uiso calc 1 . .
    C C5 0.5845(5) 0.4218(3) 0.8297(5) 0.062(2) Uani d 1 . .
    H H5 0.6179 0.3836 0.8277 0.075 Uiso calc 1 . .
    C C6 0.5887(4) 0.4770(3) 0.7690(4) 0.0531(16) Uani d 1 . .
    O O6 0.6377(4) 0.4824(3) 0.7043(4) 0.0781(18) Uani d 1 . .
    C C61 0.6974(6) 0.4339(5) 0.7031(7) 0.094(3) Uani d 1 . .
    H H61A 0.7184 0.4311 0.7614 0.14 Uiso calc 1 . .
    H H61B 0.7334 0.4512 0.6619 0.14 Uiso calc 1 . .
    H H61C 0.681 0.3863 0.6852 0.14 Uiso calc 1 . .
    C C10 0.4376(3) 0.5937(4) 0.8514(4) 0.0453(14) Uani d 1 . .
    H H10 0.4063 0.5904 0.8999 0.054 Uiso calc 1 . .
    N N10 0.4318(2) 0.6488(3) 0.8033(3) 0.0416(11) Uani d 1 . .
    C C101 0.3781(4) 0.7071(4) 0.8247(4) 0.0492(15) Uani d 1 . .
    C C11 0.3629(3) 0.7439(3) 0.7393(4) 0.0384(12) Uani d 1 . .
    H H11A 0.3232 0.7186 0.7099 0.046 Uiso calc 1 . .
    H H11B 0.3468 0.7933 0.7513 0.046 Uiso calc 1 . .
    O O11 0.42189(18) 0.7465(2) 0.6827(2) 0.0322(7) Uani d 1 . .
    C C12 0.4105(5) 0.7622(4) 0.8871(5) 0.065(2) Uani d 1 . .
    H H12A 0.4533 0.7841 0.8601 0.078 Uiso calc 1 . .
    H H12B 0.3753 0.8006 0.8984 0.078 Uiso calc 1 . .
    O O12 0.4299(3) 0.7293(3) 0.9664(3) 0.0827(18) Uani d 1 . .
    H H12 0.4473 0.76 1.0001 0.124 Uiso calc 1 . .
    C C13 0.3123(4) 0.6764(4) 0.8649(4) 0.0551(17) Uani d 1 . .
    H H13A 0.3232 0.6592 0.9243 0.066 Uiso calc 1 . .
    H H13B 0.2751 0.7139 0.8694 0.066 Uiso calc 1 . .
    O O13 0.2862(3) 0.6191(3) 0.8141(4) 0.0724(16) Uani d 1 . .
    H H13 0.2492 0.6023 0.8374 0.109 Uiso calc 1 . .
    O O2 0.3560(3) 0.5887(2) 0.6505(3) 0.0497(10) Uani d 1 . .
    H H2AO 0.341(4) 0.618(4) 0.605(3) 0.075 Uiso d 1 . .
    H H2BO 0.326(4) 0.601(4) 0.699(3) 0.075 Uiso d 1 . .
loop_
    _atom_site_aniso_label
    _atom_site_aniso_U_11
    _atom_site_aniso_U_22
    _atom_site_aniso_U_33
    _atom_site_aniso_U_12
    _atom_site_aniso_U_13
    _atom_site_aniso_U_23
    Cu1 0.0264(3) 0.0308(3) 0.0265(3) -0.0006(2) -0.0008(2) 0.0045(2)
    C1 0.044(3) 0.030(2) 0.033(3) -0.003(2) -0.013(2) 0.0002(19)
    O1 0.0390(19) 0.0342(18) 0.0317(17) 0.0055(15) 0.0023(15) 0.0060(14)
    C2 0.039(3) 0.042(3) 0.034(3) -0.010(2) -0.008(2) 0.008(2)
    C3 0.062(4) 0.051(4) 0.046(3) -0.017(3) -0.009(3) 0.019(3)
    C4 0.094(6) 0.042(3) 0.053(4) -0.008(4) -0.012(4) 0.015(3)
    C5 0.101(6) 0.033(3) 0.052(4) 0.015(3) -0.012(4) 0.000(3)
    C6 0.082(5) 0.033(3) 0.044(3) 0.014(3) -0.004(3) -0.004(2)
    O6 0.105(4) 0.057(3) 0.073(3) 0.044(3) 0.023(3) 0.012(3)
    C61 0.101(7) 0.074(6) 0.106(8) 0.046(5) 0.016(6) 0.006(5)
    C10 0.033(3) 0.067(4) 0.036(3) 0.000(3) 0.002(2) 0.019(3)
    N10 0.033(2) 0.054(3) 0.038(2) 0.011(2) 0.0041(19) 0.013(2)
    C101 0.055(4) 0.054(4) 0.039(3) 0.020(3) 0.009(3) 0.002(3)
    C11 0.039(3) 0.040(3) 0.037(3) 0.006(2) 0.009(2) -0.005(2)
    O11 0.0298(17) 0.0392(19) 0.0274(17) 0.0051(14) -0.0015(13) 0.0032(14)
    C12 0.095(6) 0.057(4) 0.042(4) 0.026(4) 0.006(4) -0.004(3)
    O12 0.126(5) 0.081(4) 0.041(3) 0.019(4) -0.006(3) -0.003(3)
    C13 0.060(4) 0.058(4) 0.047(3) 0.015(3) 0.025(3) 0.003(3)
    O13 0.049(3) 0.083(4) 0.085(4) 0.002(3) 0.027(3) -0.004(3)
    O2 0.060(3) 0.037(2) 0.053(3) -0.0002(19) 0.005(2) -0.0109(19)
_geom_special_details
;
All e.s.d.'s (except the e.s.d. in the dihedral angle between two l.s. planes)
are estimated using the full covariance matrix. The cell e.s.d.'s are taken
into account individually in the estimation of e.s.d.'s in distances, angles
and torsion angles; correlations between e.s.d.'s in cell parameters are only
used when they are defined by crystal symmetry. An approximate (isotropic)
treatment of cell e.s.d.'s is used for estimating e.s.d.'s involving l.s.
planes.
;
loop_
    _geom_bond_atom_site_label_1
    _geom_bond_atom_site_label_2
    _geom_bond_site_symmetry_2
    _geom_bond_distance
    _geom_bond_publ_flag
    Cu1 O1 . 1.912(4) y
    Cu1 O11 . 1.941(4) y
    Cu1 N10 . 1.953(5) y
    Cu1 O2 . 2.738(5) y
    Cu1 O11 16_656 1.968(3) y
    Cu1 O11 2_665 2.547(4) y
    C1 O1 . 1.303(6) ?
    C1 C6 . 1.422(8) ?
    C1 C2 . 1.427(8) ?
    C2 C3 . 1.406(8) ?
    C2 C10 . 1.455(9) ?
    C3 C4 . 1.353(11) ?
    C3 H3 . 0.95 ?
    C4 C5 . 1.373(11) ?
    C4 H4 . 0.95 ?
    C5 C6 . 1.394(9) ?
    C5 H5 . 0.95 ?
    C6 O6 . 1.356(9) ?
    O6 C61 . 1.439(9) ?
    C61 H61A . 0.98 ?
    C61 H61B . 0.98 ?
    C61 H61C . 0.98 ?
    C10 N10 . 1.273(7) ?
    C10 H10 . 0.95 ?
    N10 C101 . 1.519(7) ?
    C101 C13 . 1.494(9) ?
    C101 C11 . 1.510(8) ?
    C101 C12 . 1.533(11) ?
    C11 O11 . 1.407(6) ?
    C11 H11A . 0.99 ?
    C11 H11B . 0.99 ?
    O11 Cu1 15_566 1.968(3) ?
    C12 O12 . 1.414(9) ?
    C12 H12A . 0.99 ?
    C12 H12B . 0.99 ?
    O12 H12 . 0.84 ?
    C13 O13 . 1.413(9) ?
    C13 H13A . 0.99 ?
    C13 H13B . 0.99 ?
    O13 H13 . 0.84 ?
    O2 H2AO . 0.93(5) ?
    O2 H2BO . 0.96(5) ?
loop_
    _geom_angle_atom_site_label_1
    _geom_angle_atom_site_label_2
    _geom_angle_atom_site_label_3
    _geom_angle_site_symmetry_1
    _geom_angle_site_symmetry_3
    _geom_angle
    _geom_angle_publ_flag
    O1 Cu1 O11 . . 171.70(15) ?
    O1 Cu1 N10 . . 94.41(17) ?
    O11 Cu1 N10 . . 84.16(17) ?
    N10 Cu1 O2 . . 76.41(16) ?
    O11 Cu1 O2 . . 85.77(14) ?
    O1 Cu1 O2 . . 101.89(14) ?
    O1 Cu1 O11 . 16_656 94.54(15) ?
    O11 Cu1 O11 . 16_656 88.41(16) ?
    N10 Cu1 O11 . 16_656 166.34(18) ?
    O2 Cu1 O11 . 2_665 159.30(12) ?
    O1 Cu1 O11 . 16_656 94.54(15) ?
    O11 Cu1 O11 . 16_656 88.44(16) ?
    O1 Cu1 O11 . 2_665 93.29(13) ?
    N10 Cu1 O11 . 2_665 116.70(16) ?
    O11 Cu1 O11 . 2_665 80.15(13) ?
    O11 Cu1 O11 16_656 2_665 73.02(12) ?
    O2 Cu1 O11 . 16_656 91.64(15) ?
    O2 Cu1 O11 . 2_665 159.32(12) ?
    O1 C1 C6 . . 118.1(5) ?
    O1 C1 C2 . . 125.1(5) ?
    C6 C1 C2 . . 116.8(5) ?
    C1 O1 Cu1 . . 125.5(3) ?
    C3 C2 C1 . . 119.2(6) ?
    C3 C2 C10 . . 118.0(6) ?
    C1 C2 C10 . . 122.9(5) ?
    C4 C3 C2 . . 122.2(7) ?
    C4 C3 H3 . . 118.9 ?
    C2 C3 H3 . . 118.9 ?
    C3 C4 C5 . . 120.2(6) ?
    C3 C4 H4 . . 119.9 ?
    C5 C4 H4 . . 119.9 ?
    C4 C5 C6 . . 120.2(7) ?
    C4 C5 H5 . . 119.9 ?
    C6 C5 H5 . . 119.9 ?
    O6 C6 C5 . . 125.7(6) ?
    O6 C6 C1 . . 113.0(5) ?
    C5 C6 C1 . . 121.3(7) ?
    C6 O6 C61 . . 119.2(6) ?
    O6 C61 H61A . . 109.5 ?
    O6 C61 H61B . . 109.5 ?
    H61A C61 H61B . . 109.5 ?
    O6 C61 H61C . . 109.5 ?
    H61A C61 H61C . . 109.5 ?
    H61B C61 H61C . . 109.5 ?
    N10 C10 C2 . . 125.6(5) ?
    N10 C10 H10 . . 117.2 ?
    C2 C10 H10 . . 117.2 ?
    C10 N10 C101 . . 120.8(5) ?
    C10 N10 Cu1 . . 124.3(4) ?
    C101 N10 Cu1 . . 114.4(3) ?
    C13 C101 C11 . . 112.3(6) ?
    C13 C101 N10 . . 111.0(5) ?
    C11 C101 N10 . . 105.3(4) ?
    C13 C101 C12 . . 109.1(6) ?
    C11 C101 C12 . . 108.2(6) ?
    N10 C101 C12 . . 110.9(5) ?
    O11 C11 C101 . . 113.9(5) ?
    O11 C11 H11A . . 108.8 ?
    C101 C11 H11A . . 108.8 ?
    O11 C11 H11B . . 108.8 ?
    C101 C11 H11B . . 108.8 ?
    H11A C11 H11B . . 107.7 ?
    C11 O11 Cu1 . . 111.4(3) ?
    C11 O11 Cu1 . 15_566 121.3(3) ?
    Cu1 O11 Cu1 . 15_566 108.47(17) ?
    O12 C12 C101 . . 110.4(6) ?
    O12 C12 H12A . . 109.6 ?
    C101 C12 H12A . . 109.6 ?
    O12 C12 H12B . . 109.6 ?
    C101 C12 H12B . . 109.6 ?
    H12A C12 H12B . . 108.1 ?
    C12 O12 H12 . . 109.5 ?
    O13 C13 C101 . . 110.4(5) ?
    O13 C13 H13A . . 109.6 ?
    C101 C13 H13A . . 109.6 ?
    O13 C13 H13B . . 109.6 ?
    C101 C13 H13B . . 109.6 ?
    H13A C13 H13B . . 108.1 ?
    C13 O13 H13 . . 109.5 ?
    H2AO O2 H2BO . . 105(3) ?
loop_
    _geom_hbond_atom_site_label_D
    _geom_hbond_atom_site_label_H
    _geom_hbond_atom_site_label_A
    _geom_hbond_site_symmetry_A
    _geom_hbond_distance_DH
    _geom_hbond_distance_HA
    _geom_hbond_distance_DA
    _geom_hbond_angle_DHA
    O12 H12 O12 2_665 0.84 2.37 2.736(12) 107.4
    O13 H13 O2 3 0.84 1.91 2.700(6) 155.8
    O2 H2AO O1 15_566 0.93(5) 1.92(4) 2.791(6) 155(8)
    O2 H2AO O6 15_566 0.93(5) 2.23(7) 2.853(7) 124(6)
    O2 H2BO O13 . 0.96(5) 1.95(3) 2.892(7) 165(6)
_shelx_hkl_file
;
   0   0   2-4.48442 29.2948   6
   0   0   4 15374.0 459.523   5
   0   0   4 14815.1 457.920   2
   0   0   4 14745.0 490.371   6
   0   0   4 15105.3 454.953   7
   0   0   6-38.4510 65.9861   2
   0   0   6-73.6815 93.3177   6
   0   0   6-25.2926 62.0077   5
   0   0   8 234998. 4206.83   5
   0   0   8 231288. 4325.55   6
   0   0   8 225955. 4188.13   2
   0   0  10 457.848 184.351   5
   0   0  10 430.660 263.310   6
   0   0  12 6478.08 533.293   6
   0   0  12 6893.45 503.188   5
   0   0  14 142.497 179.943   6
   0   0  14 524.863 233.785   5
   0   0 -14 229.672 173.457   4
   0   0  16 12508.7 883.921   6
   0   0  16 13844.0 856.132   5
   0   0  18 129.356 198.485   5
   0   0  18 139.117 233.644   6
   0   0  20 1303.43 350.261   5
   0   0  20 1117.52 383.852   6
   0   0  22 532.448 331.369   6
   0   0  22 43.6116 239.107   5
   0   1   3 1458.42 117.116   5
   1   0   3 1353.14 114.155   2
   0  -1   3 1335.27 114.448   5
   1   0   3 1444.67 121.195   5
  -1   0   3 1504.04 130.050   6
   1   0   3 1306.98 125.308   6
   0   1   3 1329.75 122.227   6
   1   0   3 1308.82 104.202   7
  -1   0   3 1131.58 96.3880   2
   0  -1   3 1388.29 115.626   7
   0   1   3 1424.62 123.455   2
   0  -1   3 1359.05 122.100   6
  -1   0   3 1318.17 102.824   5
   1   0   5 48876.7 1064.04   7
  -1   0   5 49118.0 1149.54   6
   1   0   5 48559.7 1113.72   5
   1   0   5 46516.3 908.015   1
   0   1   5 48524.6 1099.58   2
   0  -1   5 48255.4 1096.11   5
   0  -1   5 48830.7 1084.20   7
   0  -1   5 48770.0 1154.20   6
  -1   0   5 48215.8 1073.55   5
   0   1   5 47332.4 1079.85   5
   1   0   5 48505.3 1155.03   6
   0   1   5 48998.1 1152.09   6
  -1   0   5 48540.2 1077.27   2
   1   0   5 47478.9 1091.01   2
  -1   0   7 141839. 2809.33   6
   1   0   7 141715. 2839.51   6
   0  -1   7 145488. 2738.07   5
   0  -1   7 141577. 2827.90   6
   0   1   7 132310. 2339.45   1
   1   0   7 138459. 2404.83   1
   0   1   7 140605. 2808.16   6
   0   1   7 149421. 2735.30   5
  -1   0   7 142450. 2708.36   5
  -1   0   7 143340. 2706.60   2
   1   0   7 142780. 2678.38   7
   0   1   7 148705. 2744.22   2
   1   0   7 141774. 2758.22   5
   1   0   7 146254. 2737.76   2
   0  -1   7 149621. 2722.37   7
  -1   0   9 26487.8 876.495   5
   0   1   9 24375.2 863.131   2
   1   0   9 24646.0 936.638   6
   1   0   9 22134.0 568.987   1
   0   1   9 24738.2 863.676   5
   1   0   9 26022.2 899.490   5
   0  -1   9 25722.3 950.936   6
   0   1   9 21441.7 519.081   1
   0   1   9 24816.2 925.713   6
   0  -1   9 26567.7 890.397   5
  -1   0   9 24964.5 861.412   2
  -1   0   9 24522.3 920.625   6
   0   1  11 1743.92 259.342   2
   0   1  11 1227.63 255.556   6
  -1   0  11 1380.57 265.687   6
   1   0 -11 1292.30 209.501   4
   1   0  11 1062.77 221.375   5
   1   0  11 1027.27 250.802   6
   0   1  11 1526.14 242.444   5
  -1   0  11 1219.49 202.178   5
   0  -1  11 1246.33 240.375   6
   0  -1  11 1402.63 220.429   5
  -1   0  13 6944.09 516.805   5
  -1   0  13 7014.04 568.906   6
   1   0  13 5922.02 532.824   6
   1   0  13 6498.06 529.524   5
   1   0 -13 6190.88 462.272   4
   0  -1  13 6945.15 570.906   6
   0  -1  13 6477.14 513.080   5
   0   1  13 6289.53 511.584   5
   0   1 -13 6628.62 460.740   4
   0   1  13 6735.76 559.751   6
  -1   0  15 27883.8 1297.51   6
   0   1  15 27793.1 1208.42   5
   0   1  15 29786.5 1326.29   6
   1   0  15 27332.5 1222.08   5
   1   0  15 27777.0 1279.81   6
   0  -1 -15 28870.7 1153.76   4
  -1   0  15 28461.1 1212.67   5
   0  -1  15 27024.2 1263.04   6
   0  -1  15 27619.1 1215.42   5
   0  -1  17 3079.96 436.775   5
   0   1  17 3088.65 491.805   6
   1   0  17 3018.89 431.248   5
   0   1  17 2852.77 420.660   5
   1   0  17 2518.24 439.521   6
  -1   0  17 2996.25 433.360   5
   0  -1  17 1666.87 361.250   6
  -1   0  17 3444.91 521.625   6
   0   1  19-199.233 219.100   6
   0  -1  19-29.6619 207.884   5
  -1   0  19-43.4206 204.433   6
   0  -1  19 422.591 261.604   6
  -1   0  19 5.44304 175.346   5
   0   1  19 235.764 245.428   5
   1   0  19-164.525 222.589   5
   1   0  19-89.4216 245.585   6
   0  -1  21 1054.56 345.406   5
   0   1  21 1114.85 386.365   6
   0  -1  21 1038.45 331.732   6
   1   0  21 1166.93 404.239   6
  -1   0  21 1144.94 371.891   6
  -1   0  21 1223.15 363.985   5
   1   0  21 597.128 290.381   5
   0   1  21 1240.66 366.696   5
  -1  -1   2 52726.5 961.012   7
   1   1   2 51212.7 978.053   6
  -1   1   2 47641.8 933.997   3
   1   1   2 50219.3 956.322   5
   1  -1   2 51471.5 986.437   6
   1  -1   2 51042.9 969.574   5
   1  -1   2 50681.4 956.125   7
  -1  -1   2 50881.2 974.729   6
   1   1   2 51389.0 958.499   2
   1   1   4 22651.8 609.745   5
  -1   1   4 23716.9 620.280   2
   1   1   4 22836.2 638.686   6
   1  -1   4 22423.1 608.880   5
   1   1   4 22297.1 567.965   7
   1   1  -4 22088.1 548.510   4
  -1   1   4 21750.9 617.848   6
   1  -1   4 22281.9 644.945   6
   1   1   4 22085.1 603.464   2
  -1  -1   4 22725.5 600.720   7
  -1   1   4 22159.4 572.367   5
   1   1   4 20795.3 476.883   1
  -1  -1   4 22486.4 580.523   5
  -1  -1   4 20631.4 565.746   2
  -1  -1   4 22212.7 634.836   6
   1  -1   4 21309.3 583.839   7
  -1  -1   6 83637.1 1759.64   6
  -1  -1   6 83756.7 1648.98   5
   1  -1   6 80490.6 1434.66   1
   1   1   6 83059.1 1682.45   5
   1  -1   6 84149.4 1756.32   6
   1  -1   6 84093.1 1648.48   7
  -1   1   6 84741.2 1644.94   5
   1   1  -6 81782.7 1582.05   4
   1   1   6 84342.9 1760.68   6
   1   1   6 83425.9 1679.13   2
  -1   1   6 83188.4 1732.02   6
  -1  -1   6 83222.3 1641.44   2
   1  -1   6 82298.6 1682.67   5
   1   1   6 79102.9 1416.31   1
  -1   1   8 4903.57 361.824   2
   1   1  -8 4066.16 298.544   4
  -1  -1   8 5392.01 485.909   6
  -1   1   8 3876.33 368.341   6
   1  -1   8 5009.75 363.679   7
   1  -1   8 3233.14 190.839   1
   1   1   8 2950.13 291.840   6
  -1  -1   8 4276.68 403.367   5
   1  -1   8 3903.86 371.010   5
   1   1   8 4086.91 334.276   5
   1  -1   8 3785.32 378.080   6
  -1   1   8 3827.13 350.670   5
   1   1   8 3761.90 322.127   2
  -1   1  10 34864.3 1199.44   6
   1   1  10 32761.3 772.851   1
  -1  -1  10 36260.1 1128.97   5
   1  -1  10 35370.6 1220.22   6
   1   1 -10 34783.2 1042.50   4
   1   1  10 34666.5 1199.44   6
   1   1  10 36164.3 1144.39   2
   1  -1  10 35840.5 1143.89   5
  -1   1  10 36332.5 1138.12   2
  -1  -1  10 34023.0 1184.99   6
   1   1  10 35626.1 1139.48   5
   1  -1  10 35436.8 1102.81   7
  -1   1  10 36563.9 1130.30   5
  -1  -1  12 1196.78 219.324   5
   1   1  12 1296.03 264.966   6
  -1   1  12 1472.13 244.659   6
   1  -1  12 1423.54 274.142   6
   1   1  12 1418.25 254.082   5
  -1   1  12 792.682 197.477   5
   1   1 -12 1192.91 204.964   4
  -1   1  12 1411.03 261.765   2
  -1  -1  12 1278.84 261.330   6
   1  -1  12 1111.80 221.757   5
  -1   1  14 16968.7 867.293   5
  -1  -1  14 15425.6 837.457   5
   1  -1  14 15483.3 911.203   6
   1   1  14 15316.3 905.194   6
   1  -1 -14 14321.3 768.882   4
  -1  -1  14 14144.0 874.762   6
   1  -1  14 15693.3 857.998   5
  -1   1  14 15871.6 913.275   6
   1   1  14 15598.8 850.607   5
  -1  -1  16 591.293 220.916   5
   1  -1  16 1073.29 312.745   5
  -1   1  16 1205.62 322.722   6
   1  -1  16 1510.66 353.292   6
  -1   1  16 720.869 267.508   5
   1   1  16 1253.35 300.408   5
  -1  -1  16 1440.85 345.621   6
   1   1  16 867.984 281.828   6
   1  -1  18 2076.84 408.271   6
   1   1  18 2904.89 452.294   5
  -1  -1  18 2934.10 491.954   6
   1  -1  18 2316.57 392.101   5
   1   1  18 2786.94 458.300   6
  -1   1  18 3147.71 454.200   5
  -1  -1  18 3255.13 474.499   5
  -1   1  18 2545.51 455.998   6
   1  -1  20 97.8434 239.602   5
  -1   1  20 399.225 269.539   5
   1  -1  20 5.47465 206.105   6
   1   1  20 129.818 190.998   6
  -1  -1  20-58.8628 207.278   6
   1   1  20 873.767 330.494   5
  -1  -1  20-38.1529 248.947   5
  -1   1  20 233.422 241.899   6
   1  -1  22 3380.03 539.154   5
  -1   1  22 4130.46 622.242   6
   1   1  22 2866.84 517.765   5
  -1  -1  22 3672.00 593.227   6
   1   1  22 4060.94 606.901   6
   2   1   1 99959.0 1674.44   1
  -1   2   1 99313.4 1700.95   8
   1  -2   1 96091.8 1662.04   7
  -1   2   3 17391.7 472.489   6
  -1   2   3 16602.5 449.832   3
  -2  -1   3 18296.5 506.648   6
  -2  -1   3 17357.9 432.663   5
  -1   2   3 17794.6 463.194   5
   2   1   3 17641.2 485.742   5
   2   1   3 16815.6 427.150   1
   2   1  -3 16708.9 450.440   4
   2   1   3 17504.1 429.664   7
   1  -2   3 17773.8 479.186   7
  -2  -1   3 16924.9 427.102   2
   2   1   3 17272.3 474.186   2
   1  -2   3 16181.5 429.842   1
   1  -2   3 17930.0 498.390   5
   1  -2   3 17123.7 501.566   6
   2   1   5 22591.3 669.937   5
   2   1  -5 22449.3 622.426   4
   1  -2   5 21943.1 665.089   5
   2   1   5 22809.0 666.064   2
  -2  -1   5 22669.7 621.904   2
  -2  -1   5 22205.5 614.981   5
   1  -2   5 22170.7 654.930   7
   2   1   5 21559.9 549.034   1
  -1   2   5 23150.0 638.158   5
  -1   2   5 22288.1 678.971   6
   2   1   5 22029.7 606.810   7
  -2  -1   5 22859.8 704.198   6
   1  -2   5 23103.5 708.031   6
   1  -2   5 21215.8 543.109   1
   2   1   5 22601.8 712.739   6
   2   1   7 42872.6 1056.84   7
  -2  -1   7 44216.1 1209.11   6
   2   1   7 39814.5 903.745   1
   2   1   7 44480.8 1153.27   5
   2   1  -7 41117.3 1059.08   4
   2   1   7 43116.6 1195.59   6
  -1   2   7 45920.6 1154.16   2
   2   1   7 42822.4 1133.86   2
  -2  -1   7 41321.8 1070.90   2
  -2  -1   7 43562.5 1085.87   5
   1  -2   7 43823.5 1109.35   7
   1  -2   7 42509.0 1196.12   6
   1  -2   7 39255.3 888.101   1
  -1   2   7 41459.0 1095.02   5
  -1   2   7 43364.7 1175.69   6
   1  -2   7 43927.2 1149.15   5
  -1   2   9 26203.1 948.258   6
   1  -2   9 27526.1 886.299   7
  -2  -1   9 27678.5 893.187   5
   2   1   9 27651.8 926.436   2
   2   1   9 27028.2 917.589   5
   1  -2   9 25355.1 960.936   6
   2   1   9 24516.0 650.868   1
  -2  -1   9 24907.7 943.334   6
  -1   2   9 27198.7 891.029   5
   2   1   9 26984.2 970.005   6
   1  -2   9 24788.3 903.048   5
   2   1  -9 25601.4 832.494   4
  -1   2   9 26160.4 905.663   2
  -1   2  11 1929.17 275.679   6
   2   1  11 2706.33 306.434   5
   1  -2  11 2119.96 280.089   5
   2   1 -11 2181.86 254.139   4
   1  -2  11 2151.37 255.561   7
  -1   2  11 2235.07 269.939   2
  -2  -1  11 2170.10 262.604   5
   1  -2  11 2485.05 327.063   6
  -2  -1  11 2358.40 324.090   6
   2   1  11 2213.92 324.206   6
  -1   2  11 2562.69 288.347   5
  -1   2  13 26.3916 137.415   6
   2   1 -13 165.028 116.697   4
   2   1  13 111.957 167.532   6
   1  -2  13 267.690 183.424   6
  -1   2  13 136.600 162.272   2
  -1   2  13 229.045 169.048   5
   2   1  13 237.641 150.780   5
  -2  -1  13 27.6905 136.243   5
   1  -2  13 331.770 172.991   5
  -2  -1  13-26.4872 141.172   6
   2   1  15 1244.79 309.961   6
  -2  -1  15 1992.64 390.233   6
   2   1  15 1898.19 387.911   5
   1  -2 -15 2313.60 348.858   4
   1  -2  15 2129.69 422.596   6
  -1   2  15 2040.65 423.730   6
  -2  -1  15 1466.91 295.790   5
  -1   2  15 1525.57 314.105   5
   1  -2  15 1323.35 285.565   5
   1  -2  17 2427.81 445.567   6
   1  -2  17 3513.20 471.797   5
   2   1  17 3395.79 481.539   5
  -1   2  17 3555.40 497.130   6
   2   1  17 3495.74 497.938   6
  -2  -1  17 2789.33 452.752   6
  -2  -1  17 3646.29 458.611   5
  -1   2  17 2864.27 427.526   5
   2   1  19 406.155 250.040   6
  -1   2  19 376.455 263.186   5
   1  -2  19 141.268 251.268   6
   2   1  19 122.131 196.819   5
  -2  -1  19-3.79003 218.485   5
   1  -2  19 133.773 197.752   5
  -1   2  19-181.168 277.301   6
  -2  -1  19-55.2312 208.183   6
  -1   2  21 1139.46 344.971   5
  -2  -1  21 1183.43 372.221   6
   1  -2  21 1065.04 314.742   6
   2   1  21 508.770 330.427   6
   1  -2  21 608.668 275.436   5
   2   1  21 918.446 330.897   5
  -1   2  21 1069.55 366.819   6
   0  -2   2 109402. 1897.22   6
   0   2   2 110491. 1886.00   5
   0   2   2 111377. 1887.19   8
   2   0  -2 108478. 1884.24   4
   2   0   2 109586. 1882.82   5
   0  -2   2 108055. 1872.84   7
   2   0   2 106679. 1852.21   1
   2   0   2 106582. 1836.93   7
   0  -2   2 111621. 1898.78   5
  -2   0   2 109864. 1895.00   6
   0   2  -2 106473. 1856.24   8
   2   0   4 639.548 95.3582   7
   2   0   4 558.766 74.3446   1
   2   0  -4 577.735 93.7098   4
   0  -2   4 757.344 107.948   5
   0  -2   4 695.691 108.083   6
   0  -2   4 573.801 104.516   7
   2   0   4 568.883 100.292   5
  -2   0   4 641.500 89.1688   5
  -2   0   4 538.671 101.723   6
   0   2   4 550.034 93.5466   6
   0   2   4 655.390 92.5848   5
  -2   0   4 645.430 92.9977   2
   2   0   4 591.360 107.630   6
  -2   0   6 1116.10 168.183   6
   0  -2   6 1062.58 148.905   7
   2   0   6 1087.16 149.937   5
   2   0   6 774.583 124.493   6
   2   0   6 1055.26 104.303   1
   2   0  -6 1125.88 140.516   4
  -2   0   6 937.479 130.182   2
   0   2   6 1234.71 164.028   2
   0  -2   6 799.466 132.096   5
  -2   0   6 902.867 125.731   5
   0   2   6 947.010 141.682   6
   2   0   6 1010.82 132.260   7
   0  -2   6 933.894 146.735   6
   0   2   6 877.681 131.325   5
   0   2   8 62933.1 1571.52   6
   0  -2   8 61576.4 1502.77   5
   0   2   8 64777.5 1522.40   2
   2   0   8 60576.4 1587.89   6
   0   2   8 55923.4 1127.32   1
   0   2   8 62776.1 1493.30   5
  -2   0   8 61786.9 1446.59   5
   0  -2   8 60527.5 1475.11   7
   2   0   8 60457.7 1232.80   1
   2   0  -8 60694.1 1440.27   4
   2   0   8 60224.4 1434.00   7
  -2   0   8 60346.1 1552.56   6
  -2   0   8 61781.8 1465.82   2
   0  -2   8 60965.9 1567.92   6
   2   0   8 64784.9 1545.76   5
   2   0  10 9218.64 364.149   1
   0   2 -10 9715.29 484.447   4
   0  -2  10 10542.0 576.385   7
  -2   0  10 9164.30 532.790   2
  -2   0  10 9775.31 606.296   6
   2   0  10 10743.5 594.231   5
   0   2  10 9996.29 565.842   2
   0   2  10 9891.20 592.979   6
   0  -2  10 10325.4 574.617   5
  -2   0  10 9944.56 537.064   5
   2   0  10 9976.49 533.446   7
   0  -2  10 10604.4 645.987   6
   2   0 -10 9877.58 531.879   4
   2   0  10 10613.9 624.047   6
   0   2  10 9781.44 548.508   5
   2   0  12 2731.25 364.931   6
   0   2 -12 2261.86 255.756   4
   0   2  12 2408.79 303.675   5
   0  -2  12 2834.15 364.058   6
   0   2  12 2774.04 353.242   6
   0   2  12 2596.05 326.616   2
   2   0 -12 2543.57 297.228   4
   2   0  12 2456.67 317.114   5
   0  -2  12 2126.78 300.073   5
  -2   0  12 2248.93 326.158   6
  -2   0  12 2620.31 306.316   5
   0   2  14 203.063 200.519   5
   0  -2  14 217.441 180.737   6
   0   2  14 378.791 212.124   6
  -2   0  14 301.339 173.227   5
  -2   0  14 469.324 207.412   6
   2   0 -14 57.4320 128.597   4
   2   0  14-115.501 181.081   5
   0  -2  14-140.975 147.447   5
   2   0  14 190.294 197.429   6
   0  -2 -16 10626.9 711.869   4
   0  -2  16 11064.5 824.756   6
   0   2  16 11433.4 779.463   5
   2   0  16 11752.7 799.599   5
   0   2  16 10543.8 802.656   6
  -2   0  16 10834.5 755.808   5
   0  -2  16 10884.5 774.078   5
  -2   0  16 10262.1 806.615   6
   2   0  16 10796.4 808.751   6
   2   0  18 320.315 300.634   6
   0   2  18 351.686 229.265   5
   0  -2  18 337.304 239.048   5
   0  -2  18 314.901 273.558   6
  -2   0  18 489.897 270.521   6
  -2   0  18 126.925 178.323   5
   0   2  18 327.220 253.023   6
   2   0  18 136.120 211.596   5
   2   0  20 288.914 258.839   6
  -2   0  20 583.390 319.908   6
   2   0  20-92.2663 204.121   5
  -2   0  20 33.7277 194.343   5
   0   2  20 24.7824 240.776   6
   0  -2  20 176.976 227.221   5
   0   2  20 547.695 277.554   5
   0  -2  20 524.350 272.627   6
   2   0  22 20.8704 229.630   5
  -2   0  22-295.174 250.977   6
   0  -2  22 278.395 277.699   5
   0   2  22-5.66029 236.618   6
   0   2  22-2.79780 215.222   5
   1   2  -1 115795. 1998.10   8
   2  -1   1 119541. 2021.49   1
  -2   1   1 116700. 2015.72   3
   2  -1  -1 124802. 2024.98   4
  -1  -2   3 58567.4 1145.86   7
   2  -1   3 58413.9 1140.73   7
   1   2   3 59508.9 1164.95   5
   2  -1   3 57707.6 1166.08   5
  -2   1   3 59220.6 1157.80   6
   1   2   3 56767.7 1168.33   6
   2  -1  -3 57121.1 1167.26   4
  -2   1   3 56157.5 1069.25   5
   1   2   3 57673.4 1112.71   8
   2  -1   3 58503.4 1109.32   1
  -1  -2   3 58869.8 1190.24   6
   2  -1   3 59367.1 1194.84   6
  -1  -2   3 58304.9 1143.22   5
   2  -1   5 4591.45 254.752   7
  -1  -2   5 4301.95 288.208   6
   1   2   5 3982.45 253.544   2
   1   2  -5 4315.13 215.204   4
  -1  -2   5 4170.78 254.032   5
   2  -1   5 4386.39 284.297   6
  -2   1   5 4220.93 256.799   2
  -2   1   5 4258.74 267.841   6
   1   2   5 4271.11 258.476   5
   2  -1   5 4067.88 203.424   1
   2  -1   5 4457.81 268.945   5
  -2   1   5 4124.27 227.292   5
  -1  -2   5 4456.00 260.625   7
   1   2   5 4254.34 278.851   6
  -1  -2   7 89701.4 1946.90   6
   1   2   7 85553.6 1568.79   1
   2  -1   7 91666.0 1831.32   7
  -1  -2   7 93500.9 1862.22   7
   2  -1   7 86093.8 1622.93   1
  -2   1   7 89908.9 1925.32   6
   1   2  -7 91642.4 1738.69   4
  -1  -2   7 87968.2 1841.73   5
   1   2   7 88943.4 1932.30   6
   1   2   7 90230.9 1867.03   5
  -2   1   7 90252.1 1805.78   5
   1   2   7 89407.8 1873.39   2
   2  -1   7 93882.1 1904.94   5
   2  -1   7 87313.1 1940.40   6
  -2   1   9 19412.0 727.483   5
   1   2   9 18626.9 792.758   6
   2  -1   9 18293.5 713.521   7
   1   2   9 17514.4 500.729   1
   1   2  -9 19201.1 664.462   4
   1   2   9 18623.2 749.446   2
  -2   1   9 18556.3 791.685   6
   2  -1  -9 19680.7 742.690   4
   1   2   9 18858.8 750.053   5
  -1  -2   9 18975.3 803.515   6
   2  -1   9 17703.1 799.149   6
  -1  -2   9 18922.8 736.814   5
  -2   1   9 19987.4 756.286   2
   2  -1   9 17767.9 748.562   5
   2  -1   9 17268.6 533.090   1
  -2   1  11 151.617 141.392   6
  -2   1  11 57.3848 90.1239   5
   1   2  11-110.426 148.258   5
   2  -1  11 60.9283 134.854   7
   1   2  11 45.1470 141.108   2
   2  -1 -11 170.714 91.1074   4
  -2   1  11-108.817 110.647   2
   1   2 -11 13.8777 79.4577   4
   2  -1  11 171.279 117.930   5
  -1  -2  11 73.9766 126.011   5
   2  -1  11-3.28029 118.787   6
   1   2  11 187.378 168.486   6
  -1  -2  11 105.147 175.907   6
   2  -1  13 139.708 150.526   5
  -1  -2  13 76.3610 133.082   5
   1   2  13 233.435 191.386   6
  -2   1  13-46.9863 117.857   2
   2  -1 -13 40.5229 107.449   4
  -1  -2  13 74.2515 183.578   6
   2  -1  13 152.053 183.527   6
   1   2  13-87.8108 127.723   5
  -2   1  13 186.177 172.136   5
  -2   1  13 53.9950 158.000   6
   2  -1  15 1832.54 343.909   5
  -1  -2  15 2371.29 403.526   6
  -1  -2  15 1712.10 289.094   5
   1   2  15 1783.20 364.083   6
   2  -1 -15 1733.09 300.810   4
   2  -1  15 1349.74 346.482   6
  -2   1  15 1149.84 287.594   5
  -2   1  15 1863.06 364.282   6
   1   2  15 2282.72 390.071   5
   1   2  17 7405.39 714.306   6
  -2   1  17 8948.24 696.549   5
  -1  -2  17 7865.74 678.009   5
   2  -1  17 8766.02 719.535   5
  -1  -2  17 8489.64 755.198   6
  -2   1  17 8436.43 746.525   6
   1   2  17 9376.68 739.334   5
   2  -1  17 8485.92 744.178   6
  -2   1  19 587.571 266.463   6
  -1  -2  19 1235.33 369.224   6
  -1  -2  19 735.434 293.675   5
   2  -1  19 658.151 304.458   5
   1   2  19 853.187 299.688   5
   1   2  19 971.307 325.834   6
  -2   1  19 994.664 332.237   5
   2  -1  19 656.613 271.883   6
   2  -1  21 644.736 335.523   6
  -1  -2  21 783.749 320.878   6
  -2   1  21 821.719 362.206   6
   2  -1  21 736.070 296.173   5
   1   2  21 596.354 283.783   5
   1   2  21 392.147 332.828   6
  -1  -2  21 447.637 259.067   5
   2   2   0 308.785 47.5068   8
   2  -2   0 314.561 59.4592   1
   2   2  -2 141722. 2393.05   4
   2   2   2 144496. 2462.93   5
   2  -2   2 141578. 2464.21   5
   2  -2   2 138923. 2439.50   7
  -2  -2   2 144118. 2478.85   6
   2  -2   2 143373. 2468.57   1
   2  -2   2 145525. 2452.27   6
   2  -2  -2 140437. 2485.36   4
   2   2   2 153979. 2449.96   2
  -2   2   2 143314. 2465.41   3
  -2  -2   4 13387.7 433.241   5
  -2   2   4 13724.8 416.993   5
   2   2   4 14190.6 471.972   5
   2  -2   4 13875.7 456.750   7
   2   2  -4 13490.4 413.767   4
   2  -2   4 14412.8 502.112   6
   2  -2   4 14404.9 484.510   5
  -2  -2   4 15189.6 503.855   6
   2  -2   4 13666.2 424.143   1
   2   2   4 13922.1 402.239   7
   2   2   4 13928.6 464.585   2
  -2   2   4 13815.9 462.251   6
   2  -2   6 76910.6 1622.74   7
   2   2   6 76405.1 1696.05   6
  -2  -2   6 79801.9 1730.69   6
   2   2   6 79895.3 1663.31   2
   2   2   6 72955.8 1450.96   1
  -2   2   6 76064.5 1570.38   5
   2  -2   6 78679.9 1673.59   5
   2   2  -6 76295.9 1544.92   4
   2   2   6 77487.0 1656.97   5
  -2  -2   6 77413.7 1599.63   5
   2  -2   6 73185.8 1488.40   1
  -2   2   6 78285.9 1683.82   6
   2  -2   6 76002.5 1722.53   6
  -2   2   8 57298.3 1405.26   5
   2  -2   8 57816.0 1483.75   5
   2   2   8 59316.4 1474.75   5
   2  -2   8 56390.5 1398.75   7
   2  -2   8 55589.8 1510.31   6
  -2  -2   8 58333.2 1418.20   5
   2   2   8 60242.7 1542.48   6
  -2   2   8 59581.2 1510.13   6
   2   2   8 55704.4 1192.74   1
   2   2  -8 58122.8 1351.17   4
   2  -2   8 54524.3 1210.85   1
  -2   2   8 61515.5 1472.91   2
   2   2   8 58005.0 1460.89   2
  -2  -2   8 60547.6 1550.80   6
  -2   2  10 500.342 142.063   5
   2  -2  10 597.768 160.722   7
  -2  -2  10 561.693 174.225   6
   2  -2  10 1189.99 223.671   5
   2   2  10 756.334 212.418   6
   2  -2  10 473.274 90.0023   1
  -2  -2  10 548.132 143.776   5
   2   2  10 427.609 133.185   2
   2   2 -10 683.476 147.637   4
   2   2  10 767.875 177.873   5
  -2   2  10 580.235 147.381   2
  -2   2  10 579.402 187.171   6
   2   2  10 481.396 89.5222   1
   2  -2  10 647.619 196.298   6
   2  -2 -12 3813.35 369.956   4
  -2  -2  12 3694.60 417.016   6
   2   2  12 3779.35 416.082   6
   2  -2  12 3814.02 421.671   6
   2   2  12 3565.72 394.336   5
  -2   2  12 3606.11 407.479   6
  -2  -2  12 3302.33 350.790   5
  -2   2  12 3682.97 363.723   5
   2  -2  12 3786.35 401.661   5
   2  -2  12 3524.87 350.901   7
  -2   2  12 3663.41 397.861   2
   2   2 -12 3629.50 337.029   4
  -2   2  14 698.348 228.904   2
  -2  -2  14 491.781 183.118   6
  -2  -2  14 638.440 207.503   5
   2  -2  14 643.686 263.551   6
  -2   2  14 447.218 186.808   5
  -2   2  14 609.547 224.401   6
   2  -2  14 655.536 213.040   5
   2  -2 -14 688.438 206.610   4
   2   2  14 686.189 264.319   5
   2   2  14 1074.74 283.388   6
  -2  -2  16 6948.97 603.458   5
  -2   2  16 7816.66 625.217   5
   2   2  16 6894.99 607.817   5
  -2  -2  16 7558.95 671.170   6
   2  -2  16 6267.76 607.635   5
   2  -2  16 6698.97 646.667   6
   2   2  16 6935.59 645.758   6
   2  -2 -16 7410.80 594.230   4
  -2   2  16 8078.28 713.178   6
   2  -2  18 956.265 301.713   5
   2  -2  18 1429.88 352.767   6
  -2  -2  18 1262.06 351.318   6
  -2  -2  18 1655.13 333.635   5
   2   2  18 1832.97 392.818   5
  -2   2  18 1283.81 335.290   5
  -2   2  18 997.839 307.000   6
   2   2  18 671.604 269.412   6
  -2  -2  20 98.8894 192.678   5
   2  -2  20 247.777 221.740   6
   2   2  20 145.960 233.208   5
   2   2  20 365.738 266.629   6
   2  -2  20 65.9591 207.321   5
  -2  -2  20 423.868 273.987   6
  -2   2  20 482.394 260.612   5
  -2   2  20 21.2999 205.201   6
  -2   2  22-89.6726 236.766   6
   2  -2  22 58.9210 248.746   5
   2   2  22 212.563 251.967   5
  -2   3   1 255293. 4218.97   8
   3   2   1 254175. 4161.79   5
   3   2  -1 250300. 4172.38   4
  -2   3  -1 263783. 4162.20   8
   2  -3   1 254519. 4195.51   7
   2  -3   3 99420.7 1844.62   7
   3   2   3 98646.4 1718.94   7
   3   2   3 100896. 1861.93   5
   2  -3   3 102436. 1875.56   6
   3   2   3 98292.4 1715.52   8
   3   2   3 99901.8 1835.34   2
  -2   3  -3 99136.0 1760.27   8
   3   2   3 100473. 1817.96   1
   3   2  -3 97442.8 1815.04   4
   2  -3   3 103816. 1902.19   5
  -2   3   3 98230.9 1786.84   6
  -2   3   3 101478. 1865.95   3
  -3  -2   3 105940. 1916.50   6
   2  -3   5 4437.73 274.266   7
   3   2  -5 4011.58 238.386   4
  -2   3   5 4482.13 272.863   6
   3   2   5 4148.21 226.601   1
  -3  -2   5 4438.77 288.161   6
   3   2   5 4505.26 280.521   5
  -2   3  -5 4239.75 218.251   8
   3   2   5 4106.95 221.820   7
   2  -3   5 4000.08 235.538   1
   3   2   5 4172.60 267.283   2
  -3  -2   5 4204.41 241.781   5
  -2   3   5 4137.42 249.646   3
  -2   3   5 4098.72 242.686   5
   2  -3   5 4176.39 271.252   5
   2  -3   5 4033.77 282.137   6
   2  -3   7 10004.5 495.257   5
   2  -3   7 10272.6 473.467   7
   2  -3   7 9911.56 515.474   6
   3   2   7 9813.07 384.931   1
  -2   3   7 9618.32 439.320   5
  -3  -2   7 9804.62 440.263   5
  -3  -2   7 10736.5 527.738   6
  -2   3   7 10958.5 513.686   6
   3   2   7 10511.0 436.803   7
   3   2  -7 9377.61 427.002   4
   3   2   7 10016.7 509.120   6
   3   2   7 10763.4 501.541   2
   3   2   7 10125.7 501.278   5
  -2   3   9 1242.73 185.409   5
   2  -3   9 937.871 181.169   7
   3   2   9 901.405 184.137   6
   3   2   9 1002.77 121.835   1
  -3  -2   9 943.928 194.265   6
  -2   3   9 1258.27 215.302   6
  -3  -2   9 1025.84 163.977   5
  -2   3   9 997.739 195.975   2
   2  -3   9 1125.93 206.346   6
   3   2   9 883.594 178.787   2
   2  -3   9 1068.44 189.358   5
   3   2  -9 1391.33 180.338   4
   3   2   9 801.673 168.345   5
  -3  -2  11 729.143 175.105   5
  -2   3  11 568.685 140.518   5
   2  -3  11 1061.39 226.906   5
  -2   3  11 909.940 220.142   2
   3   2 -11 817.636 166.735   4
   2  -3  11 956.103 237.240   6
  -3  -2  11 1049.51 218.534   6
   3   2  11 504.826 159.823   5
  -2   3  11 509.329 167.097   6
   3   2  11 784.384 235.367   6
   2  -3  11 885.904 202.702   7
  -2   3  13 608.731 187.849   5
  -2   3  13 578.212 200.584   6
  -3  -2  13 506.249 192.517   6
   2  -3  13 467.678 195.436   5
   3   2  13 563.172 193.406   6
   2  -3  13 572.299 210.398   6
   2  -3 -13 703.205 214.170   4
  -2   3  13 236.054 156.714   2
   3   2  13 623.252 212.502   5
  -3  -2  13 748.084 197.348   5
   2  -3  13 365.572 180.685   7
   3   2 -13 701.477 183.233   4
  -2   3  15 1324.04 282.907   2
  -2   3  15 954.628 229.814   5
  -3  -2  15 1037.17 238.303   5
  -2   3  15 1862.10 349.665   6
   2  -3 -15 1532.95 300.581   4
   2  -3  15 1452.41 273.542   5
   2  -3  15 1345.00 348.092   6
   3   2  15 1790.21 353.703   5
  -3  -2  15 1593.50 295.886   6
   3   2  15 1364.93 288.528   6
   3   2  17 238.451 230.951   6
  -3  -2  17-315.897 250.573   6
   3   2  17 52.6531 196.121   5
  -3  -2  17 136.131 213.699   5
   2  -3  17 164.661 223.422   6
   2  -3 -17 337.066 223.137   4
  -2   3  17 307.652 250.365   6
  -2   3  17 90.0740 196.755   5
   2  -3  17 215.498 229.566   5
  -3  -2  19 489.578 288.796   6
   3   2  19 418.584 266.996   5
  -2   3  19 380.872 282.079   5
  -3  -2  19 179.998 198.722   5
  -2   3  19 423.491 233.253   6
   2  -3  19 732.658 290.462   6
   2  -3  19 688.409 289.406   5
   2  -3  21 514.970 284.958   5
   3   2  21 190.402 266.891   5
  -2   3  21 508.725 282.715   6
  -3  -2  21 540.850 285.048   6
   2  -3  21 263.605 305.930   6
   3   1   0 288.317 60.6736   4
   3   1   0 242.363 54.8853   1
  -1   3   0 268.356 62.9254   8
   3   1   2 276.846 59.0768   1
  -1   3   2 393.533 75.2344   8
   1  -3   2 210.395 62.3621   7
  -1   3  -2 300.523 57.9193   8
  -3  -1   2 402.198 73.9537   6
   3   1   2 332.513 66.4563   5
   3   1  -2 353.672 70.5926   4
   1  -3   2 288.843 59.5959   6
  -3  -1   4 7018.70 331.029   6
   3   1   4 7099.96 316.713   2
  -3  -1   4 6453.41 262.183   2
   3   1   4 6916.25 278.151   1
   3   1  -4 6509.73 294.652   4
   3   1   4 7102.47 322.761   5
   3   1   4 6927.74 274.306   7
  -1   3   4 6552.73 286.043   3
   1  -3   4 7213.25 334.563   5
   1  -3   4 6920.47 319.658   7
  -1   3   4 6546.41 301.169   6
  -3  -1   4 6487.36 258.991   5
  -1   3   4 6515.45 297.385   5
   1  -3   4 6243.94 314.380   6
  -1   3  -4 6798.11 273.367   8
  -3  -1   6 21088.9 720.487   6
   3   1   6 20069.2 681.835   5
   3   1   6 19912.4 609.839   7
   3   1   6 20286.4 676.316   2
   3   1  -6 20998.7 654.576   4
  -3  -1   6 20446.5 622.556   2
   1  -3   6 20558.7 693.269   5
   3   1   6 19807.2 569.145   1
  -1   3   6 21389.4 660.757   5
   3   1   6 21529.4 735.132   6
  -1   3   6 20504.9 692.710   6
   1  -3   6 20708.6 668.817   7
   1  -3   6 20653.5 721.526   6
  -3  -1   6 20429.8 621.033   5
   1  -3   8 1274.87 228.176   5
   3   1   8 1270.22 206.288   6
   3   1   8 1435.99 202.604   5
  -3  -1   8 1268.05 180.770   2
  -1   3   8 1275.64 185.204   2
  -1   3   8 1241.85 201.861   6
   3   1   8 1444.16 181.815   7
   1  -3   8 1227.28 267.036   6
   3   1   8 1217.68 133.058   1
   3   1  -8 1475.72 177.724   4
  -3  -1   8 952.241 147.929   5
   1  -3   8 1952.18 255.775   7
  -1   3   8 1042.78 159.461   5
  -3  -1   8 1201.80 201.332   6
  -3  -1  10 11258.2 570.417   5
   3   1  10 11013.4 656.809   6
   1  -3  10 11851.7 627.389   5
   3   1 -10 12364.7 586.030   4
  -3  -1  10 12253.8 668.402   6
   1  -3  10 11122.7 652.476   6
  -1   3  10 11591.9 603.708   5
   1  -3  10 12039.9 599.864   7
   3   1  10 13007.0 653.845   5
   3   1  10 11617.4 450.416   1
  -1   3  10 12621.5 643.818   2
   3   1  10 11042.8 550.524   7
  -1   3  10 11483.4 643.076   6
  -1   3  12 14000.0 729.481   5
  -3  -1  12 12349.2 747.662   6
  -3  -1  12 12201.0 679.233   5
  -1   3  12 13365.9 762.286   6
   3   1 -12 12799.1 656.543   4
   1  -3  12 14570.0 805.087   6
  -1   3  12 14090.2 748.798   2
   3   1  12 12352.8 755.689   6
   1  -3  12 11839.5 707.136   5
   1  -3  12 13243.5 693.433   7
   3   1  12 13012.7 728.619   5
  -3  -1  14 5783.51 506.542   5
   1  -3  14 5698.22 510.712   5
  -1   3  14 6088.20 539.725   2
  -1   3  14 5654.39 540.226   6
   3   1 -14 6077.56 474.445   4
   1  -3  14 6675.55 593.535   6
  -3  -1  14 5768.01 565.907   6
  -1   3  14 6050.55 522.075   5
   3   1  14 6569.24 552.035   5
   3   1  14 6409.50 572.859   6
  -1   3  16 977.487 280.022   6
   3   1  16 1041.03 290.971   5
  -3  -1  16 803.146 270.676   6
   3   1  16 624.430 264.878   6
   1  -3  16 933.764 242.696   5
  -3  -1  16 798.065 262.848   5
   1  -3  16 430.361 233.631   6
  -1   3  16 855.524 225.377   5
   1  -3 -16 870.593 262.727   4
   3   1  18-317.439 218.650   6
  -3  -1  18-0.28940 165.014   5
  -3  -1  18-59.4812 213.494   6
   3   1  18 168.809 267.552   5
   1  -3  18 251.880 217.627   6
  -1   3  18-15.2521 206.302   6
   1  -3  18 86.0883 217.900   5
  -1   3  18 333.972 232.120   5
   1  -3  20 365.419 250.001   5
  -3  -1  20 247.082 314.409   6
   1  -3  20 554.649 292.298   6
   3   1  20-204.924 214.708   5
  -1   3  20 186.590 238.954   5
  -1   3  20 175.530 265.253   6
   3   1  22 683.409 342.272   5
  -1   3  22 543.554 314.912   6
   1  -3  22 422.464 235.493   5
   0  -3   1 564.777 63.5301   7
   0   3  -1 719.394 74.3057   8
   3   0  -1 550.970 62.6909   1
   0   3   1 624.106 79.4999   8
   3   0  -1 761.302 81.6887   4
   3   0   1 939.745 88.5850   1
   3   0   3 29597.1 678.455   1
   3   0   3 30144.8 715.216   5
   3   0  -3 29657.4 716.654   4
   0   3   3 29596.0 709.671   5
   0   3   3 29684.8 712.310   8
   0   3  -3 29101.1 684.060   8
  -3   0   3 29907.7 720.142   6
   0  -3   3 28549.9 694.238   7
   0  -3   3 29614.7 728.995   6
   0   3   3 28557.4 677.769   6
   3   0   3 29929.5 662.481   7
   0   3  -5 62059.0 1205.64   4
   0   3   5 65150.4 1291.52   3
   3   0   5 66596.2 1436.91   5
   0  -3   5 68300.6 1435.31   5
  -3   0   5 65488.3 1367.79   2
   0  -3   5 65311.4 1413.20   7
   3   0   5 67999.7 1483.02   6
   0  -3   5 67049.6 1470.73   6
   3   0   5 67133.7 1358.99   7
   3   0   5 66732.1 1314.20   1
   0   3   5 69547.0 1424.77   5
   3   0  -5 67467.1 1424.60   4
  -3   0   5 64600.9 1319.89   5
  -3   0   5 68125.6 1458.51   6
   0   3   5 68005.1 1446.08   6
   0   3   7 3634.19 285.652   2
  -3   0   7 3544.29 264.692   2
  -3   0   7 3511.63 301.280   6
   0   3  -7 3817.01 215.523   4
   0   3   7 3429.20 283.389   6
   3   0   7 2959.36 230.679   7
   3   0   7 3256.45 210.604   1
   0  -3   7 3325.56 279.114   7
   0  -3   7 3187.12 264.202   5
   3   0  -7 3201.08 262.222   4
   3   0   7 3731.56 292.439   5
   3   0   7 3472.66 304.204   6
  -3   0   7 3487.81 245.967   5
   0  -3   7 3247.01 287.693   6
   0   3   7 3377.37 259.649   5
   0   3   9 1608.64 209.655   5
   0   3   9 1280.42 114.762   1
   0  -3   9 1516.49 224.935   5
   0  -3   9 2192.26 264.638   7
   3   0   9 1608.19 254.502   6
   0   3   9 1499.40 230.509   6
   0   3   9 1905.61 234.958   2
   3   0  -9 1170.46 198.180   4
   0  -3   9 1843.03 275.095   6
  -3   0   9 1316.14 194.491   2
   3   0   9 1716.48 246.168   5
   3   0   9 1189.10 136.160   1
  -3   0   9 1615.75 203.620   5
  -3   0   9 1669.29 242.145   6
   0   3  -9 1375.57 166.295   4
   3   0   9 1673.20 207.189   7
   0   3  11 8748.32 546.823   5
   0   3  11 9630.35 584.922   2
  -3   0  11 8417.34 572.490   6
   3   0 -11 8902.44 525.969   4
   3   0  11 8374.25 600.569   6
   3   0  11 8566.38 500.170   7
   0   3  11 9386.91 602.966   6
  -3   0  11 8337.63 518.589   5
   0  -3  11 9235.28 547.647   7
  -3   0  11 7971.53 502.154   2
   0   3 -11 8635.73 450.457   4
   0  -3  11 8757.96 554.550   5
   3   0  11 7926.16 539.625   5
   0  -3  11 9039.45 599.747   6
   0   3  13 3961.26 415.277   2
  -3   0  13 3283.74 358.769   5
   0   3  13 4205.49 446.683   6
   0   3  13 4026.84 396.737   5
   0  -3  13 3695.98 397.114   5
   3   0  13 3546.43 433.465   6
   3   0  13 3522.33 401.233   5
   0  -3  13 4184.00 471.704   6
  -3   0  13 3898.30 433.373   6
   3   0 -13 3800.17 379.271   4
   3   0 -15 16133.1 839.637   4
   0   3  15 15367.0 883.879   5
   0   3  15 18005.0 962.816   2
   3   0  15 15038.7 931.230   6
  -3   0  15 15140.2 925.699   6
   0  -3  15 15798.9 967.634   6
   3   0  15 18360.6 973.159   5
   0  -3  15 15454.6 911.584   5
   0   3  15 16061.9 950.802   6
  -3   0  15 15417.8 852.463   5
  -3   0  17 269.082 220.559   5
   0   3  17-11.0807 197.185   6
   3   0  17-45.2826 192.503   6
   0  -3  17 639.212 311.442   6
   0   3  17 28.4583 177.878   5
  -3   0  17 121.470 212.397   6
   0  -3  17 144.480 203.550   5
   3   0  17 48.8472 256.476   5
   3   0  19 3482.41 530.314   6
   0  -3  19 3588.75 531.043   5
   0  -3  19 3476.74 520.344   6
   3   0  19 3163.84 490.924   5
   0   3  19 3134.82 476.481   6
  -3   0  19 2940.98 454.709   5
   0   3  19 2891.11 458.302   5
  -3   0  19 3326.52 540.908   6
  -3   0  21 49.0437 230.363   6
   0  -3  21 42.4869 198.290   5
   0   3  21-23.8569 219.092   5
   0  -3  21 429.262 276.711   6
   0   3  21 459.016 277.096   6
   3   0  21 481.296 280.609   5
   3  -1   0 41.4121 36.1762   1
   3  -1   0 59.4457 43.5721   4
  -3   1   0 70.3878 37.6553   3
   1   3   0 71.2789 38.7838   8
   3  -1  -2 39866.0 822.401   1
  -1  -3   2 43630.8 882.346   6
   3  -1   2 42848.1 883.203   1
   3  -1   2 41768.8 850.395   7
   1   3  -2 41819.7 875.084   8
   1   3   2 41100.2 856.649   8
  -3   1   2 42993.7 854.378   6
   3  -1   2 41132.7 861.865   5
  -1  -3   2 40528.5 851.377   7
  -3   1   2 41775.5 889.656   3
   3  -1  -2 43376.9 905.654   4
  -1  -3   4 39842.8 961.024   6
  -3   1   4 38886.2 914.178   6
   3  -1   4 37820.2 857.234   1
   1   3  -4 36251.5 758.605   4
   1   3   4 39578.0 926.994   6
  -3   1   4 38309.7 813.907   5
   3  -1   4 39225.2 958.007   6
   1   3   4 40316.5 886.743   8
   3  -1   4 38630.0 927.387   5
   3  -1   4 39988.6 893.905   7
   3  -1  -4 39445.1 945.396   4
   1   3   4 40602.7 937.139   5
   1   3   4 36218.8 778.664   3
  -1  -3   4 40337.9 911.482   7
  -1  -3   4 39890.0 925.613   5
   1   3   6 10737.5 462.565   5
  -1  -3   6 9708.63 475.622   6
  -3   1   6 10464.8 448.639   2
   3  -1   6 10010.4 428.208   7
   3  -1   6 10140.9 462.578   5
   3  -1   6 10070.5 482.503   6
   3  -1   6 9609.41 377.158   1
   1   3   6 10282.3 479.988   6
  -3   1   6 9595.17 397.174   5
   3  -1  -6 9894.87 449.513   4
  -1  -3   6 10497.1 450.947   7
   1   3   6 10386.2 467.372   2
  -1  -3   6 10320.2 449.675   5
   1   3  -6 10119.8 358.606   4
  -3   1   6 10243.4 467.960   6
   1   3   8 8708.04 463.517   5
   3  -1   8 8039.21 463.119   5
  -3   1   8 8528.25 444.318   5
   1   3  -8 8466.17 378.312   4
   3  -1   8 8059.91 431.877   7
  -1  -3   8 7673.66 476.722   6
   3  -1  -8 8027.65 450.465   4
  -1  -3   8 7977.44 443.474   5
   1   3   8 8107.16 463.140   2
  -3   1   8 8586.69 463.415   2
   1   3   8 7460.33 305.161   1
   1   3   8 8839.76 496.658   6
   3  -1   8 7522.03 346.141   1
  -1  -3   8 8282.05 463.175   7
   3  -1   8 8275.71 500.050   6
  -3   1   8 9666.87 525.456   6
   1   3  10 13579.4 708.959   6
   3  -1  10 13082.8 616.029   7
  -1  -3  10 13374.4 652.069   5
  -1  -3  10 13520.8 707.505   6
   1   3  10 12931.0 433.793   1
   3  -1  10 13770.1 676.258   5
  -3   1  10 12478.9 628.442   2
   3  -1  10 13400.0 710.524   6
   1   3  10 13608.0 665.292   2
  -3   1  10 11895.2 655.740   6
   3  -1 -10 12585.8 622.996   4
   3  -1  10 12856.6 485.058   1
   1   3  10 13534.6 657.822   5
   1   3 -10 13542.6 556.514   4
  -3   1  10 12660.9 604.532   5
  -3   1  12 28929.0 1070.15   5
   1   3  12 30300.7 1139.28   5
   1   3  12 30509.9 1153.36   2
   3  -1  12 31386.3 1234.58   6
  -3   1  12 30390.9 1112.47   2
   3  -1  12 31560.6 1171.99   5
   3  -1 -12 28771.0 1090.65   4
  -3   1  12 29757.2 1185.49   6
   1   3 -12 30797.4 983.347   4
   3  -1  12 29621.0 1060.81   7
  -1  -3  12 29113.8 1129.86   5
   1   3  12 29965.7 1194.71   6
  -1  -3  12 30969.4 1226.56   6
  -3   1  14 2611.84 343.266   2
   3  -1  14 2471.16 377.406   6
   3  -1 -14 2272.64 306.723   4
   1   3  14 2333.38 349.944   5
  -3   1  14 1910.23 295.963   5
   3  -1  14 2489.29 352.815   5
  -1  -3  14 1803.35 327.465   6
  -1  -3  14 2219.32 311.989   5
   1   3  14 1901.49 325.062   6
   1   3  14 2748.81 381.411   2
  -3   1  14 2190.64 342.277   6
   1   3  16 172.071 180.600   6
  -1  -3  16 186.392 213.457   6
   3  -1  16-3.53931 158.644   5
  -1  -3  16-86.1607 174.347   5
  -3   1  16 132.624 166.736   5
   1   3  16-346.893 222.464   5
   3  -1  16-201.445 198.101   6
   3  -1 -16 226.609 185.409   4
  -3   1  16 158.730 183.678   6
   3  -1  18 3793.52 531.488   6
  -3   1  18 3546.02 513.688   6
  -1  -3  18 3148.42 489.309   6
   3  -1  18 4599.06 569.426   5
   1   3  18 3032.75 475.407   6
  -1  -3  18 3830.97 507.786   5
  -3   1  18 4494.01 521.162   5
   1   3  18 3994.00 527.438   5
   1   3  20 395.759 249.149   5
  -1  -3  20 852.216 373.054   6
   1   3  20 340.444 290.593   6
   3  -1  20 911.941 334.518   5
  -1  -3  20 255.861 271.549   5
  -3   1  20 615.062 296.446   6
   3  -1  20 348.317 263.200   6
   1   3  22 837.143 338.998   5
   3  -1  22 901.306 340.949   5
  -3   1  22 563.330 369.251   6
   3  -2   1 50758.6 955.294   5
  -3   2   1 51113.7 1009.93   3
   2   3  -1 47194.8 974.530   8
   3  -2  -1 52336.1 1009.13   1
   3  -2   1 50435.3 1030.60   1
   3  -2   1 48735.6 910.185   4
   3  -2   1 46225.4 963.138   7
   3  -2  -1 51435.5 995.394   4
   3  -2   3 347629. 5586.37   5
   2   3   3 340912. 5492.22   8
  -3   2   3 336749. 5578.87   3
   2   3  -3 330504. 5438.77   4
   3  -2   3 341632. 5569.32   1
  -2  -3   3 345255. 5603.26   6
  -2  -3   3 337611. 5546.14   7
   3  -2  -3 336098. 5613.86   4
  -3   2   3 333910. 5435.96   5
   3  -2   3 337129. 5588.30   6
  -3   2   3 332571. 5509.81   6
   3  -2   3 345042. 5550.73   7
   2   3   3 347429. 5598.05   5
  -2  -3   5 4564.98 265.377   5
   3  -2   5 4711.68 274.866   7
  -3   2   5 4057.05 224.865   5
   2   3   5 4884.86 294.189   2
  -2  -3   5 4623.61 273.735   7
   2   3  -5 4301.28 220.069   4
  -2  -3   5 4735.18 300.658   6
   3  -2   5 4617.53 284.946   5
   3  -2   5 4529.69 300.462   6
   3  -2   5 4783.77 255.376   1
   3  -2  -5 4792.10 296.638   4
  -3   2   5 4753.03 282.820   6
   2   3   5 4771.93 287.483   5
   3  -2  -7 5588.81 363.094   4
   3  -2   7 5238.62 289.027   1
   2   3  -7 5552.64 298.939   4
  -2  -3   7 6474.91 411.230   6
   2   3   7 5599.73 378.474   6
   2   3   7 5605.89 358.523   2
   2   3   7 5605.91 356.036   5
   2   3   7 5135.74 263.641   1
  -2  -3   7 5890.87 369.815   7
   3  -2   7 5659.15 369.915   5
  -2  -3   7 5393.06 337.175   5
  -3   2   7 5902.52 375.607   6
  -3   2   7 5644.49 363.080   2
   3  -2   7 5398.53 337.057   7
  -3   2   7 5463.35 318.192   5
   3  -2   7 5067.02 380.459   6
  -3   2   9 984.228 195.150   6
  -2  -3   9 1089.63 183.592   5
   3  -2   9 827.454 135.250   1
   2   3   9 895.064 119.011   1
   2   3   9 976.784 198.026   6
   2   3   9 828.008 176.122   5
   3  -2   9 766.248 186.515   7
   2   3   9 859.973 184.067   2
  -2  -3   9 947.336 194.199   6
  -3   2   9 989.374 178.920   2
  -3   2   9 926.477 163.009   5
   2   3  -9 1027.31 153.436   4
   3  -2  -9 735.398 159.911   4
   3  -2   9 776.266 173.322   5
   3  -2   9 1122.98 220.218   6
   3  -2  11 14541.1 786.019   6
   3  -2 -11 13036.7 675.522   4
  -3   2  11 13661.4 742.667   6
   2   3  11 14437.7 721.254   5
  -2  -3  11 13537.7 764.652   6
   3  -2  11 15151.6 759.065   5
   2   3 -11 14010.1 617.460   4
  -3   2  11 14558.0 711.168   2
   3  -2  11 14519.6 688.129   7
  -2  -3  11 13508.6 690.560   5
   2   3  11 14895.8 774.141   6
   2   3  11 13876.5 712.746   2
  -3   2  11 13110.4 665.304   5
  -2  -3  13 711.495 234.832   6
  -3   2  13 653.622 213.253   2
   2   3  13 512.602 211.414   6
   2   3  13-75.6804 207.940   5
   3  -2  13 263.544 191.933   6
   3  -2 -13 742.339 192.874   4
  -2  -3  13 597.523 194.447   5
   3  -2  13 598.651 188.817   5
  -3   2  13 445.461 161.771   5
   3  -2  13 368.944 143.451   7
   2   3  13 471.233 181.491   2
  -3   2  13 541.367 204.080   6
   2   3  15 1763.50 317.275   6
  -2  -3  15 916.172 272.258   6
  -3   2  15 2194.70 365.372   2
   3  -2  15 1230.57 303.753   6
   3  -2 -15 1757.90 296.848   4
   2   3  15 2300.68 373.746   5
  -3   2  15 1532.41 290.650   5
  -3   2  15 2244.43 373.521   6
  -2  -3  15 1932.55 313.844   5
   3  -2  15 1578.62 299.833   5
  -2  -3  17 215.907 210.287   5
  -3   2  17 202.877 178.100   6
  -2  -3  17-6.84767 183.737   6
   3  -2  17 232.774 260.179   6
   2   3  17 92.7124 246.673   6
  -3   2  17-15.9620 153.339   5
   3  -2  17 373.110 237.183   5
   2   3  17 186.721 212.485   5
   2   3  19 1643.73 391.196   5
  -2  -3  19 1541.22 361.789   5
  -2  -3  19 1689.42 437.675   6
   2   3  19 1273.27 364.917   6
  -3   2  19 1809.02 397.165   6
   3  -2  19 1455.67 387.871   6
   3  -2  19 1786.80 396.544   5
   2   3  21 1181.86 346.334   5
  -2  -3  21 909.143 370.788   6
  -3   2  21 682.519 313.537   6
   3  -2  21 928.192 375.118   6
   3  -2  21 815.827 399.686   5
  -3   3   0 287.761 67.6604   8
   3  -3   0 406.010 70.5710   4
   3   3   0 253.901 66.3188   8
   3  -3   0 109.555 69.2130   1
  -3   3   2 2911.03 138.603   6
  -3  -3   2 2944.78 186.687   6
   3   3   2 3009.26 154.683   8
   3   3   2 3077.36 188.638   5
   3  -3   2 2925.17 183.175   5
   3  -3  -2 2985.98 198.239   4
   3  -3   2 2890.04 176.983   7
  -3   3   2 2840.20 187.667   3
   3   3  -2 2920.03 164.606   4
  -3   3  -2 3148.25 150.487   8
   3  -3   2 3059.99 204.539   1
   3  -3   4 10839.8 419.418   7
   3   3   4 11309.7 441.315   5
   3  -3   4 10752.2 425.434   1
   3   3   4 11328.6 368.019   8
   3  -3   4 12156.1 459.391   5
  -3   3   4 12334.6 446.484   3
   3   3   4 11606.0 435.229   2
   3  -3  -4 11309.1 458.950   4
   3  -3   4 11647.5 450.810   6
  -3   3  -4 10925.7 333.941   8
  -3   3   4 11128.8 406.460   6
  -3   3   4 11358.5 384.178   5
   3   3  -4 11338.1 379.402   4
  -3  -3   4 11713.0 458.394   6
   3  -3   6 38581.5 971.791   1
  -3  -3   6 37552.5 990.193   5
   3  -3   6 38336.8 1055.71   5
  -3   3   6 38287.3 957.866   5
   3   3   6 37513.4 915.007   1
   3  -3   6 39731.7 1024.31   7
   3   3   6 40067.3 1045.60   2
   3   3  -6 39124.9 948.646   4
  -3   3   6 39129.5 1035.39   6
  -3   3  -6 38251.6 872.568   8
   3  -3   6 38990.2 1082.62   6
   3   3   6 40082.7 1056.87   5
  -3  -3   6 41742.1 1112.45   6
  -3   3   8 267.681 108.185   5
   3   3   8 599.863 161.003   2
   3  -3   8 151.048 83.3830   7
   3  -3   8 306.807 131.132   5
   3  -3   8 252.864 82.3168   1
  -3   3   8 306.788 118.829   6
   3   3   8 258.455 78.8270   1
  -3  -3   8 177.895 138.479   6
  -3  -3   8 186.850 94.8798   5
   3   3   8 545.951 156.673   6
  -3   3   8 280.771 107.393   2
   3  -3   8 371.214 143.296   6
   3   3  -8 191.929 71.4267   4
   3   3   8 262.574 132.518   5
   3  -3 -10 938.205 197.017   4
   3  -3  10 1034.01 139.632   1
   3  -3  10 879.709 236.082   6
   3   3  10 885.416 186.463   5
   3   3  10 1328.49 242.402   6
  -3   3  10 1053.04 203.932   6
   3   3 -10 715.771 145.195   4
  -3  -3  10 926.520 183.483   5
   3   3  10 564.523 110.050   1
   3   3  10 963.630 203.815   2
   3  -3  10 819.805 204.889   5
   3  -3  10 1309.16 214.019   7
  -3  -3  10 674.043 177.020   6
  -3   3  10 977.105 202.740   2
  -3   3  10 833.090 173.748   5
   3   3  12 10722.0 661.177   5
   3  -3 -12 9657.42 609.224   4
   3  -3  12 9588.39 634.226   5
  -3   3  12 10053.7 602.705   5
   3  -3  12 10451.2 689.319   6
   3  -3  12 9822.24 583.100   7
   3   3 -12 10267.7 565.705   4
  -3   3  12 10633.2 643.403   2
  -3   3  12 10335.9 658.952   6
  -3  -3  12 10906.7 703.201   6
   3   3  12 9807.26 668.375   6
   3   3  12 9948.48 636.113   2
  -3  -3  12 8936.78 578.877   5
  -3   3  14 1797.30 326.358   6
  -3   3  14 2186.45 336.512   2
   3  -3  14 2487.93 369.666   5
   3   3  14 1536.84 283.875   6
   3  -3  14 2015.11 308.107   7
  -3  -3  14 1778.08 360.914   6
  -3  -3  14 1973.35 314.263   5
  -3   3  14 1799.25 293.618   5
   3   3  14 1809.11 324.020   5
   3  -3 -14 1283.25 254.354   4
   3  -3  14 1666.29 334.634   6
  -3   3  16 1302.43 334.267   6
   3  -3  16 1457.94 372.105   6
  -3   3  16 552.720 196.466   2
  -3  -3  16 1128.14 278.271   5
  -3   3  16 977.049 249.444   5
   3  -3  16 711.783 271.502   5
   3   3  16 1038.10 294.867   5
   3  -3 -16 1153.92 275.659   4
  -3  -3  16 937.279 279.560   6
   3   3  16 855.784 309.918   6
  -3  -3  18 309.487 235.178   5
   3  -3  18 300.884 250.076   5
   3   3  18 118.496 225.775   5
   3  -3  18 229.720 217.845   6
  -3   3  18 69.2266 165.661   5
  -3  -3  18-49.8157 213.111   6
  -3   3  18 270.835 241.272   6
   3  -3  20 71.5034 197.416   5
  -3   3  20 274.173 260.468   6
   3  -3  20 675.589 354.505   6
  -3  -3  20 466.469 302.412   6
   3   3  20 425.088 300.568   5
   3   3  22 19.4924 244.949   5
  -3   3  22 69.0281 253.099   6
   3  -3  22-40.4213 231.295   5
   3  -4   1 120772. 2156.02   7
   3  -4   1 121465. 2047.16   4
  -3   4   1 122742. 2201.08   8
   4   3   1 115939. 2019.63   2
   4   3   1 116602. 2077.58   8
   3  -4  -1 123291. 2168.98   4
  -3   4  -1 123103. 2131.56   8
   3  -4   3 71971.3 1480.92   7
   4   3   3 72245.4 1418.31   2
  -3   4   3 69998.0 1347.79   6
   4   3   3 74986.4 1483.17   5
  -3   4   3 71371.4 1496.92   3
   3  -4   3 71865.7 1451.70   6
  -3   4  -3 73266.7 1375.42   8
   4   3  -3 72302.4 1429.33   4
   4   3   3 71872.4 1334.28   8
  -4  -3   3 77517.1 1538.66   6
  -3   4   5 34735.4 871.812   5
  -3   4   5 35734.2 927.009   3
  -3   4   5 34482.3 884.847   6
   4   3   5 36364.3 952.233   5
   3  -4   5 31172.1 879.061   1
   4   3   5 33694.1 774.469   8
   4   3   5 35023.7 917.388   2
  -4  -3   5 35929.6 981.692   6
   4   3  -5 34083.3 868.324   4
   4   3   5 34376.1 784.747   7
   3  -4   5 33797.7 945.582   5
   3  -4   5 34537.7 956.806   6
  -3   4  -5 33884.0 795.345   8
   4   3   5 34985.1 874.675   1
   3  -4   5 35738.0 931.114   7
   4   3  -7 62742.6 1415.68   4
  -3   4  -7 59993.8 1309.49   8
   3  -4   7 63074.4 1486.82   7
   4   3   7 60520.3 1341.42   7
   4   3   7 60802.1 1350.94   1
   4   3   7 62609.0 1521.39   5
   4   3   7 62145.4 1496.13   2
   3  -4   7 61594.1 1563.26   6
  -4  -3   7 62686.4 1572.44   6
  -3   4   7 61814.3 1493.64   6
  -4  -3   7 64035.8 1427.06   5
   3  -4   7 62430.6 1532.56   5
  -3   4   7 60096.8 1403.89   5
   3  -4   9 13220.5 680.356   6
   4   3  -9 12455.9 570.545   4
  -3   4   9 13749.6 669.302   2
   4   3   9 13341.1 644.769   2
  -3   4   9 13681.4 602.977   5
   3  -4   9 13550.3 626.573   7
  -3   4   9 13362.8 652.029   6
   4   3   9 12507.2 507.068   1
   4   3   9 13655.6 659.580   5
   3  -4   9 12900.7 651.861   5
  -4  -3   9 13209.4 679.962   6
  -4  -3   9 12839.5 585.266   5
   4   3  11 0.18057 146.618   5
   3  -4  11 30.5142 132.639   5
  -4  -3  11-112.061 170.775   6
   4   3  11-164.067 114.720   1
   4   3  11-37.2637 127.129   2
  -4  -3  11 10.3860 120.166   5
   3  -4 -11-112.559 130.304   4
  -3   4  11-82.3817 116.080   2
   4   3 -11-181.364 135.672   4
   3  -4  11-83.0839 115.124   7
  -3   4  11 7.85286 125.926   6
  -3   4  11-28.5769 113.238   5
   3  -4  11 50.2581 135.766   6
  -4  -3  13 42.9870 126.134   6
  -4  -3  13-25.3595 116.696   5
   3  -4  13 96.7123 175.375   7
  -3   4  13 186.088 163.209   2
   3  -4 -13-28.3108 149.321   4
   3  -4  13 176.333 174.023   6
   4   3  13 205.262 170.491   5
  -3   4  13 22.0523 134.489   6
   3  -4  13-42.0838 129.354   5
  -3   4  13 13.1240 125.360   5
   3  -4  15 2340.09 411.898   6
   4   3  15 3113.98 427.452   5
  -3   4  15 2057.45 320.101   2
   3  -4  15 2684.48 352.427   7
  -4  -3  15 1911.82 332.294   5
  -4  -3  15 2250.51 368.632   6
   3  -4 -15 2660.20 395.588   4
  -3   4  15 2622.05 406.391   6
   3  -4  15 1862.96 349.571   5
  -3   4  15 2526.23 356.431   5
  -3   4  17 1407.35 342.154   6
  -4  -3  17 1716.66 325.364   6
   3  -4 -17 2082.58 340.023   4
   3  -4  17 1816.26 385.458   5
   3  -4  17 2016.88 396.610   6
  -3   4  17 1809.61 357.309   2
   4   3  17 1921.97 368.455   5
  -4  -3  17 1775.89 346.182   5
  -3   4  17 1611.76 335.883   5
   3  -4  19 291.308 289.679   5
   4   3  19 259.631 269.955   5
  -3   4  19-297.615 227.797   6
  -4  -3  19 336.858 283.295   6
   3  -4  19 406.676 267.124   6
  -4  -3  21 318.284 255.177   6
   3  -4  21 122.524 230.660   6
   3  -4  21 323.163 269.462   5
  -3   4  21-108.621 219.744   6
   4   3  21 200.971 293.223   5
  -2   4   0 19640.3 520.574   8
   4   2   0 18074.0 500.988   1
   4   2   2 16705.0 475.679   5
   4   2   2 16003.9 434.691   2
   4   2   2 16934.5 494.622   1
  -2   4   2 17042.4 520.295   8
   2  -4   2 16586.0 455.493   6
   4   2  -2 16475.9 443.088   1
   4   2  -2 17266.9 493.826   4
   2  -4   2 16510.1 487.150   7
  -2   4  -2 17655.6 466.967   8
  -4  -2   4 8365.48 381.005   6
  -2   4   4 8114.11 339.197   5
   2  -4   4 8009.84 362.444   7
  -2   4   4 7349.04 310.887   6
   4   2  -4 7423.61 330.679   4
  -2   4   4 7524.75 344.159   3
  -2   4  -4 8119.01 308.032   8
   4   2   4 8109.99 335.805   1
   2  -4   4 7704.30 360.864   6
   4   2   4 7830.30 342.011   2
   4   2   4 7798.74 353.662   5
   2  -4   4 7192.19 359.720   5
   4   2  -4 7787.75 252.783   1
   4   2   4 7300.92 276.305   7
   4   2   4 7313.99 246.100   8
   2  -4   6 3151.99 268.357   6
   4   2   6 2887.68 243.392   5
  -2   4   6 3328.62 262.782   6
  -2   4   6 3051.11 226.508   5
   4   2   6 2764.24 209.467   1
  -2   4   6 2822.17 226.523   3
   2  -4   6 2838.10 249.023   5
  -4  -2   6 2545.10 242.961   6
   4   2   6 2605.21 228.166   2
   4   2  -6 2631.41 228.112   4
  -2   4  -6 2693.71 201.936   8
   4   2   6 3103.69 210.035   7
   2  -4   6 2985.98 251.167   7
  -4  -2   6 2704.06 207.881   5
   2  -4   8 1404.03 240.238   6
   4   2   8 1711.52 225.382   2
   2  -4   8 1581.60 207.580   7
  -4  -2   8 1563.89 182.078   5
   4   2  -8 1243.39 172.584   4
   2  -4   8 1938.65 240.063   5
   4   2   8 1501.15 159.010   1
  -4  -2   8 1732.02 234.588   6
  -2   4   8 1888.53 232.054   6
  -2   4   8 1391.78 183.761   5
   4   2   8 1505.50 179.400   7
   4   2   8 1622.62 211.007   5
  -2   4  10 1001.61 209.302   2
   2  -4  10 848.414 209.445   6
   4   2 -10 1119.19 183.281   4
  -2   4  10 971.298 188.756   5
   4   2  10 753.444 183.626   5
   2  -4  10 1199.59 195.372   7
   4   2  10 629.920 195.146   6
  -2   4  10 844.765 188.249   6
  -4  -2  10 573.996 134.270   5
   2  -4  10 951.855 203.284   5
   4   2  10 662.238 111.789   1
  -4  -2  10 756.969 161.698   6
  -2   4  12 710.495 221.183   6
  -4  -2  12 862.850 199.350   5
   4   2  12 811.629 233.347   5
   4   2  12 1194.05 250.274   6
   2  -4  12 948.682 254.982   6
  -4  -2  12 747.927 198.228   6
   4   2 -12 889.199 190.563   4
   2  -4  12 929.294 204.090   7
  -2   4  12 939.043 206.851   2
   2  -4  12 1192.01 255.799   5
  -2   4  12 1203.97 230.263   5
   4   2  14 4088.28 490.638   6
   2  -4  14 4014.70 414.144   7
  -4  -2  14 4953.68 458.231   5
  -4  -2  14 4648.52 503.475   6
  -2   4  14 4042.25 444.067   2
   2  -4  14 4994.44 498.741   5
   4   2  14 5465.84 509.840   5
   2  -4 -14 4562.34 461.659   4
  -2   4  14 4410.42 451.803   5
  -2   4  14 4248.41 472.472   6
   2  -4  14 4312.84 487.325   6
   2  -4 -16 1075.18 282.093   4
  -2   4  16 1091.55 270.141   5
  -2   4  16 109.774 187.809   2
   2  -4  16 894.099 280.216   6
  -4  -2  16 260.757 166.838   6
   4   2  16 496.993 235.602   5
   2  -4  16 1014.21 298.862   5
  -2   4  16 842.094 284.555   6
  -4  -2  16 471.418 174.617   5
   2  -4 -18 590.505 212.064   4
  -4  -2  18 613.400 268.823   6
   2  -4  18 652.353 330.159   5
   4   2  18 269.823 262.275   5
   2  -4  18 536.374 259.944   6
  -2   4  18 187.117 201.830   6
  -2   4  18 1194.86 312.432   5
  -2   4  20 137.186 213.754   6
   2  -4  20-12.7765 239.508   5
  -2   4  20 546.044 260.195   5
   2  -4  20 324.098 256.679   6
  -4  -2  20 345.817 248.744   6
   4   2  20 490.654 277.928   5
   2  -4  22 298.240 274.767   5
  -2   4  22 109.724 210.736   6
   1  -4   1 2255.33 140.421   7
   4   1   1 2113.31 155.177   1
   4   1  -1 2189.77 142.187   1
  -1   4  -1 2087.09 143.180   8
  -1   4   1 2035.26 160.407   8
   4   1  -1 2356.05 158.085   4
   4   1   1 2002.37 119.638   5
  -1   4   3 48580.2 1077.50   8
  -1   4  -3 47627.6 1002.15   8
   4   1   3 48236.3 1034.23   1
   4   1   3 50087.7 1041.26   5
   1  -4   3 46337.6 1032.13   6
  -4  -1   3 47194.0 917.006   2
  -4  -1   3 50681.5 1085.84   6
  -1   4   3 45226.2 958.207   6
   1  -4   3 47728.9 1033.26   7
   4   1  -3 47985.2 1052.69   4
   4   1  -3 47751.9 922.772   1
   4   1   3 47655.5 943.694   7
   1  -4   5 7614.31 381.842   5
   4   1  -5 7334.15 358.517   4
   1  -4   5 7290.99 377.486   6
  -1   4   5 6778.13 324.802   3
   4   1   5 7428.58 369.659   5
   4   1   5 7361.84 315.115   7
  -1   4   5 7172.12 347.964   6
   1  -4   5 7461.43 365.181   7
   4   1   5 7559.17 332.433   1
  -1   4   5 7457.71 352.731   5
  -4  -1   5 8521.21 400.585   6
  -4  -1   5 6992.36 306.651   2
  -1   4  -5 7439.77 324.492   8
  -4  -1   5 7056.04 296.162   5
  -4  -1   7 3687.31 249.988   5
   4   1   7 3399.84 246.257   7
  -4  -1   7 3270.24 246.180   2
  -1   4  -7 3350.74 181.302   4
  -1   4   7 3483.70 275.091   5
   1  -4   7 3239.74 293.890   6
   4   1  -7 3227.00 264.773   4
   4   1   7 3312.48 272.459   5
  -1   4   7 3702.27 293.197   6
   4   1   7 3146.46 221.134   1
   1  -4   7 3148.79 277.370   5
   1  -4   7 3121.15 272.945   7
  -4  -1   7 3448.54 298.545   6
   4   1   9 5851.90 425.267   5
  -1   4   9 6216.90 444.695   6
  -1   4   9 6413.75 423.436   5
  -1   4   9 7025.29 460.929   2
  -4  -1   9 6293.23 454.820   6
   1  -4   9 6342.16 433.055   5
  -4  -1   9 5678.68 380.175   2
   4   1  -9 6524.59 411.490   4
   4   1   9 6424.38 336.306   1
   4   1   9 6230.46 385.924   7
   1  -4   9 6693.03 423.898   7
   4   1   9 7423.25 496.602   6
  -4  -1   9 6134.37 388.436   5
   1  -4   9 5606.52 436.446   6
  -1   4  -9 5798.88 299.513   4
  -1   4  11 1598.15 246.953   5
   4   1  11 1323.61 269.027   6
   1  -4  11 1135.20 227.697   6
   4   1  11 1141.34 155.628   1
   1  -4  11 930.898 208.168   7
  -4  -1  11 1257.96 222.624   6
   4   1  11 1104.54 188.777   7
   1  -4  11 1424.08 254.686   5
  -1   4  11 1399.69 232.392   2
   4   1  11 1173.53 207.492   5
  -1   4  11 1359.23 235.559   6
   4   1 -11 1076.23 201.341   4
  -4  -1  11 1437.04 217.713   5
  -4  -1  13 801.109 236.667   6
  -4  -1  13 935.755 220.074   5
  -1   4  13 1031.63 227.574   5
   1  -4  13 1128.93 256.093   7
   1  -4  13 911.978 239.740   6
  -1   4  13 727.651 216.979   2
   4   1  13 680.531 221.333   6
   4   1 -13 746.271 182.995   4
  -1   4  13 564.127 192.563   6
   4   1  13 721.780 239.060   5
   1  -4  13 986.272 235.420   5
  -1   4  15-109.919 180.978   5
   4   1  15 313.975 202.953   5
   1  -4  15 265.525 239.539   6
  -4  -1  15 258.451 185.776   5
   4   1  15-120.732 227.589   6
  -1   4  15 256.054 198.923   2
   1  -4  15-65.5904 221.249   5
  -4  -1  15-144.194 195.047   6
  -1   4  15 166.357 190.494   6
   4   1  17 593.640 271.591   6
  -4  -1  17 848.236 261.520   5
   1  -4 -17 972.953 267.828   4
   4   1  17 1036.70 297.521   5
  -1   4  17 763.292 272.453   5
   1  -4  17 623.754 258.064   5
  -1   4  17 807.243 297.156   6
  -4  -1  17 753.371 304.400   6
   1  -4  17 559.835 308.297   6
   4   1  19 397.026 271.767   5
   1  -4  19 274.825 275.446   6
   1  -4  19 807.398 340.862   5
  -1   4  19 810.972 318.251   5
  -4  -1  19 479.734 295.583   6
  -1   4  19 733.883 328.001   6
  -1   4  21 293.231 246.884   5
   1  -4  21 358.029 272.923   6
  -1   4  21 467.310 290.917   6
   1  -4  21 292.242 221.767   5
  -4  -1  21 357.459 292.427   6
   4   1  21 838.634 326.086   5
   4   0   0 5229.33 228.199   1
   4   0   0 5641.68 237.674   4
   0   4   0 5130.04 230.008   8
   0  -4   0 4374.36 175.444   7
   4   0   2 25088.8 645.963   1
   0   4  -2 25962.6 634.693   8
   4   0   2 25077.8 572.953   7
   0  -4   2 24932.8 605.202   7
   4   0   2 26137.0 608.335   5
   0  -4   2 26265.2 611.076   6
   0   4   2 25347.4 642.463   8
   4   0  -2 24457.2 644.456   4
   4   0  -2 25076.7 578.569   1
  -4   0   4 6147.13 309.222   6
   0   4   4 6081.30 301.564   8
   0  -4   4 5773.70 309.749   6
   0  -4   4 6292.63 304.933   7
  -4   0   4 5763.12 223.365   5
   4   0  -4 5850.20 307.829   4
   4   0  -4 5552.66 207.228   1
   4   0   4 5904.08 266.696   7
   0   4  -4 5961.33 285.999   8
   4   0   4 6016.60 303.699   5
   0   4   4 5739.03 298.618   5
   4   0   4 6247.39 287.460   1
   0   4   4 5922.28 284.499   6
   0   4   6 43399.7 999.089   3
  -4   0   6 43075.2 1006.39   5
   4   0  -6 43944.8 1130.49   4
   4   0   6 45208.1 1155.87   5
   0   4   6 45309.9 1145.82   6
  -4   0   6 45750.0 1172.32   6
   4   0   6 44121.3 1056.51   7
   4   0   6 44975.6 1186.92   6
  -4   0   6 43847.5 1059.00   2
   0  -4   6 45277.5 1178.64   6
   0  -4   6 45316.0 1123.54   7
   0   4   6 45894.4 1128.58   5
   0  -4   6 43880.7 1136.33   5
   0   4  -6 43064.4 875.600   4
   4   0   6 42932.7 1022.49   1
   0  -4   8 47.9071 95.2932   5
   4   0   8 227.177 136.490   5
   0   4   8 227.356 120.240   6
   4   0   8 17.1108 59.8858   1
   0   4  -8 102.506 60.4538   4
   4   0   8 112.783 90.0692   7
  -4   0   8 34.4928 90.8282   6
   4   0   8 131.303 103.193   6
   0   4   8-56.1586 82.4391   5
   0  -4   8 90.1360 100.838   7
  -4   0   8 95.9581 81.5344   2
  -4   0   8 78.7943 70.8059   5
   0   4   8 50.5767 127.948   2
   0  -4   8 113.515 112.281   6
   4   0  -8 171.499 92.8628   4
   0  -4  10 41179.6 1336.07   6
   4   0  10 42310.2 1355.43   6
   4   0  10 40846.8 1290.27   5
   4   0  10 40193.5 1169.98   7
   4   0 -10 38883.5 1199.86   4
  -4   0  10 40909.2 1210.23   2
   4   0  10 39566.0 1028.30   1
   0   4  10 40228.1 1240.11   5
   0  -4  10 40938.6 1264.96   5
   0   4 -10 41601.1 1035.43   4
   0   4  10 37584.2 892.147   1
   0   4  10 40918.4 1313.73   6
   0   4  10 36646.0 1241.52   2
   0  -4  10 40026.4 1229.15   7
  -4   0  10 41042.1 1320.02   6
  -4   0  10 40547.3 1168.63   5
   4   0  12-47.1504 117.773   7
   4   0 -12 28.8482 119.486   4
   0   4  12 244.721 140.619   6
   4   0  12 144.883 161.062   5
   0   4  12 393.955 192.615   2
   4   0  12 179.884 182.628   6
  -4   0  12-49.1477 118.006   5
  -4   0  12-84.3607 108.806   2
   0   4  12 348.905 202.327   5
   0  -4  12 120.559 142.763   5
   0  -4  12 189.353 162.924   6
  -4   0  12 173.335 177.541   6
   4   0  14 107.103 162.748   5
   0  -4  14-96.1477 158.855   5
   0   4  14-80.6349 145.377   6
   0   4  14 34.0935 183.215   5
   0  -4  14-72.8867 157.938   6
   4   0 -14 86.4698 128.993   4
  -4   0  14 156.664 134.137   5
  -4   0  14 35.8904 147.870   6
   0   4  14 410.557 224.964   2
   4   0  14 95.8135 156.551   6
   4   0  16-192.731 209.358   6
   0  -4  16-43.9784 186.834   6
   0   4  16-60.6501 161.351   5
   0   4  16 40.5756 173.942   2
   0   4  16 92.3085 217.640   6
  -4   0  16 104.676 180.274   5
  -4   0  16 79.5078 210.335   6
   4   0  16-219.827 178.407   5
   0  -4  16 118.205 192.635   5
   0  -4  18 6337.72 654.174   5
  -4   0  18 5647.43 649.025   6
   0   4  18 5442.79 621.982   6
   0  -4  18 6329.28 700.825   6
   0   4  18 6147.19 622.844   5
   4   0  18 5658.81 647.758   6
   4   0  18 6332.22 652.198   5
   0   4  20 61.8633 216.427   6
  -4   0  20-38.7705 218.693   6
   0  -4  20 613.961 304.144   5
   0   4  20 106.554 192.941   5
   0  -4  20 994.070 341.783   6
   4   0  20 302.004 287.773   5
   0   4  22-74.3771 271.004   5
   0  -4  22 614.392 305.515   5
   4  -1   1 2235.20 130.498   5
   4  -1  -1 2445.46 161.915   4
   4  -1   1 2638.70 153.183   4
  -1  -4   1 2245.74 129.479   7
  -1  -4   1 2095.95 131.646   6
   4  -1  -1 2073.83 144.541   1
   1   4   1 2152.84 151.266   8
  -4   1   1 2417.54 163.266   3
   4  -1   1 2320.53 166.716   1
   1   4  -1 2145.10 154.206   8
  -4   1   3 7722.77 316.366   6
   4  -1   3 8447.13 339.735   1
   1   4  -3 8982.01 350.233   8
  -1  -4   3 8349.48 324.416   7
  -1  -4   3 8366.01 341.964   6
   4  -1   3 8152.22 310.419   7
   1   4   3 8361.50 333.928   8
   4  -1  -3 8033.24 352.131   4
   4  -1  -3 7843.63 283.673   1
   4  -1   3 8031.12 331.438   5
   4  -1   5 18435.2 571.622   7
   1   4  -5 17031.5 438.101   4
   4  -1   5 18673.5 565.687   1
   4  -1   5 18186.9 614.398   5
   4  -1  -5 17979.5 617.749   4
   1   4   5 17720.4 601.572   6
   4  -1   5 17930.8 631.890   6
  -1  -4   5 18406.1 644.269   6
  -1  -4   5 18331.0 594.203   7
  -4   1   5 18274.4 614.865   6
   1   4   5 16769.8 489.158   3
  -4   1   5 17932.2 502.981   5
   1   4   5 18821.1 584.135   8
   1   4   5 18610.0 617.395   5
   4  -1   7 23895.3 862.217   6
   4  -1   7 24346.2 766.726   7
  -1  -4   7 24002.4 798.460   5
   4  -1   7 23457.4 706.809   1
   1   4   7 23829.7 803.615   5
  -1  -4   7 25713.0 809.742   7
  -4   1   7 24617.5 727.971   5
   4  -1   7 24795.3 832.953   5
  -4   1   7 24298.4 834.755   6
  -1  -4   7 25549.5 874.734   6
   1   4  -7 23811.5 635.486   4
   1   4   7 25161.2 840.897   6
  -4   1   7 25211.1 786.702   2
   4  -1  -7 24121.8 822.348   4
   1   4   7 26468.7 859.676   2
   1   4   9 37594.2 1141.18   5
   4  -1   9 35592.6 952.008   1
   1   4   9 36686.3 1181.37   6
  -4   1   9 37085.3 1096.37   2
  -4   1   9 35910.6 1164.10   6
  -1  -4   9 35270.2 1099.33   7
   4  -1   9 37625.6 1161.57   5
  -1  -4   9 35754.5 1195.98   6
   4  -1   9 36006.5 1063.90   7
   4  -1  -9 35742.0 1123.46   4
  -1  -4   9 36676.3 1126.03   5
  -4   1   9 36850.1 1057.25   5
   4  -1   9 36975.3 1200.90   6
   1   4  -9 36632.1 935.843   4
  -1  -4  11 15022.0 737.241   5
   4  -1 -11 14736.1 722.153   4
  -1  -4  11 14820.2 787.724   6
   1   4  11 14861.1 780.680   6
   4  -1  11 13794.5 676.287   7
   1   4  11 15416.2 752.056   5
   1   4 -11 15004.6 603.075   4
   4  -1  11 15323.7 760.403   5
  -4   1  11 15210.1 788.688   6
  -1  -4  11 14319.7 707.191   7
   1   4  11 15396.7 766.774   2
  -4   1  11 14761.3 709.784   2
   4  -1  11 13970.0 779.608   6
  -4   1  11 14501.1 675.499   5
   1   4  13 2211.04 322.521   5
  -1  -4  13 2173.42 353.346   6
   4  -1  13 2169.02 287.726   7
   4  -1 -13 2207.08 305.201   4
   1   4  13 2725.73 379.324   6
  -4   1  13 2030.52 297.277   5
   4  -1  13 2137.31 348.151   6
  -1  -4  13 2240.75 313.852   5
   1   4  13 2529.74 352.868   2
  -4   1  13 2001.83 293.507   2
   4  -1  13 2211.77 352.335   5
  -4   1  13 2130.90 337.154   6
  -1  -4  15 2216.73 355.780   5
   4  -1  15 2064.55 374.446   5
   1   4  15 2796.41 406.181   2
   1   4  15 1928.49 327.094   5
   1   4  15 2236.87 355.655   6
   4  -1 -15 1878.21 308.119   4
  -4   1  15 1609.71 321.973   6
   4  -1  15 2196.76 356.927   6
  -4   1  15 2661.93 361.953   5
  -1  -4  15 1491.23 325.756   6
  -1  -4  17 3448.82 469.405   5
  -4   1  17 3585.82 490.285   6
   1   4  17 3525.60 469.231   5
   4  -1  17 3417.85 476.108   5
   1   4  17 3776.14 512.057   6
  -4   1  17 2939.87 404.121   5
   4  -1  17 3125.11 485.975   6
  -1  -4  17 3492.25 516.661   6
  -1  -4  19 3375.78 506.069   5
   1   4  19 4258.60 561.606   5
  -4   1  19 3206.49 508.059   6
   4  -1  19 3666.70 557.976   6
  -1  -4  19 3321.40 527.218   6
   1   4  19 4028.78 548.339   6
   4  -1  19 3461.48 532.307   5
  -1  -4  21-274.387 226.822   5
   4  -1  21-26.8919 222.364   5
  -4   1  21 721.298 352.129   6
  -1  -4  21 367.058 322.244   6
   1   4  21-78.3485 224.894   5
   4  -2   0 50.0952 52.6209   1
   4  -2   0 84.9713 48.2177   4
   2   4   0 60.4900 44.7080   8
  -4   2   2 20633.6 517.187   6
   4  -2   2 21135.6 508.448   4
  -4   2   2 21795.3 606.239   3
  -2  -4   2 21197.6 586.976   6
   4  -2  -2 20765.5 563.661   1
   2   4  -2 22334.2 599.187   8
   4  -2  -2 22226.9 610.927   4
   2   4   2 20042.9 546.368   8
   4  -2   2 20608.3 561.366   7
   4  -2   2 21755.2 568.023   5
   4  -2   2 22200.1 609.576   1
  -2  -4   2 21688.6 530.094   7
   2   4   4 6522.84 330.676   5
   2   4   4 6361.29 290.893   8
  -4   2   4 5980.26 238.410   5
  -2  -4   4 6696.82 339.411   6
  -4   2   4 6016.73 296.155   6
   4  -2   4 6427.44 324.295   5
  -2  -4   4 6421.21 304.657   7
   4  -2   4 6541.75 308.203   7
   2   4  -4 5813.75 229.389   4
   4  -2   4 6472.73 312.332   1
   4  -2  -4 6449.76 340.099   4
   2   4   6 41849.1 1093.81   2
   2   4   6 36613.9 824.259   3
  -2  -4   6 40760.6 1042.84   7
   4  -2   6 40170.9 984.388   1
  -2  -4   6 39731.3 1110.48   6
   4  -2   6 40502.3 1028.55   7
  -2  -4   6 39072.8 1031.14   5
   4  -2  -6 37714.5 1068.55   4
   4  -2   6 39453.1 1066.96   5
   2   4  -6 39434.9 887.340   4
   4  -2   6 39465.0 1094.95   6
   2   4   6 40629.0 1069.87   5
  -4   2   6 39648.2 1053.55   6
  -4   2   6 38365.4 929.931   5
   4  -2  -8 448.002 139.690   4
  -4   2   8 211.098 92.8986   5
  -2  -4   8 176.799 95.9654   6
   2   4   8 420.821 128.563   5
  -2  -4   8 397.080 137.796   7
  -4   2   8 599.539 139.505   2
   4  -2   8 447.246 115.213   7
   4  -2   8 413.090 103.156   1
   2   4   8 547.722 148.230   6
   2   4  -8 201.373 61.8255   4
   4  -2   8 448.900 152.029   6
  -2  -4   8 209.913 98.3956   5
   4  -2   8 377.224 141.185   5
   2   4   8 204.095 97.2725   2
  -4   2   8 410.522 127.827   6
   4  -2  10 31108.0 1157.85   6
   2   4  10 33096.9 1170.67   6
  -4   2  10 30944.6 1070.26   2
  -4   2  10 33229.2 1152.06   6
  -2  -4  10 32456.3 1086.23   5
   2   4 -10 34012.0 957.413   4
   4  -2  10 33134.9 1147.10   5
  -4   2  10 32035.9 1032.77   5
   4  -2 -10 31929.5 1105.89   4
   4  -2  10 32533.3 1055.79   7
   2   4  10 31763.4 852.145   1
  -2  -4  10 32196.5 1176.78   6
   2   4  10 34009.6 1139.69   2
   4  -2  10 33193.0 929.546   1
   2   4  10 33129.9 1115.55   5
   2   4  12 950.442 240.345   2
   4  -2  12 688.778 246.205   6
   4  -2 -12 1154.67 243.327   4
   4  -2  12 1207.35 282.395   5
  -2  -4  12 728.175 241.847   6
  -4   2  12 1611.33 304.307   6
   2   4  12 1241.38 268.725   6
   4  -2  12 1166.37 257.404   7
  -4   2  12 1152.96 265.103   2
   2   4  12 1310.99 260.313   5
  -4   2  12 1074.27 208.594   5
  -2  -4  12 779.385 231.440   5
   2   4  14 850.395 242.926   6
   4  -2  14 987.278 231.553   7
   2   4  14 788.842 219.478   5
  -2  -4  14 548.994 208.048   5
  -4   2  14 726.485 233.525   6
   2   4  14 786.090 237.272   2
  -4   2  14 840.642 249.947   2
  -4   2  14 898.218 228.077   5
   4  -2  14 615.232 213.423   5
  -2  -4  14 933.166 289.284   6
   4  -2  14 796.896 229.845   6
   4  -2 -14 801.441 209.961   4
   4  -2 -16 249.677 168.168   4
  -4   2  16 37.3820 201.071   6
   4  -2  16 74.4385 182.012   5
   2   4  16-11.5470 172.915   5
  -2  -4  16 180.510 194.061   6
  -4   2  16-126.049 162.726   5
   2   4  16 137.427 235.024   6
   4  -2  16 245.080 232.583   6
  -2  -4  16-39.7675 162.110   5
   2   4  18 11223.8 850.632   5
  -4   2  18 9760.94 844.489   6
   4  -2  18 11212.9 884.371   5
  -2  -4  18 9129.73 811.412   6
   4  -2  18 9398.25 816.189   6
  -2  -4  18 9947.89 797.475   5
   4  -2  20-122.279 238.395   6
  -2  -4  20 369.312 248.009   5
  -2  -4  20 595.375 324.558   6
  -4   2  20-2.35233 199.893   6
   4  -2  20 579.723 301.576   5
   2   4  20 127.720 253.428   5
   2   4  22-15.5362 246.872   5
  -4   2  22 216.265 281.194   6
   3   4   1 58218.2 1189.27   8
   4  -3   1 59714.9 1213.54   7
  -4   3  -1 60737.8 1155.94   8
   4  -3   1 61470.3 1163.66   4
   4  -3   1 64953.9 1318.41   1
  -3  -4   1 57655.5 1093.57   7
   4  -3  -1 64049.8 1290.57   1
   3   4  -1 60243.3 1238.65   8
   4  -3  -1 62874.8 1239.92   4
   3   4  -3 88718.7 1645.05   4
   4  -3  -3 91880.6 1813.35   4
   4  -3   3 92017.2 1809.52   1
   4  -3   3 91631.5 1758.80   7
   3   4   3 94340.9 1793.67   5
  -4   3   3 89425.0 1794.97   3
   3   4   3 87176.9 1676.14   8
  -4   3   3 90179.6 1661.91   6
  -3  -4   3 88937.5 1710.61   7
  -3  -4   3 91051.8 1804.39   6
   4  -3   3 91653.5 1771.88   5
  -4   3  -3 90384.1 1586.29   8
   4  -3   5 37223.5 951.564   7
   3   4   5 36761.5 880.658   8
  -4   3   5 36297.2 931.284   6
   4  -3   5 37047.1 953.689   1
   4  -3   5 37426.7 986.424   5
   4  -3  -5 37036.7 1024.33   4
  -3  -4   5 38598.6 963.887   7
  -4   3   5 36363.6 850.149   5
   3   4  -5 35900.8 835.128   4
   3   4   5 38447.6 995.897   5
  -4   3  -5 36829.2 774.903   8
   3   4   5 32992.1 718.477   3
   3   4   5 38434.7 995.558   2
   4  -3   5 36715.9 999.595   6
  -3  -4   5 37650.3 1020.59   6
  -4   3   5 37510.8 976.493   3
  -4   3   7 12169.7 497.383   5
  -4   3  -7 11911.9 408.856   8
  -3  -4   7 12004.0 591.152   6
   3   4  -7 12462.2 467.423   4
   3   4   7 13927.1 594.505   5
   4  -3   7 12939.3 546.895   7
   4  -3   7 12762.7 505.445   1
  -3  -4   7 12282.3 529.728   5
   3   4   7 8963.14 504.071   2
  -4   3   7 13330.3 582.436   6
   4  -3   7 12394.6 581.063   5
   4  -3  -7 12501.0 584.251   4
   4  -3   7 12454.1 597.473   6
   4  -3  -9 2223.71 269.337   4
   3   4  -9 2167.93 213.707   4
  -3  -4   9 2132.71 250.115   5
   3   4   9 2156.33 264.768   2
   3   4   9 2265.91 281.292   5
   4  -3   9 2150.11 290.806   6
   4  -3   9 1975.98 278.613   5
  -4   3   9 2624.97 287.349   6
  -3  -4   9 2095.72 282.371   6
   4  -3   9 2100.70 212.513   1
  -4   3   9 2576.62 285.921   2
  -4   3   9 1882.02 214.394   5
   4  -3   9 2507.02 293.880   7
   3   4   9 2011.75 192.326   1
  -4   3  11 10055.4 620.719   2
  -4   3  11 11882.4 602.894   5
  -4   3  11 12781.3 707.612   6
   4  -3  11 11769.1 638.260   7
  -3  -4  11 11416.6 697.688   6
   4  -3  11 11620.1 700.267   6
   3   4 -11 11358.9 556.868   4
   4  -3 -11 11929.5 676.871   4
   4  -3  11 12036.8 695.687   5
  -3  -4  11 10987.3 618.893   5
   3   4  11 11669.9 670.288   2
   3   4  11 11795.4 491.701   1
   3   4  11 12755.4 693.094   5
  -3  -4  13 4111.18 459.527   6
   4  -3 -13 3923.32 414.436   4
  -4   3  13 4199.20 444.750   6
   4  -3  13 4217.96 446.303   5
   3   4  13 3708.95 429.135   6
  -4   3  13 4162.99 433.952   2
   3   4  13 4577.57 460.896   2
   4  -3  13 4337.32 410.129   7
  -3  -4  13 3521.80 382.920   5
   4  -3  13 4017.97 457.451   6
  -4   3  13 4245.17 395.483   5
   3   4  13 3561.77 406.486   5
   3   4  15 515.386 210.171   5
   4  -3  15 614.134 279.909   6
   4  -3  15 1097.35 272.361   7
  -4   3  15 366.703 163.926   5
  -4   3  15 516.134 215.051   2
  -4   3  15 719.384 247.702   6
  -3  -4  15 851.893 281.315   6
   4  -3  15 765.553 212.649   5
   4  -3 -15 728.265 239.643   4
  -3  -4  15 684.798 234.586   5
  -4   3  17 328.039 202.684   6
  -3  -4  17 379.732 238.378   6
   4  -3 -17 501.074 234.907   4
  -4   3  17 564.320 213.580   5
  -3  -4  17 492.409 246.208   5
  -4   3  17 710.624 281.459   2
   3   4  17 432.853 218.111   5
   4  -3  17 248.658 247.473   6
   4  -3  17 608.868 273.565   5
   4  -3  19 2080.68 454.274   6
   3   4  19 2916.95 465.354   5
  -3  -4  19 2336.02 473.397   6
   4  -3  19 2466.80 453.599   5
  -4   3  19 1757.27 406.404   6
  -3  -4  19 2532.74 410.052   5
   4  -3  21 425.256 285.194   6
   3   4  21 605.936 303.496   5
  -4   3  21 197.130 252.972   6
   4  -3  21 1145.81 408.426   5
  -3  -4  21 856.279 362.616   6
  -4   4   0 213384. 3581.61   8
   4  -4   0 212888. 3538.22   4
   4   4   0 206321. 3557.75   8
  -4   4  -2 68746.0 1346.39   8
   4  -4   2 70609.7 1286.07   4
   4  -4   2 72811.5 1527.90   1
  -4   4   2 71863.9 1486.95   8
  -4   4   2 67247.9 1264.54   6
   4  -4   2 72948.0 1447.07   7
   4  -4  -2 72645.1 1476.32   4
   4   4   2 69864.8 1353.42   8
   4   4  -2 72930.3 1460.54   8
   4  -4   4 33937.9 908.748   5
   4   4  -4 32455.2 801.768   4
   4   4   4 32538.4 777.780   8
  -4   4   4 33440.5 905.734   3
   4   4   4 33116.4 891.304   5
   4   4   4 34983.1 870.392   2
   4  -4   4 33246.3 905.624   1
   4  -4  -4 33895.5 935.590   4
   4  -4   4 33245.4 880.536   7
  -4   4   4 31367.8 794.235   6
  -4  -4   4 34154.6 932.319   6
  -4   4  -4 32282.5 738.590   8
   4  -4   4 34153.3 888.827   6
   4  -4   6 4461.52 302.982   1
  -4   4   6 4387.53 264.683   5
  -4  -4   6 4463.18 330.322   6
   4  -4   6 4047.36 313.044   6
   4   4   6 4979.36 324.981   2
   4   4   6 5020.79 337.481   5
  -4   4   6 4334.16 305.401   3
  -4   4  -6 4410.95 230.828   8
   4  -4   6 4643.98 332.258   5
   4  -4  -6 5041.23 353.970   4
  -4   4   6 4303.46 293.435   6
   4  -4   6 4576.24 311.768   7
   4   4  -6 4511.68 266.497   4
   4   4   6 4623.50 278.797   1
   4  -4  -8 42851.7 1281.23   4
   4  -4   8 43448.2 1272.79   5
   4  -4   8 43858.2 1219.52   7
   4   4   8 45152.0 1260.65   2
  -4  -4   8 45135.6 1330.45   6
   4  -4   8 42870.9 1289.69   6
  -4   4  -8 41777.0 1015.35   8
  -4   4   8 43008.5 1142.22   5
   4  -4   8 42547.3 1135.41   1
   4   4  -8 43661.5 1124.80   4
   4   4   8 43684.5 1095.13   1
   4   4   8 46325.8 1281.92   5
  -4  -4   8 41581.6 1168.63   5
  -4   4   8 44036.7 1243.88   6
   4  -4  10 23775.9 980.277   5
  -4  -4  10 22516.1 871.546   5
   4   4  10 25090.0 963.887   2
  -4   4 -10 24075.5 751.668   8
   4  -4  10 23346.6 994.786   6
   4   4 -10 24772.7 844.365   4
  -4   4  10 23986.8 870.016   5
  -4   4  10 25404.1 978.215   2
   4  -4 -10 24041.5 978.305   4
  -4  -4  10 23735.3 1014.64   6
  -4   4  10 23967.1 962.007   6
   4   4  10 25880.8 989.685   5
   4  -4  10 24476.8 913.709   7
   4   4  10 24076.6 777.298   1
  -4  -4  12 1852.68 313.048   6
  -4   4  12 1691.79 296.850   6
   4  -4  12 2085.77 312.283   6
   4  -4  12 1835.11 277.998   7
  -4   4  12 1699.61 271.393   2
   4  -4  12 1613.23 270.461   5
  -4  -4  12 1527.42 251.113   5
   4  -4 -12 1598.97 261.801   4
  -4   4  12 1268.49 225.499   5
   4   4  12 1744.24 296.005   5
   4   4  12 1825.03 299.263   2
   4   4 -12 1889.71 237.953   4
   4   4  14 934.644 264.985   5
   4  -4  14 719.047 214.025   7
   4  -4  14 701.228 270.195   6
  -4   4  14 721.000 199.478   5
  -4   4  14 731.382 243.326   2
   4  -4 -14 669.514 247.300   4
  -4   4  14 396.652 229.544   6
  -4  -4  14 496.159 208.374   6
  -4  -4  14 147.847 148.827   5
   4  -4  14 648.632 249.078   5
   4  -4  16 9367.96 786.014   6
  -4  -4  16 11119.7 761.872   5
  -4  -4  16 10854.5 842.246   6
  -4   4  16 10130.4 782.874   6
   4  -4  16 9802.73 696.469   7
  -4   4  16 11704.4 806.205   2
  -4   4  16 10953.0 745.727   5
   4  -4 -16 10065.5 745.072   4
   4  -4  16 10409.7 789.007   5
   4   4  16 11822.6 816.944   5
   4   4  18 2459.95 429.633   5
  -4   4  18 3026.74 478.148   6
  -4  -4  18 2292.35 426.146   6
   4  -4 -18 2375.05 400.184   4
   4  -4  18 2050.75 408.261   6
  -4   4  18 2887.24 476.565   2
   4  -4  18 2499.91 455.318   5
  -4   4  20-85.8527 217.479   6
   4  -4  20 150.849 200.020   5
   4  -4  20 89.8160 223.310   6
   4   4  20 25.7438 204.926   5
  -4  -4  20 132.450 246.400   6
  -4   4  22 267.307 304.220   6
   5   4  -1 79333.7 1570.34   8
   4  -5  -1 78972.4 1571.19   4
  -4   5  -1 81892.8 1566.40   8
   5   4   1 75452.6 1408.28   2
   4  -5   1 78597.1 1464.27   4
   4  -5   1 80970.1 1597.00   7
  -4   5   1 79188.7 1611.88   8
   5   4   1 77315.7 1506.94   8
   5   4   3 144056. 2535.31   8
  -4   5   3 152099. 2777.47   8
   4  -5   3 144060. 2700.23   7
   4  -5   3 145306. 2619.01   6
   5   4   3 153991. 2708.71   5
   4  -5   3 141012. 2424.16   4
  -4   5  -3 147325. 2579.80   8
   4  -5  -3 149377. 2762.46   4
  -4   5   3 140661. 2482.69   6
   5   4   3 145364. 2602.42   2
  -5  -4   3 149180. 2737.92   6
   5   4  -3 149208. 2644.70   4
   5   4   5 33497.9 942.501   5
   5   4   5 32462.4 781.302   8
   5   4   5 31799.7 732.544   7
   4  -5   5 32785.5 933.017   6
   4  -5  -5 33342.1 989.164   4
  -4   5   5 32668.8 858.378   5
   5   4   5 33457.4 903.905   2
   5   4   5 33133.8 898.955   1
   4  -5   5 33842.3 939.615   7
  -5  -4   5 33191.2 979.270   6
  -4   5   5 32610.5 852.119   6
  -4   5   5 34096.7 960.033   3
   5   4  -5 30976.7 856.113   4
  -4   5  -5 32250.6 800.077   8
   4  -5   5 33101.7 963.386   5
   4  -5   7 4863.72 359.367   7
   5   4   7 5093.43 373.795   5
  -4   5   7 4704.00 319.240   5
   4  -5   7 5058.63 374.859   6
  -4   5  -7 4997.08 281.818   8
   5   4  -7 5208.27 330.970   4
  -5  -4   7 5477.23 400.983   6
   5   4  -7 4804.42 215.832   1
   5   4   7 5024.09 316.965   1
   4  -5   7 5481.24 396.941   5
  -4   5   7 4977.96 352.621   6
   4  -5  -7 4990.82 380.967   4
   5   4   7 4636.72 338.772   2
  -4   5   7 5059.27 359.737   3
  -4   5  -9 7830.23 391.914   8
  -5  -4   9 7815.94 543.004   6
   5   4   9 8267.08 516.143   5
  -4   5   9 8124.72 513.387   6
   4  -5   9 8870.16 558.957   6
   5   4  -9 7930.77 451.339   4
   5   4   9 7792.01 425.270   1
  -4   5   9 8354.11 463.818   5
   4  -5   9 9650.00 538.130   7
   5   4   9 7665.56 491.582   2
   4  -5  -9 8191.14 535.113   4
   4  -5   9 8217.69 535.235   5
  -4   5  11 7340.36 533.682   6
   5   4  11 7325.59 528.172   2
   5   4 -11 7254.43 464.907   4
   4  -5  11 7389.12 577.922   6
   5   4  11 6841.09 411.897   1
  -4   5  11 6935.72 467.766   5
   5   4  11 6938.89 528.970   5
   4  -5  11 7647.72 547.882   5
   4  -5  11 7318.81 508.868   7
  -5  -4  11 6844.39 471.176   5
  -4   5  11 7016.88 532.144   2
   4  -5 -11 6523.10 525.385   4
  -5  -4  11 6710.82 537.625   6
  -4   5 -11 7072.59 402.427   8
  -5  -4  13 3633.48 376.733   5
   4  -5  13 3792.49 443.344   6
   4  -5 -13 4162.32 445.169   4
  -5  -4  13 3674.80 450.957   6
   4  -5  13 3412.42 420.794   5
   5   4  13 4081.24 444.585   5
  -4   5  13 3349.82 397.950   6
   4  -5  13 3374.49 368.259   7
  -4   5  13 3356.31 372.794   5
  -4   5  13 2873.09 377.331   2
   4  -5  15 10326.7 777.227   6
   4  -5  15 10340.5 711.498   7
   5   4  15 12459.1 838.969   5
   4  -5 -15 11547.8 779.767   4
  -5  -4  15 11236.6 735.154   5
  -4   5  15 11466.3 727.971   5
  -4   5  15 11580.9 777.981   2
   4  -5  15 11840.7 823.688   5
  -4   5  15 11253.9 794.656   6
  -5  -4  15 10755.7 814.320   6
   4  -5  17 2621.97 418.213   7
  -4   5  17 2139.64 414.903   6
   4  -5  17 2026.51 407.023   6
  -4   5  17 2046.09 389.055   2
   5   4  17 2957.88 476.429   5
  -5  -4  17 2293.42 441.423   6
   4  -5 -17 1975.61 372.906   4
   4  -5  17 2121.26 423.840   5
  -4   5  17 2069.31 351.005   5
   4  -5  19 935.886 353.629   6
   4  -5 -19 47.2511 200.397   4
  -4   5  19-70.9160 196.495   6
  -5  -4  19 583.938 294.279   6
   5   4  19-255.212 226.261   5
  -4   5  19 102.628 225.964   2
   4  -5  19 196.504 277.668   5
   4  -5  21 924.672 334.717   5
  -5  -4  21 814.975 362.832   6
   5   4  21 1259.75 372.335   5
   4  -5  21 1000.08 354.948   6
  -4   5  21 519.388 358.178   6
   5   3   0 174.081 67.1109   1
  -3   5   0 94.6520 67.4339   8
   5   3   0 77.1681 48.3323   8
   3  -5   0 89.0080 52.4349   4
   5   3   2 48852.0 1002.51   2
   3  -5   2 51041.0 1114.64   7
  -3   5   2 51879.7 1174.74   8
   5   3   2 51125.1 1129.27   1
   3  -5   2 48413.1 924.784   4
   5   3  -2 50111.8 1100.76   4
   3  -5   2 49350.0 1017.51   6
   5   3   2 51080.3 989.395   8
   5   3   2 51196.3 1096.89   5
  -3   5  -2 51846.7 1077.42   8
   5   3  -2 51044.6 1066.61   1
   5   3   4 18808.7 603.773   5
   3  -5   4 17696.7 595.389   7
  -3   5  -4 17293.1 525.278   8
   5   3   4 17235.8 453.059   8
   5   3  -4 16548.7 555.304   4
   3  -5   4 18255.9 595.330   6
  -5  -3   4 18749.3 641.423   6
  -3   5   4 16688.0 509.457   6
   5   3  -4 18035.0 493.388   1
  -3   5   4 17445.9 600.987   3
   5   3   4 18243.5 589.209   1
   5   3   4 17438.8 554.699   2
   5   3   4 17228.1 452.186   7
   5   3   6 13897.5 529.656   1
   5   3  -6 13540.6 391.014   1
   3  -5   6 14096.2 593.900   6
   5   3  -6 13561.0 537.837   4
  -3   5  -6 13666.0 478.468   8
  -3   5   6 13955.0 532.018   5
  -3   5   6 14924.8 556.040   6
   5   3   6 13228.9 461.350   7
  -5  -3   6 14688.4 626.049   6
   5   3   6 14732.7 596.576   5
  -3   5   6 14349.9 566.442   3
   3  -5   6 14586.9 579.755   7
   5   3   6 14396.7 569.263   2
   3  -5   6 14188.8 599.326   5
   5   3   8 7607.92 464.913   2
   5   3   8 7341.97 389.710   1
  -3   5   8 9471.10 503.489   6
  -5  -3   8 8424.53 433.567   5
   5   3   8 8824.78 507.639   5
  -3   5   8 8130.26 452.800   5
   3  -5   8 8108.10 515.553   6
   3  -5   8 8471.19 510.367   5
  -3   5  -8 8252.44 396.554   8
   5   3  -8 8395.92 454.574   4
  -5  -3   8 8271.61 528.986   6
   5   3   8 8774.00 412.611   7
   3  -5   8 8474.08 486.137   7
  -3   5  10 29408.2 1086.41   2
   3  -5  10 26820.1 1064.25   6
   5   3  10 27705.9 1044.96   5
   3  -5  10 27959.1 1057.03   5
   5   3 -10 27121.0 942.698   4
  -3   5  10 28976.6 1051.86   6
  -5  -3  10 27500.8 949.761   5
  -3   5 -10 27216.3 858.716   8
  -3   5  10 27651.3 974.885   5
  -5  -3  10 26430.5 1063.11   6
   3  -5  10 28139.3 1015.47   7
   5   3  10 27152.3 855.768   1
  -5  -3  12 155.889 136.184   5
  -3   5 -12-139.137 114.269   8
   3  -5  12 9.51491 125.224   7
  -3   5  12 137.545 167.085   6
   3  -5  12 189.788 198.184   5
  -3   5  12 119.039 154.630   2
  -5  -3  12 29.8717 160.229   6
   5   3 -12-73.4384 124.117   4
   5   3  12 105.115 142.780   5
  -3   5  12 147.875 122.972   5
   3  -5  12 10.8397 159.068   6
  -3   5  14 7823.45 622.771   2
  -5  -3  14 7285.59 556.954   5
  -5  -3  14 6871.07 620.265   6
   5   3  14 7238.73 607.303   5
   3  -5  14 7322.29 644.943   6
   3  -5  14 7280.29 620.422   5
   3  -5 -14 7305.22 598.968   4
   3  -5  14 8103.94 591.995   7
  -3   5  14 8550.79 612.633   5
  -3   5  14 8171.94 652.881   6
   3  -5 -16 635.195 257.727   4
  -3   5  16 936.677 287.713   5
   3  -5  16 921.950 272.898   7
   3  -5  16 552.469 260.975   6
  -3   5  16 225.229 264.291   2
   3  -5  16 846.910 290.360   5
  -5  -3  16 1297.12 343.976   6
  -3   5  16 1185.05 327.376   6
   5   3  16 553.787 306.738   5
  -3   5  18 1818.16 389.726   6
   3  -5  18 1483.61 353.287   5
   5   3  18 2364.92 407.357   5
  -3   5  18 1811.45 378.479   2
  -5  -3  18 2310.41 450.295   6
  -3   5  18 1879.84 355.606   5
   3  -5 -18 1275.71 326.325   4
   3  -5  18 1503.46 373.561   6
  -5  -3  20 699.624 315.846   6
   3  -5  20 92.2663 208.062   6
  -3   5  20 141.930 234.900   6
   5   3  20 361.142 294.712   5
   3  -5  20 62.4427 210.431   5
  -3   5  22 1360.67 400.642   6
  -2   5  -1 4551.32 241.930   8
   5   2  -1 4140.65 225.227   1
   5   2   1 4399.88 207.427   5
   5   2   1 4449.22 184.244   8
   5   2   1 4241.93 239.898   1
  -2   5   1 3966.53 240.790   8
   2  -5   1 4325.49 227.568   7
   5   2  -1 4570.32 249.219   4
   2  -5   3 32042.0 807.687   7
   2  -5   3 31806.1 779.987   6
  -2   5   3 32923.9 864.991   8
  -5  -2   3 32703.8 848.241   6
   5   2   3 32558.5 801.254   5
  -2   5   3 29239.1 671.046   6
   5   2  -3 32097.8 813.597   4
  -2   5  -3 32267.6 773.679   8
   5   2  -3 31260.3 722.115   1
   5   2   3 30651.7 668.443   7
   5   2   3 31586.5 811.172   1
  -2   5   5 1330.96 155.288   5
   5   2  -5 1271.14 156.692   4
   5   2   5 1313.97 128.380   7
   2  -5   5 1215.87 155.404   7
  -2   5  -5 1175.27 139.649   8
   2  -5   5 1234.81 158.884   6
   5   2  -5 1149.24 99.0000   1
   5   2   5 1460.20 157.457   1
   2  -5   5 1243.54 163.788   5
  -2   5   5 1055.35 137.178   6
  -2   5   5 1279.84 155.958   3
   5   2   5 1303.22 173.425   5
  -5  -2   5 1279.90 164.009   6
  -5  -2   5 1177.28 118.756   2
  -2   5   7 1498.96 184.352   5
  -5  -2   7 1687.47 214.837   6
  -2   5   7 1679.46 204.818   6
  -5  -2   7 1877.03 187.375   5
  -2   5  -7 1729.63 178.165   8
   5   2   7 1765.61 179.372   7
   5   2   7 1844.28 179.814   1
  -5  -2   7 1892.83 186.962   2
  -2   5   7 1824.24 195.966   3
   5   2   7 1836.07 223.566   5
   2  -5   7 1568.10 217.442   6
   2  -5   7 2121.39 226.294   7
   5   2  -7 1639.85 197.258   4
   2  -5   7 1902.41 224.315   5
   5   2  -9 13737.9 630.707   4
   2  -5   9 14707.7 665.137   7
   5   2   9 14481.8 682.803   5
  -5  -2   9 14024.4 597.081   5
  -2   5  -9 13963.5 568.380   8
  -2   5   9 14352.7 639.440   5
   2  -5   9 13884.5 679.767   5
  -5  -2   9 14461.2 717.213   6
  -2   5   9 14599.7 679.936   6
   5   2   9 14137.4 586.847   7
   2  -5   9 12987.1 683.900   6
   5   2   9 14006.0 556.587   1
  -2   5  11 1078.10 217.075   6
   5   2  11 943.281 154.991   1
  -5  -2  11 911.871 220.435   6
   5   2  11 1731.79 274.981   5
   2  -5  11 1032.03 216.804   6
  -2   5  11 1092.39 212.103   5
   5   2  11 1332.12 198.228   7
  -5  -2  11 750.091 134.316   5
   2  -5  11 1002.72 193.181   7
  -2   5  11 1138.04 229.513   2
   2  -5  11 991.810 186.452   5
   5   2 -11 511.971 108.218   4
  -2   5  13 200.988 165.746   2
  -5  -2  13-297.350 176.140   5
   2  -5  13 11.3156 140.723   5
  -2   5  13-37.4545 121.553   5
   5   2  13-86.2610 177.669   5
  -2   5  13-73.2775 136.617   6
  -5  -2  13 73.4756 196.270   6
   2  -5  13 150.290 135.710   7
   2  -5  13-147.317 166.828   6
   5   2 -13-167.327 143.783   4
   2  -5  15 2493.70 405.095   6
   2  -5  15 2995.70 419.862   5
  -2   5  15 2592.40 366.454   5
   2  -5 -15 2949.70 400.871   4
  -5  -2  15 1944.68 359.903   6
  -2   5  15 3030.02 429.214   6
   5   2  15 3286.37 440.156   5
  -2   5  15 2894.26 408.800   2
  -5  -2  15 2626.33 362.587   5
   2  -5  15 2591.38 364.709   7
  -2   5  17 5757.87 583.419   5
   2  -5 -17 5915.72 583.096   4
  -5  -2  17 5590.21 614.478   6
   5   2  17 6847.96 653.950   5
  -2   5  17 6229.23 633.643   6
   2  -5  17 5492.14 605.317   5
   2  -5  17 5490.96 640.283   6
  -2   5  17 6377.04 620.888   2
  -2   5  19 40.0030 181.159   5
  -5  -2  19-32.0406 265.537   6
   5   2  19 457.798 288.266   5
   2  -5  19 1.37624 216.776   5
   2  -5  19 547.792 316.263   6
  -2   5  19-118.686 238.705   6
   2  -5  21 831.771 317.910   5
  -5  -2  21 708.077 352.610   6
   2  -5  21 294.852 327.209   6
   5   2  21 1079.37 353.673   5
  -2   5  21 1142.36 367.837   6
   1  -5   0 44.1410 62.1652   7
   5   1   0-22.4844 52.2650   1
   5   1   0 48.2235 53.1079   4
  -1   5   0 121.970 68.5522   8
   5   1   2 1027.11 126.890   1
   5   1   2 979.470 92.3915   7
   1  -5   2 1019.08 115.585   7
  -1   5  -2 911.351 110.543   8
   5   1   2 1144.97 109.690   5
   5   1  -2 905.781 102.956   1
   5   1  -2 834.959 108.218   4
  -1   5   2 1151.45 133.895   8
   1  -5   2 1102.68 108.066   6
   5   1  -4 27657.1 768.878   4
   5   1   4 25775.4 655.855   7
  -5  -1   4 27475.6 782.857   6
   5   1   4 26919.8 743.834   5
  -1   5   4 25133.3 663.826   6
   5   1  -4 25296.3 606.042   1
  -1   5  -4 27695.3 718.794   8
   5   1   4 26963.0 740.019   1
  -5  -1   4 26018.1 586.010   5
   1  -5   4 26303.6 741.709   7
   1  -5   4 26663.5 748.897   6
  -5  -1   4 25629.3 626.053   2
  -1   5   4 27109.1 777.938   8
   1  -5   6 1760.13 194.803   7
   5   1  -6 1809.31 199.189   4
  -1   5   6 1853.04 195.926   5
   5   1   6 1920.66 174.852   7
   5   1   6 1830.68 205.350   5
   5   1  -6 1672.84 109.506   1
  -5  -1   6 1937.65 212.709   6
  -1   5   6 1760.65 190.263   6
  -5  -1   6 1759.32 157.692   5
   1  -5   6 1640.82 197.200   6
   5   1   6 2069.55 190.655   1
  -1   5  -6 1905.45 184.632   8
  -5  -1   6 2189.99 182.118   2
  -1   5   6 1833.83 174.196   3
   1  -5   6 1990.17 216.592   5
   5   1   8 8535.53 409.746   1
  -5  -1   8 9328.07 529.301   6
   5   1   8 9301.46 511.606   5
   1  -5   8 8649.13 473.302   7
  -1   5  -8 7976.84 294.966   4
   5   1   8 8514.07 427.978   7
  -5  -1   8 9600.93 449.898   2
  -1   5   8 9491.30 508.613   6
  -5  -1   8 8710.92 424.215   5
   1  -5   8 8874.93 519.838   6
  -1   5   8 8056.66 460.873   5
   5   1  -8 9325.00 487.139   4
   1  -5   8 8734.75 498.174   5
   5   1  10 783.897 179.840   5
  -5  -1  10 839.878 168.941   5
  -1   5  10 1010.93 220.341   2
  -1   5  10 1017.50 211.154   5
  -5  -1  10 528.350 142.459   6
   5   1 -10 706.055 164.638   4
   1  -5  10 772.590 176.243   7
   5   1  10 681.206 138.650   1
  -5  -1  10 707.218 156.225   2
   5   1  10 938.980 192.889   7
  -1   5  10 961.515 194.723   6
   1  -5  10 757.924 199.161   6
   1  -5  10 1025.13 212.210   5
   1  -5  12 11734.2 708.562   5
  -1   5  12 12869.5 711.808   5
  -1   5  12 12318.2 740.833   6
  -5  -1  12 12539.4 754.806   6
  -5  -1  12 10988.9 614.456   5
   5   1  12 13070.0 744.088   5
   1  -5  12 11661.5 728.668   6
   1  -5  12 12474.0 686.455   7
  -1   5  12 13461.3 745.409   2
   5   1 -12 11479.4 654.560   4
   5   1  12 12202.8 634.312   7
   1  -5  14 600.794 243.030   6
  -1   5  14 467.281 191.674   5
  -1   5  14 414.201 178.515   6
  -5  -1  14 391.237 148.336   5
   5   1 -14 45.5709 134.993   4
   5   1  14 215.158 178.288   5
  -1   5  14 402.458 188.835   2
   1  -5  14 176.497 179.937   5
   1  -5  14 186.788 169.304   7
  -5  -1  14 189.208 162.683   6
  -5  -1  16 2028.05 380.887   6
   1  -5  16 2343.18 412.236   6
  -1   5  16 2027.75 365.124   2
   1  -5  16 1446.81 331.031   5
  -1   5  16 1706.15 347.023   6
  -1   5  16 1275.75 316.104   5
   5   1  16 2298.55 375.640   5
  -1   5  18 1281.57 305.557   5
  -1   5  18 1060.38 308.630   6
   1  -5  18 1001.14 353.754   6
   5   1  18 1110.83 319.169   5
  -5  -1  18 1043.72 393.215   6
   1  -5  18 994.825 345.261   5
   1  -5 -18 1171.85 338.463   4
   5   1  20 999.689 378.729   5
   1  -5  20 840.345 349.716   6
  -1   5  20 654.398 330.811   6
  -1   5  20 231.496 231.369   5
  -5  -1  20 1107.16 397.253   6
   1  -5  20 1090.58 358.844   5
   1  -5  22-32.6883 234.694   5
  -5   0  -1 32541.2 694.483   3
   0  -5   1 30332.7 711.429   7
   5   0   1 31928.6 685.070   5
   5   0  -1 35217.9 809.483   4
   5   0  -1 33553.3 770.098   1
   5   0   1 33189.2 797.598   1
   5   0   1 34748.5 780.717   4
   0  -5   1 32201.9 682.308   6
   0   5   1 32223.6 789.006   8
   0   5  -1 32160.7 777.459   8
   5   0   3 39238.2 901.455   5
  -5   0   3 40183.3 940.504   6
   5   0  -3 36587.4 828.125   1
   0   5  -3 39039.8 914.948   8
   0   5   3 38051.0 934.407   8
   5   0  -3 39101.7 949.406   4
   5   0   3 39128.7 850.198   7
   0  -5   3 39136.6 910.680   6
   5   0   3 39278.8 927.954   1
   0  -5   3 38112.4 907.663   7
   5   0  -5 77707.1 1448.30   1
   0  -5   5 81409.0 1688.10   7
   5   0   5 83830.3 1715.15   5
   0  -5   5 81182.0 1730.70   6
  -5   0   5 76874.3 1486.79   5
   5   0  -5 78885.1 1705.06   4
   0   5   5 80827.4 1690.02   8
  -5   0   5 81541.4 1713.68   6
   0   5   5 77932.4 1574.82   3
   5   0   5 81923.2 1643.36   1
   0   5  -5 80515.1 1652.14   8
   0   5   5 80489.9 1694.79   5
   0   5   5 77511.1 1633.94   6
   5   0   5 79688.5 1604.68   7
   0  -5   7 129.955 88.7606   5
   0   5  -7 77.6727 35.3134   4
   0   5   7 145.512 62.2433   3
   0  -5   7 7.66284 87.2384   6
  -5   0   7 133.292 88.1180   6
  -5   0   7 130.637 71.3102   2
   5   0   7-0.46992 98.3883   5
   5   0   7 79.9262 70.3286   7
   0   5   7 104.549 112.330   6
  -5   0   7 89.1393 70.0971   5
   5   0   7 84.7936 65.0192   1
   5   0  -7 86.6968 88.4802   4
   0  -5   7 162.387 95.3571   7
   0   5   7 46.0634 82.0794   5
   0  -5   9 37845.3 1154.12   7
   0   5   9 37682.7 1150.52   5
   5   0   9 37924.5 1200.56   5
   5   0   9 37635.0 1082.63   7
   0   5   9 39699.0 1228.55   2
   5   0   9 37157.5 1014.45   1
   0   5  -9 36203.3 874.768   4
   0  -5   9 37792.8 1235.92   6
  -5   0   9 36440.1 1087.72   2
   5   0  -9 36190.3 1144.62   4
   0   5   9 37753.7 1195.52   6
  -5   0   9 37227.2 1055.46   5
   0  -5   9 35590.1 1157.01   5
  -5   0   9 39214.1 1230.21   6
  -5   0  11 22483.6 984.414   6
   5   0  11 21487.7 973.491   6
   0  -5  11 21578.8 903.136   7
   5   0  11 21436.0 740.906   1
   0   5  11 23805.1 941.138   5
   0   5  11 22406.2 968.409   6
  -5   0  11 21418.0 838.175   5
   5   0  11 21721.1 840.950   7
   0  -5  11 21333.6 919.351   5
  -5   0  11 21100.7 855.647   2
   5   0 -11 21146.8 879.913   4
   5   0  11 22399.9 943.181   5
   0  -5  11 21598.8 978.591   6
   5   0  13 4564.37 489.444   6
  -5   0  13 4536.50 476.077   6
   5   0 -13 4532.98 430.535   4
  -5   0  13 4524.24 416.651   2
   0   5  13 4486.84 463.517   6
   5   0  13 4332.78 400.365   7
   5   0  13 5075.04 476.991   5
   0   5  13 5246.26 486.688   2
   0  -5  13 4865.12 449.329   7
   0  -5  13 4881.16 473.210   5
   0  -5  13 3938.80 456.348   6
  -5   0  13 4296.35 402.448   5
   0   5  13 4468.00 439.155   5
   0   5  15 351.023 239.498   6
   0  -5  15-44.7605 150.637   5
   0   5  15 294.383 213.846   2
  -5   0  15 169.027 196.621   6
  -5   0  15 223.927 152.138   5
   0   5  15 123.384 153.889   5
   5   0  15 93.2082 167.999   5
   5   0  15 114.467 150.963   6
   5   0 -15 92.4094 152.196   4
   0  -5  15 69.1115 160.921   6
   0   5  17 5121.61 574.297   2
   0  -5  17 4286.27 539.355   5
   0   5  17 4696.42 546.701   6
   0  -5  17 4673.20 572.234   6
   0   5  17 5403.72 569.481   5
  -5   0  17 4021.84 544.943   6
   5   0  17 4707.21 537.181   5
   0   5  19 3481.20 522.644   5
   0  -5  19 3439.24 545.794   6
   5   0  19 4335.04 591.527   5
   0   5  19 3542.82 539.492   6
  -5   0  19 2970.69 513.717   6
   0  -5  19 4430.94 585.730   5
  -5   0  21 79.3594 221.652   6
   0  -5  21-181.998 214.990   5
   0   5  21 267.641 261.264   5
   5   0  21 304.227 333.499   5
   0  -5  21 358.219 243.702   6
   1   5   0 511.736 100.714   8
   5  -1   0 325.177 102.186   4
  -1  -5   0 334.437 68.7661   7
  -5   1   0 567.557 100.888   3
   5  -1   0 303.653 101.592   1
   5  -1   2 631.654 107.142   1
   5  -1  -2 318.913 81.3842   1
   5  -1   2 421.216 74.8498   7
   1   5  -2 504.085 98.9458   8
  -1  -5   2 360.585 74.9484   7
   5  -1   2 466.637 81.9030   5
   1   5   2 386.950 87.7039   8
   5  -1  -2 293.499 83.7879   4
  -1  -5   2 334.993 72.6843   6
   5  -1  -4 43430.9 927.898   1
   1   5   4 43872.1 1065.32   5
  -1  -5   4 44213.8 1063.69   6
  -1  -5   4 44848.2 1031.70   7
   5  -1  -4 43284.3 1083.15   4
  -5   1   4 40202.4 835.849   5
   5  -1   4 44866.8 1050.02   1
  -5   1   4 43985.6 1042.80   6
   5  -1   4 44464.6 997.913   7
   1   5   4 45059.2 1050.85   8
   1   5  -4 44431.8 1045.89   8
   5  -1   4 44541.0 1047.50   5
   1   5   6 166.801 99.5612   5
   1   5   6 17.3222 50.2475   3
   5  -1   6 85.0068 84.5187   5
  -5   1   6 27.1965 78.6679   6
  -1  -5   6 289.835 111.639   6
   5  -1   6 58.1828 86.4033   1
   5  -1  -6 182.937 110.639   4
  -1  -5   6 55.3965 72.3595   7
   5  -1   6-2.99226 68.1254   7
   1   5  -6 78.0866 41.0914   4
  -5   1   6 30.3615 48.9085   5
  -1  -5   8 13206.0 657.351   6
   1   5   8 13885.6 653.741   2
  -1  -5   8 13192.9 594.301   7
   5  -1  -8 12091.0 592.142   4
  -5   1   8 12572.7 612.293   6
  -1  -5   8 12814.3 597.897   5
   1   5   8 14251.2 626.033   5
   5  -1   8 12738.5 550.264   7
   5  -1   8 13159.6 617.803   5
   5  -1   8 12903.3 646.786   6
   1   5  -8 12069.9 424.490   4
   5  -1   8 12825.3 518.615   1
  -5   1   8 13227.5 518.529   5
   1   5   8 13545.0 632.367   6
  -5   1   8 13830.4 580.091   2
  -5   1  10 617.548 160.860   5
   5  -1  10 776.320 205.899   5
   1   5  10 797.303 197.986   2
  -1  -5  10 555.730 205.951   6
   1   5 -10 605.764 118.587   4
  -1  -5  10 660.170 188.515   5
   5  -1  10 685.976 179.159   7
  -5   1  10 724.317 214.558   6
   5  -1  10 993.988 237.555   6
   5  -1 -10 640.585 179.507   4
   1   5  10 772.020 194.608   5
   1   5  10 730.100 195.973   6
   5  -1  10 713.635 151.301   1
  -5   1  10 720.495 183.815   2
  -1  -5  10 713.864 197.343   7
   5  -1  12 41373.7 1413.74   5
  -1  -5  12 43302.6 1498.66   6
  -5   1  12 40313.3 1430.94   6
   1   5  12 43028.5 1469.98   6
   5  -1 -12 40170.7 1356.03   4
   5  -1  12 40890.0 1472.89   6
  -1  -5  12 43056.8 1384.52   7
  -5   1  12 40858.2 1339.18   2
   5  -1  12 39383.8 1280.79   7
  -5   1  12 41107.6 1300.06   5
   1   5  12 42393.8 1400.67   5
   1   5  12 45141.5 1469.89   2
  -1  -5  12 42105.5 1396.92   5
   1   5  14 145.571 157.045   5
   1   5  14 282.664 192.723   2
  -1  -5  14 196.987 136.046   5
   5  -1 -14 97.6756 151.072   4
  -5   1  14 291.464 144.889   5
  -5   1  14 267.401 167.214   2
   1   5  14 648.179 240.836   6
   5  -1  14 210.488 164.757   7
   5  -1  14 404.376 212.438   5
  -5   1  14 388.776 195.488   6
   5  -1  14 226.999 167.853   6
  -1  -5  14 162.463 173.420   6
   5  -1  16-60.8566 179.470   6
   5  -1 -16-32.6340 137.271   4
   5  -1  16-68.7369 176.045   5
  -1  -5  16 370.504 216.664   6
  -1  -5  16-4.80165 220.880   5
   1   5  16 8.89662 164.242   6
  -5   1  16-96.8684 217.091   6
   1   5  16 179.065 189.656   2
   1   5  16-55.3747 181.591   5
  -5   1  18 592.514 284.538   6
   5  -1  18 412.801 297.208   5
  -1  -5  18 845.851 352.332   6
   1   5  18 741.608 295.556   5
  -1  -5  18 583.443 281.385   5
   1   5  18 493.133 278.739   6
   1   5  20 3950.35 569.430   5
  -1  -5  20 2710.23 452.136   5
  -5   1  20 2897.79 504.334   6
  -1  -5  20 2895.13 514.951   6
   5  -1  20 2724.73 487.014   5
   1   5  22 381.629 287.210   5
   5  -2   1 1903.26 134.234   5
   5  -2  -1 2039.04 163.501   4
   2   5  -1 1905.35 159.991   8
   5  -2   1 1978.30 149.187   4
  -2  -5   1 1866.72 119.277   7
  -5   2   1 2323.23 180.688   3
   2   5   1 1907.23 155.190   8
   5  -2  -1 2023.17 166.042   1
   5  -2   1 2080.33 178.867   1
  -5   2   3 857.823 109.610   6
   2   5  -3 739.653 114.823   8
   5  -2   3 1098.07 134.437   5
   5  -2  -3 777.838 106.195   1
  -2  -5   3 1004.63 125.165   7
   2   5   3 824.645 116.345   8
   5  -2   3 689.018 97.7146   7
   5  -2   3 906.840 131.506   1
   5  -2  -3 884.498 127.605   4
  -5   2   3 992.481 143.840   3
  -2  -5   3 784.704 113.554   6
  -5   2   5 4976.75 300.176   6
   5  -2  -5 4391.34 312.794   4
  -2  -5   5 5157.02 304.946   7
   2   5  -5 4785.49 210.953   4
   2   5   5 4826.23 284.630   8
  -2  -5   5 5209.73 330.871   6
   2   5   5 5390.19 332.523   5
   5  -2   5 4851.37 289.480   1
   5  -2   5 4977.96 296.463   7
  -5   2   5 4858.39 226.126   5
   5  -2   5 5143.88 316.246   5
   2   5   7 3839.82 218.971   3
   5  -2  -7 4440.46 338.322   4
   5  -2   7 4442.07 309.215   7
   2   5   7 4380.56 330.588   5
   2   5   7 4434.13 339.042   2
  -2  -5   7 4676.17 362.877   6
   5  -2   7 4240.07 286.785   1
   2   5  -7 4358.35 234.552   4
  -5   2   7 4287.39 328.618   6
  -2  -5   7 4482.86 321.562   7
  -5   2  -7 4163.05 197.100   8
   5  -2   7 4844.96 360.563   6
  -5   2   7 4422.99 265.990   5
   5  -2   7 4330.21 329.912   5
  -2  -5   9 23350.5 868.483   7
   2   5  -9 22178.9 685.327   4
   5  -2   9 23433.3 903.063   5
   5  -2   9 22683.7 767.451   1
  -2  -5   9 22964.3 860.074   5
  -2  -5   9 23526.2 942.171   6
  -5   2   9 23322.5 851.937   2
   5  -2  -9 22081.6 872.863   4
   2   5   9 23830.9 893.201   5
  -5   2   9 22978.9 776.914   5
   2   5   9 24175.2 909.639   2
   5  -2   9 22289.4 815.130   7
   5  -2   9 22895.3 927.192   6
  -5   2   9 23856.7 913.398   6
   2   5  11 36543.5 1243.92   5
   5  -2  11 34242.6 1142.19   7
  -5   2  11 35300.4 1260.26   6
  -5   2  11 34521.1 1117.72   5
   2   5  11 37995.1 1278.27   2
  -2  -5  11 35160.2 1305.85   6
  -2  -5  11 34687.2 1198.16   5
   5  -2 -11 34001.5 1206.24   4
   5  -2  11 35171.6 1245.32   5
  -5   2  11 35228.5 1184.83   2
   5  -2  11 35473.2 1291.57   6
   2   5  11 34526.4 1251.98   6
   5  -2  11 35249.6 1030.07   1
  -5   2  13 16752.7 902.678   6
   5  -2 -13 15248.2 821.091   4
   5  -2  13 15825.9 793.727   7
   2   5  13 18077.7 906.390   5
   5  -2  13 15420.7 900.207   6
   5  -2  13 16740.7 907.619   5
  -2  -5  13 15673.8 835.599   5
   2   5  13 17906.3 913.742   2
   2   5  13 16068.4 890.965   6
  -2  -5  13 16611.0 926.044   6
  -5   2  13 16855.8 853.735   2
  -5   2  13 16541.7 794.057   5
   5  -2  15 3266.54 395.706   7
  -2  -5  15 2801.89 391.905   5
   2   5  15 2848.60 429.636   6
   2   5  15 4309.26 477.635   2
  -5   2  15 3408.34 449.703   6
   5  -2 -15 3517.05 417.830   4
   5  -2  15 3327.89 464.445   6
  -2  -5  15 3376.81 471.115   6
  -5   2  15 3428.30 417.092   2
   5  -2  15 4245.59 488.657   5
   2   5  15 3433.04 423.586   5
  -5   2  15 3487.52 398.234   5
  -2  -5  17 2055.91 388.576   5
  -5   2  17 1222.33 318.802   6
   2   5  17 2202.53 417.290   5
   5  -2  17 1067.75 296.803   5
  -2  -5  17 1886.43 399.259   6
   5  -2  17 1887.33 385.999   6
   5  -2 -17 1789.77 342.007   4
   5  -2  19 2775.37 499.822   5
  -2  -5  19 3209.52 500.790   5
  -5   2  19 2508.22 477.699   6
  -2  -5  19 3117.79 524.058   6
   2   5  19 3365.77 498.014   5
  -2  -5  21 321.138 274.387   6
   2   5  21 994.923 373.288   5
  -5   2  21 1229.98 373.506   6
   5  -2  21 398.864 269.604   5
   5  -3   0 124.565 69.7561   4
   5  -3   0 94.3683 73.9844   1
   3   5   0-8.23402 73.8675   8
   5  -3   2 526.486 94.8961   5
   5  -3   2 483.831 79.6330   4
   3   5  -2 442.167 106.342   8
   5  -3   2 487.240 105.927   1
   5  -3   2 316.069 85.1739   7
   5  -3  -2 472.788 95.7485   4
  -5   3  -2 545.452 75.3938   8
  -3  -5   2 428.252 93.1933   6
   5  -3  -2 368.083 94.8416   1
  -3  -5   2 449.750 82.9599   7
   3   5   2 363.736 82.2205   8
  -5   3   2 484.014 99.1696   3
  -3  -5   4 87079.7 1708.26   7
   3   5  -4 88606.0 1796.23   8
  -5   3   4 82692.7 1553.20   5
   3   5  -4 82549.1 1579.25   4
   5  -3   4 85434.3 1772.47   1
   5  -3  -4 84231.5 1796.97   4
   3   5   4 86433.6 1779.25   5
   3   5   4 82457.3 1675.05   8
   5  -3   4 85729.5 1752.49   5
  -3  -5   4 85485.3 1790.70   6
   5  -3   4 85955.2 1738.70   7
  -5   3  -4 85449.3 1494.07   8
  -5   3   4 80555.3 1659.92   6
  -5   3   4 87421.7 1794.67   3
   5  -3   6 11186.4 517.129   5
   3   5   6 13013.4 552.263   2
   3   5  -6 10840.2 396.589   4
  -3  -5   6 11990.8 516.045   7
   5  -3   6 10731.7 514.463   6
   3   5   6 10205.0 337.767   3
  -3  -5   6 11667.5 543.744   6
  -5   3   6 10981.9 415.288   5
   5  -3   6 11503.2 499.223   7
   5  -3  -6 11121.4 539.820   4
  -5   3  -6 11298.9 345.916   8
   3   5   6 11335.3 523.956   5
   3   5   6 10779.0 449.696   8
  -5   3   6 10543.0 481.046   6
   5  -3   6 11187.6 494.827   1
   3   5  -8 745.408 126.777   4
   5  -3   8 781.049 183.208   5
  -5   3   8 954.470 175.352   5
   5  -3  -8 1074.73 213.456   4
   5  -3   8 1022.35 185.229   7
   5  -3   8 472.150 145.798   6
   3   5   8 683.999 150.788   2
  -5   3  -8 737.007 107.214   8
  -5   3   8 1681.93 263.382   6
  -3  -5   8 734.328 188.504   6
   5  -3   8 699.580 139.497   1
   3   5   8 1010.38 197.540   5
  -3  -5   8 1236.74 214.853   7
  -5   3 -10 1600.52 171.843   8
  -3  -5  10 1590.72 271.414   6
   5  -3 -10 1810.01 261.363   4
   3   5  10 1538.89 251.362   5
   3   5  10 1391.53 172.540   1
  -5   3  10 1647.49 220.634   5
  -5   3  10 1933.01 264.593   2
  -3  -5  10 2005.94 263.492   5
   5  -3  10 2051.13 292.215   6
   5  -3  10 2232.46 301.008   5
   5  -3  10 2015.53 269.469   7
   5  -3  10 1743.81 212.495   1
   3   5  10 2087.64 298.095   2
  -5   3  10 2070.55 320.718   6
   3   5 -10 1567.25 194.501   4
   5  -3  12 5735.02 515.438   6
  -5   3  12 4598.44 387.374   5
   3   5  12 5464.58 484.491   2
  -5   3  12 4788.29 440.767   2
  -3  -5  12 4683.78 487.584   6
   3   5  12 5633.15 495.102   5
   5  -3 -12 4721.42 446.359   4
   5  -3  12 4751.37 458.406   5
  -3  -5  12 4158.25 404.596   5
  -5   3  12 5715.73 492.917   6
   5  -3  12 5248.04 434.707   7
  -5   3  14 386.513 168.460   5
   5  -3  14 361.566 190.244   7
  -5   3  14 536.379 228.079   2
   3   5  14 379.268 220.754   5
   3   5  14 244.527 210.146   2
  -3  -5  14 195.570 128.326   5
   5  -3  14 722.538 248.515   6
  -5   3  14 306.017 186.436   6
   5  -3  14 384.359 206.639   5
  -3  -5  14 734.933 247.085   6
   5  -3 -14 485.947 201.545   4
  -3  -5  16 567.649 209.836   5
   5  -3  16 260.057 205.036   7
   5  -3 -16 44.6564 176.583   4
  -5   3  16 60.5711 165.283   2
  -5   3  16 400.095 214.906   6
   5  -3  16 30.4219 186.982   6
   3   5  16-33.2113 170.776   5
  -3  -5  16 377.579 236.395   6
   5  -3  16 153.923 188.718   5
   5  -3  18 308.095 234.004   6
   3   5  18 391.440 255.648   5
   5  -3  18 639.831 312.994   5
  -3  -5  18 690.910 284.110   5
  -5   3  18-21.5578 214.915   6
  -3  -5  18 561.539 256.180   6
  -3  -5  20 3179.39 543.946   6
   3   5  20 2439.44 444.940   5
   5  -3  20 2261.55 474.294   5
  -5   3  20 2291.80 458.493   6
  -5   3  22 701.729 351.644   6
   4   5   1 45979.0 1016.87   8
  -5   4   1 45983.5 1058.12   8
   5  -4   1 45542.2 967.338   4
  -5   4  -1 44527.2 982.548   8
   5  -4  -1 47469.1 1118.45   1
   5  -4   1 47716.5 1144.00   1
   5  -4   1 45255.8 1036.96   7
   5  -4  -1 44873.0 1041.22   4
   4   5  -1 43774.2 1039.34   8
   4   5  -3 15367.4 556.585   8
   5  -4   3 14745.1 528.454   5
   5  -4  -3 14357.5 543.808   4
   4   5   3 15821.6 549.779   5
   5  -4   3 14675.0 569.365   1
   5  -4   3 14039.4 405.836   4
  -5   4   3 14212.7 550.150   3
   4   5   3 13910.8 472.299   8
  -5   4  -3 14960.5 426.238   8
  -4  -5   3 14778.7 545.035   6
   5  -4   3 16095.3 550.170   7
  -5   4   3 14086.4 432.422   6
  -5   4   5 843.181 115.414   5
  -5   4   5 652.321 114.343   6
  -5   4   5 846.635 142.046   3
  -4  -5   5 901.594 151.032   6
   4   5   5 685.073 130.693   2
   4   5   5 858.873 126.153   8
   4   5   5 718.276 138.223   5
   5  -4   5 794.178 140.321   6
   5  -4   5 465.350 130.140   1
   4   5  -5 603.472 101.374   4
   5  -4   5 840.498 152.367   5
  -5   4  -5 669.267 82.1693   8
   5  -4  -5 610.050 149.302   4
   5  -4   5 818.161 149.129   7
   5  -4   7 40044.6 1186.94   6
   4   5   7 39357.3 1147.51   2
   5  -4   7 41109.9 1121.92   1
  -5   4   7 38899.6 1013.54   5
   5  -4   7 39891.3 1168.43   5
  -5   4  -7 40582.3 916.537   8
   5  -4  -7 40855.0 1215.20   4
   4   5   7 41096.4 1173.71   5
   5  -4   7 41058.1 1135.25   7
  -5   4   7 39475.8 1123.60   6
  -4  -5   7 40636.2 1217.27   6
   4   5  -7 40211.0 1002.93   4
   5  -4  -9 32793.1 1129.12   4
   5  -4   9 31442.9 1116.89   6
  -5   4   9 32799.0 1089.22   6
   4   5  -9 31225.2 923.678   4
  -5   4  -9 31390.8 835.767   8
   5  -4   9 31371.9 1109.92   5
   5  -4   9 33603.5 1072.40   7
   4   5   9 33883.5 1113.68   2
  -4  -5   9 33261.9 1172.52   6
   4   5   9 31922.0 924.074   1
   5  -4   9 31912.8 983.533   1
   4   5   9 32857.9 1109.11   5
  -5   4   9 31075.4 958.341   5
   5  -4  11 4643.75 456.059   6
   5  -4  11 4152.51 420.866   5
   5  -4  11 4552.22 405.891   7
  -5   4  11 4429.04 398.989   2
   4   5  11 4901.99 441.615   2
   4   5  11 4536.82 319.841   1
  -5   4  11 4220.73 368.912   5
  -5   4  11 4594.81 428.970   6
  -4  -5  11 4044.70 382.662   5
   5  -4  11 4294.12 328.552   1
  -4  -5  11 4468.90 442.632   6
   4   5  11 5550.58 469.023   5
   5  -4 -11 4610.99 435.629   4
   4   5 -11 4660.67 342.568   4
   4   5  13 1328.71 288.544   5
  -4  -5  13 1450.01 267.773   5
  -4  -5  13 1676.97 323.086   6
   4   5  13 1255.07 257.353   2
   5  -4  13 1338.01 254.999   7
   5  -4  13 1274.18 290.701   6
  -5   4  13 941.095 207.940   5
   5  -4  13 1493.25 306.703   5
  -5   4  13 1547.91 291.112   2
  -5   4  13 775.264 232.288   6
   5  -4 -13 1356.96 263.665   4
  -4  -5  15 4387.58 473.001   5
   4   5  15 5458.50 539.169   5
  -5   4  15 5118.39 539.280   6
   5  -4  15 4891.61 566.241   6
   5  -4  15 4884.53 499.275   7
  -4  -5  15 5032.55 569.986   6
   5  -4 -15 4551.29 502.463   4
  -5   4  15 5331.10 547.921   2
   5  -4  15 4701.13 519.053   5
  -5   4  15 4929.08 482.157   5
   5  -4  17 3272.77 484.747   5
   4   5  17 3736.55 510.745   5
   5  -4  17 3473.33 497.102   6
   5  -4 -17 3659.96 462.181   4
  -4  -5  17 3431.42 457.232   5
   5  -4  17 3832.73 480.540   7
  -4  -5  17 3519.89 510.255   6
  -5   4  17 3729.66 491.370   2
  -5   4  17 3669.95 505.376   6
  -4  -5  19 1041.44 372.254   6
   4   5  19 995.411 342.153   5
   5  -4  19 361.252 292.697   6
   5  -4  19 683.651 339.651   5
  -5   4  19 484.691 317.843   6
   5  -4  21 710.612 328.321   5
  -4  -5  21 114.456 270.360   6
   4   5  21 771.926 339.612   5
  -5   4  21 139.309 275.387   6
   5  -5   0 414.593 96.8759   4
   5   5   0 379.463 95.5032   8
  -5   5   0 426.932 107.714   8
   5  -5  -2 45847.7 1105.18   4
   5  -5   2 46402.6 1105.38   7
  -5   5  -2 44189.1 995.133   8
  -5   5   2 43475.7 877.806   6
   5  -5   2 45209.2 938.200   4
   5   5  -2 46284.3 1108.11   8
  -5   5   2 47620.2 1139.00   8
   5   5   2 43273.6 1003.27   8
   5  -5   2 46001.1 1176.68   1
   5   5   4 137226. 2505.67   8
   5   5  -4 136048. 2537.21   4
   5   5   4 141498. 2680.38   5
   5  -5  -4 136413. 2737.02   4
  -5   5   4 132766. 2475.12   6
   5  -5   4 137892. 2739.74   1
  -5   5  -4 138901. 2467.30   8
  -5  -5   4 141077. 2715.87   6
   5   5   4 143997. 2614.59   2
   5  -5   4 138959. 2655.37   7
  -5   5   4 144580. 2726.91   3
   5   5  -6 109684. 2162.72   4
   5  -5   6 111694. 2331.33   6
  -5   5  -6 110498. 2071.35   8
   5   5   6 109594. 2127.51   8
   5  -5   6 113674. 2314.47   7
   5   5   6 114682. 2305.71   2
  -5  -5   6 112292. 2415.46   6
   5  -5   6 112074. 2327.72   1
  -5   5   6 112368. 2336.26   3
   5   5   6 115086. 2357.13   5
   5   5   6 112645. 2245.55   1
   5  -5   6 109017. 2336.62   5
   5  -5  -6 113708. 2406.89   4
  -5   5   6 108949. 2215.37   6
  -5   5   6 108719. 2154.51   5
  -5   5  -8 1048.71 145.440   8
   5  -5   8 1309.87 215.041   7
   5   5  -8 1282.88 165.257   4
   5   5   8 1048.32 191.771   2
  -5   5   8 2385.57 289.479   6
  -5   5   8 1859.57 235.332   5
   5   5   8 1152.44 172.668   1
   5  -5   8 1002.68 209.853   6
   5  -5   8 1270.98 225.955   5
   5  -5   8 1365.95 199.904   1
   5   5   8 1182.00 196.113   5
  -5  -5   8 1332.76 228.172   6
   5  -5  -8 1649.39 280.618   4
   5  -5  10 21907.8 939.232   5
   5  -5  10 23388.4 914.964   7
   5   5  10 23120.1 951.317   5
   5  -5  10 21819.7 962.051   6
   5  -5 -10 22448.6 953.751   4
  -5  -5  10 21687.7 976.114   6
   5   5  10 21882.9 781.391   1
  -5   5  10 21947.0 904.952   6
   5   5 -10 21851.4 796.883   4
  -5   5  10 21230.1 804.977   5
   5   5  10 22610.1 934.675   2
  -5   5 -10 21385.1 704.052   8
   5  -5 -12 114.026 140.118   4
  -5   5  12 417.919 164.915   5
  -5   5  12 421.095 180.391   6
  -5   5  12 647.870 198.280   2
   5  -5  12 362.253 177.305   6
   5  -5  12 375.962 148.957   7
   5   5  12 292.467 164.047   5
   5  -5  12 378.747 186.072   5
   5   5  12 353.794 217.089   2
  -5  -5  12 557.562 227.154   6
  -5   5  14 5716.23 502.450   5
   5  -5  14 6078.57 571.499   6
   5  -5  14 5783.18 510.687   7
  -5   5  14 5883.63 556.020   6
  -5  -5  14 5778.44 587.453   6
  -5   5  14 6373.90 555.686   2
   5   5  14 5686.05 538.267   5
   5  -5 -14 5404.05 531.678   4
   5  -5  14 6693.42 577.394   5
   5  -5 -16 2564.33 427.254   4
   5  -5  16 2104.74 393.707   5
   5   5  16 2109.74 408.880   5
  -5   5  16 2241.31 392.828   2
   5  -5  16 2001.69 374.954   7
  -5   5  16 2244.89 409.453   6
   5  -5  16 2139.20 403.061   6
  -5  -5  16 1169.94 388.220   6
  -5   5  18 2544.76 457.701   2
   5  -5  18 1759.30 384.278   5
   5  -5  18 1844.26 417.535   6
   5   5  18 2768.68 435.292   5
  -5   5  18 1801.53 354.607   6
   5  -5 -18 2270.02 407.188   4
  -5  -5  18 1742.36 404.217   6
   5  -5  20-16.7828 198.425   5
  -5  -5  20 42.8084 254.001   6
  -5   5  20 35.7104 188.430   6
   5  -5  20 273.540 271.815   6
   5   5  20 567.966 274.869   5
  -5   5  22 1603.99 442.309   6
  -5   6  -1 47884.5 1100.93   8
   5  -6   1 48151.3 1145.76   7
  -5   6   1 45625.4 1143.89   8
   5  -6  -1 46578.3 1099.34   4
   5  -6   1 47165.6 1014.83   4
   6   5  -1 45772.8 1107.99   8
   6   5   1 45437.8 931.324   2
   6   5   1 45640.6 1057.18   8
  -5   6  -3 10713.6 409.300   8
   5  -6  -3 10710.6 486.085   4
  -5   6   3 10219.1 481.388   8
  -5   6   3 9513.13 315.256   6
   5  -6   3 10556.8 465.507   7
   5  -6   3 9650.60 313.706   4
   6   5   3 9621.01 373.315   8
   6   5   3 11261.1 476.418   5
   6   5   3 10295.6 394.583   2
   5  -6   5 18053.4 662.226   7
   5  -6   5 17483.5 632.695   6
   6   5   5 17120.8 616.246   2
   5  -6  -5 17589.1 705.401   4
   6   5   5 17159.6 651.684   5
  -6  -5   5 16957.7 687.276   6
  -5   6   5 16679.2 552.934   6
   6   5   5 16652.5 528.813   8
  -5   6   5 16949.5 675.267   3
   6   5  -5 17135.9 592.634   4
   6   5   5 16624.8 628.969   1
  -5   6  -7 34843.1 909.029   8
  -5   6   7 34606.2 1089.42   3
   6   5  -7 33763.6 990.237   4
   6   5   7 34922.9 892.915   8
  -5   6   7 35229.0 1032.15   6
   6   5   7 35550.0 1032.47   1
   6   5   7 36316.6 1081.54   2
  -6  -5   7 37572.4 1177.16   6
   5  -6   7 34974.2 1098.75   6
   5  -6   7 37171.9 1102.14   7
  -5   6   7 34544.6 991.172   5
   5  -6   7 36033.5 1125.31   5
   5  -6  -7 38572.2 1198.19   4
   6   5   7 36957.8 1120.95   5
  -5   6   9 24708.4 858.246   5
   5  -6   9 25516.8 958.160   7
   6   5   9 24641.4 850.846   1
   5  -6  -9 24970.4 1014.04   4
   5  -6   9 25113.3 989.154   5
   6   5   9 24875.7 971.121   5
  -5   6   9 26150.2 958.621   6
  -6  -5   9 24465.7 1017.85   6
   5  -6   9 24258.3 976.059   6
   6   5   9 25872.0 964.806   2
  -5   6  -9 24770.6 772.544   8
   6   5  -9 24546.4 843.308   4
  -5   6  11 835.371 203.304   6
   5  -6  11 857.967 230.029   6
   6   5  11 995.729 231.759   2
  -6  -5  11 840.912 236.297   6
   5  -6  11 975.483 234.496   5
   6   5  11 813.543 163.982   1
   6   5 -11 826.016 193.287   4
   5  -6 -11 690.978 204.371   4
   6   5  11 915.200 230.598   5
  -5   6  11 1202.91 205.695   5
   5  -6  11 1180.76 245.420   7
   5  -6  13 8373.52 640.884   5
  -5   6  13 7176.97 521.563   5
   5  -6  13 8019.90 583.662   7
  -5   6  13 7511.07 600.545   2
   5  -6 -13 7560.12 610.129   4
   6   5  13 8757.93 645.566   5
  -6  -5  13 7180.80 633.876   6
   5  -6  13 5753.32 560.503   6
  -5   6  13 8411.38 626.384   6
   5  -6 -15 7066.46 636.227   4
  -5   6  15 8627.76 698.889   2
   5  -6  15 7788.72 633.186   7
  -5   6  15 7115.08 648.563   6
  -5   6  15 7445.47 587.215   5
  -6  -5  15 7349.37 710.848   6
   5  -6  15 6776.56 638.563   6
   6   5  15 7905.63 684.471   5
   5  -6  15 7746.94 684.949   5
  -5   6  17 1934.76 396.547   6
  -5   6  17 2103.25 402.903   2
   5  -6  17 2477.04 395.652   7
  -6  -5  17 1688.83 391.924   6
   5  -6  17 2135.80 422.760   5
   5  -6 -17 2071.38 408.617   4
   5  -6  17 1809.64 381.840   6
   6   5  17 2723.17 449.656   5
   6   5  19 513.581 270.653   5
  -5   6  19 316.549 236.506   2
   5  -6 -19 39.3590 247.722   4
   5  -6  19 86.4905 205.284   5
   5  -6  19 179.963 198.066   6
  -6  -5  19-241.406 250.989   6
  -5   6  19-165.007 230.158   6
  -6  -5  21 1479.10 417.129   6
   5  -6  21 1528.44 375.044   5
   6   5  21 1474.42 409.700   5
   6   4   0 327069. 5431.00   8
   4  -6   0 326931. 5421.85   4
  -4   6   0 329638. 5511.35   8
   6   4   2 471.965 76.7908   8
   4  -6   2 600.624 77.1804   4
  -4   6   2 516.629 119.779   8
   6   4   2 566.449 83.7657   2
   6   4   2 581.401 115.336   1
   4  -6   2 569.331 132.794   7
  -4   6  -2 663.009 112.921   8
   6   4   2 771.664 117.310   5
   4  -6  -2 783.404 131.527   4
  -6  -4   4 336.233 136.130   6
   6   4   4 297.072 97.9064   2
   6   4   4 498.041 138.552   1
  -4   6   4 444.025 133.160   3
  -4   6   4 476.146 93.3283   6
   6   4   4 265.106 79.5669   8
   6   4   4 376.999 106.536   5
   4  -6   4 565.450 126.969   6
   6   4  -4 365.609 108.028   4
   6   4   4 328.284 70.5465   7
   6   4  -4 332.792 96.9509   1
  -4   6  -4 134.092 92.6880   8
   4  -6   4 601.656 160.851   7
   6   4   6 191.326 98.3499   2
  -4   6   6 35.9512 106.499   3
  -4   6   6 176.625 106.926   5
   6   4   6 198.570 79.8093   7
   6   4   6 164.390 63.1758   8
   6   4   6 190.654 104.552   1
   6   4   6 563.469 171.074   5
  -6  -4   6 278.342 123.657   6
   4  -6   6 562.809 176.254   7
   4  -6   6 586.200 161.921   6
   6   4  -6 194.077 76.3173   1
  -4   6   6 348.488 108.685   6
   6   4  -6 322.479 105.890   4
  -4   6  -6 18.1994 57.6220   8
   6   4   8 51244.7 1222.66   7
   4  -6   8 51430.1 1471.54   6
  -4   6  -8 51561.3 1250.87   8
   4  -6   8 55425.3 1463.40   7
  -4   6   8 55248.6 1419.91   6
  -6  -4   8 54749.4 1541.58   6
   6   4   8 54600.3 1471.74   5
   6   4  -8 52311.4 1364.50   4
   4  -6   8 52113.5 1471.63   5
   6   4   8 54037.8 1345.83   1
   6   4   8 53428.2 1433.81   2
  -4   6   8 52524.7 1397.70   3
  -4   6   8 50916.4 1338.82   5
   4  -6  10 1147.37 278.047   5
   6   4 -10 621.662 178.660   4
   4  -6  10 1480.49 291.996   6
  -4   6  10 356.327 163.335   6
  -6  -4  10 609.339 217.249   6
   6   4  10 449.132 187.306   2
   6   4  10 500.504 155.580   1
  -4   6 -10 816.854 189.853   8
   4  -6 -10 669.764 212.513   4
  -4   6  10 367.723 147.994   5
   6   4  10 583.605 210.072   5
   4  -6  10 1711.60 274.510   7
  -6  -4  12 3309.60 344.763   5
  -4   6  12 3868.49 420.289   2
   6   4  12 3089.94 385.593   5
   6   4 -12 3488.34 358.291   4
  -4   6  12 3417.78 376.338   6
   4  -6  12 3712.39 380.372   7
  -4   6  12 2889.99 334.331   5
  -6  -4  12 3150.84 406.662   6
   4  -6  12 3480.85 406.994   6
   4  -6 -12 4359.87 450.401   4
   4  -6  12 3270.18 403.388   5
  -4   6  14 260.737 224.015   6
  -4   6  14-24.3178 161.069   2
   4  -6  14 133.657 150.889   6
  -4   6  14 66.5098 153.166   5
   6   4  14 318.728 211.633   5
   4  -6 -14 150.387 210.795   4
   4  -6  14 191.884 197.431   7
   4  -6  14 630.341 249.659   5
  -6  -4  14 228.832 216.330   6
  -6  -4  14 131.281 151.178   5
  -4   6  16 15932.8 919.428   5
   4  -6  16 15827.8 986.152   5
   4  -6  16 17280.9 953.669   7
   6   4  16 16416.4 996.573   5
  -4   6  16 16803.7 999.531   2
   4  -6  16 16352.7 1023.08   6
   4  -6 -16 16040.3 971.130   4
  -4   6  16 14888.7 962.088   6
  -6  -4  16 15541.9 1012.54   6
   4  -6  18 62.3398 237.550   6
  -4   6  18 30.9430 191.653   2
   4  -6 -18-85.1566 180.816   4
   4  -6  18 89.6197 230.954   5
   6   4  18-74.0165 253.588   5
  -6  -4  18 444.531 262.328   6
  -4   6  18-132.151 211.833   6
  -4   6  20 380.261 252.152   6
   6   4  20 1365.70 394.596   5
  -6  -4  20 845.481 368.400   6
   4  -6  20 702.992 327.888   6
   4  -6  20 595.886 280.969   5
   6   3  -1 170330. 3006.55   1
   6   3   1 168526. 2922.85   5
   3  -6   1 171494. 3023.13   7
   3  -6   1 166245. 2874.99   4
  -3   6  -1 172598. 3030.25   8
   6   3   1 168345. 3042.25   1
   6   3   1 168581. 2892.89   8
  -3   6   1 170586. 3070.32   8
  -3   6  -3 16934.1 558.466   8
   6   3   3 19058.9 620.470   1
  -3   6   3 19625.7 662.335   8
   3  -6   3 18269.5 553.041   6
   3  -6   3 19925.4 630.648   7
   6   3   3 18655.9 463.568   8
   6   3  -3 19536.5 556.341   1
   6   3  -3 17831.2 599.568   4
   6   3   3 18748.6 587.673   5
  -3   6   3 17269.3 441.217   6
   6   3   3 17785.6 439.588   7
   3  -6   5 4606.79 325.058   7
  -3   6   5 4419.39 307.393   3
   6   3   5 4221.06 225.307   7
   3  -6   5 4485.35 307.116   6
   6   3   5 4709.47 292.689   2
   6   3   5 4900.21 320.158   5
  -3   6   5 4365.47 260.848   6
   6   3  -5 4211.16 227.268   1
   6   3   5 4342.11 197.761   8
  -6  -3   5 4626.79 336.086   6
   6   3  -5 4604.63 300.027   4
   6   3   5 4157.01 287.359   1
  -3   6  -5 4325.23 264.730   8
   3  -6   7 28659.8 966.303   5
   6   3  -7 26580.7 648.885   1
   6   3   7 28472.2 781.001   7
  -3   6   7 28111.9 885.204   5
   6   3   7 29474.0 949.613   5
   6   3   7 27842.2 853.550   1
   3  -6   7 28078.5 946.988   6
  -3   6   7 27819.1 883.814   3
   3  -6   7 30163.2 944.229   7
   6   3  -7 27922.9 896.974   4
  -3   6   7 28351.8 888.470   6
  -6  -3   7 30630.2 1011.46   6
  -3   6  -7 29692.7 830.855   8
   3  -6   9 24016.0 915.606   7
  -6  -3   9 24315.7 833.259   5
  -3   6   9 24495.8 876.953   5
   6   3   9 25891.9 967.479   5
   3  -6   9 24919.3 959.876   5
  -6  -3   9 26554.0 1020.10   6
   3  -6   9 24837.5 970.693   6
   6   3  -9 24934.1 891.010   4
  -3   6  -9 23952.3 799.376   8
   6   3   9 24670.1 799.848   7
   6   3   9 25153.7 831.966   1
  -3   6   9 25837.0 942.749   6
   6   3  11 617.564 148.585   1
  -6  -3  11 379.404 122.781   5
   3  -6  11 605.761 174.873   5
   3  -6  11 727.957 190.069   7
  -3   6  11 510.872 155.492   5
   6   3  11 715.337 194.536   5
  -3   6 -11 415.477 115.374   8
  -3   6  11 581.756 182.543   2
  -6  -3  11 492.194 201.939   6
  -3   6  11 502.594 151.735   6
   6   3 -11 211.524 112.025   4
   3  -6  11 825.304 229.271   6
   3  -6  13 2210.19 342.846   6
   3  -6  13 2176.92 339.433   5
  -3   6  13 1812.61 311.248   2
   6   3 -13 2177.34 291.179   4
   6   3  13 2144.75 344.070   5
  -3   6  13 2435.84 322.643   5
   3  -6  13 2474.25 331.242   7
  -6  -3  13 1711.11 319.416   6
  -6  -3  13 2133.85 305.535   5
  -3   6  13 2551.14 363.420   6
   3  -6 -15 7251.87 638.232   4
   6   3  15 7743.61 665.481   5
  -3   6  15 6694.74 618.053   6
  -6  -3  15 6691.77 641.744   6
  -3   6  15 6876.61 620.988   2
   3  -6  15 7506.94 645.860   5
  -3   6  15 7735.58 617.826   5
   3  -6  15 5893.73 603.087   6
   3  -6  15 7597.06 619.161   7
   3  -6 -17 2703.62 427.201   4
  -3   6  17 2739.79 450.639   6
  -6  -3  17 2872.59 481.088   6
   6   3  17 3491.28 503.644   5
   3  -6  17 3297.47 512.397   6
   3  -6  17 2922.98 459.441   5
  -3   6  17 2990.91 463.794   2
  -3   6  17 2821.17 439.496   5
   3  -6  19 529.987 247.152   5
   6   3  19 603.314 306.321   5
   3  -6 -19 292.440 214.222   4
  -3   6  19 369.278 260.966   2
  -3   6  19 310.908 211.277   6
   3  -6  19 1062.36 337.081   6
  -6  -3  19 996.273 349.470   6
   3  -6  21 1014.42 362.412   5
   3  -6  21 949.994 369.896   6
  -6  -3  21 568.949 317.219   6
  -3   6  21 252.314 248.712   6
   6   3  21 909.386 351.219   5
   6   2   0 147438. 2608.50   1
  -2   6   0 145807. 2610.84   8
   6   2   0 138763. 2407.93   5
   6   2   2 19489.2 478.021   7
   2  -6   2 17597.8 571.826   7
   6   2   2 19023.1 556.561   5
  -2   6  -2 22008.7 622.056   8
   2  -6   2 20180.5 528.449   6
   6   2   2 20998.7 637.044   1
   6   2   2 20524.3 468.518   8
   6   2  -2 20811.0 635.235   4
  -2   6   2 20717.0 655.282   8
   6   2  -2 21469.1 596.002   1
   6   2   4 8280.61 389.409   5
   6   2   4 7990.66 310.826   7
  -6  -2   4 9337.31 441.857   6
   2  -6   4 8512.73 386.170   6
   2  -6   4 9307.16 415.958   7
  -6  -2   4 7776.44 274.201   2
  -2   6   4 7952.35 313.227   6
   6   2  -4 8734.86 406.004   4
  -2   6  -4 8382.07 368.718   8
  -2   6   4 8573.44 424.085   8
   6   2   4 8366.94 396.270   1
   6   2  -4 8709.88 330.262   1
   6   2   6 3005.83 242.485   1
   6   2  -6 2944.15 172.999   1
  -2   6   6 2947.94 251.536   5
   6   2  -6 2957.02 256.741   4
   6   2   6 3036.12 212.450   7
  -2   6  -6 3193.91 237.082   8
  -2   6   6 2985.56 242.813   3
  -6  -2   6 3066.26 207.532   2
   6   2   6 3364.36 280.725   5
   2  -6   6 3045.00 270.218   6
  -6  -2   6 3180.39 270.356   6
  -2   6   6 3095.68 249.157   6
   2  -6   6 3124.28 261.888   7
  -6  -2   8 50746.8 1244.64   5
   2  -6   8 49944.8 1428.01   6
   6   2  -8 50684.6 1374.81   4
  -6  -2   8 49412.9 1251.01   2
  -2   6   8 55069.4 1409.35   6
   6   2   8 51946.9 1416.20   5
   6   2   8 51020.6 1290.55   1
  -6  -2   8 54213.8 1488.07   6
   2  -6   8 53036.0 1397.86   7
  -2   6  -8 51606.5 1276.74   8
  -2   6   8 53208.4 1369.84   5
  -2   6   8 52292.0 1311.74   3
   6   2   8 51202.1 1249.18   7
   2  -6   8 51831.5 1432.09   5
   6   2  10 982.344 171.025   7
   2  -6  10 988.101 223.606   6
  -2   6  10 1326.03 229.677   6
   6   2  10 805.587 187.967   5
   2  -6  10 1524.75 238.748   7
  -6  -2  10 901.979 208.067   6
   6   2  10 825.647 147.806   1
  -2   6 -10 881.435 158.889   8
   2  -6  10 974.397 220.656   5
  -2   6  10 1291.40 237.641   5
  -6  -2  10 1021.55 177.682   5
   6   2 -10 687.019 122.673   4
   6   2  12 616.101 165.565   7
   2  -6  12 878.563 244.425   7
  -2   6  12 495.203 179.050   6
  -2   6 -12 533.206 144.112   8
  -2   6  12 1003.73 235.449   2
  -6  -2  12 610.817 185.309   6
  -6  -2  12 756.747 167.598   5
   6   2  12 1017.95 241.787   5
   2  -6  12 622.441 203.636   5
   2  -6  12 80.0197 121.455   6
  -2   6  12 489.840 183.088   5
   6   2 -12 438.949 145.832   4
   2  -6  14 479.402 230.029   5
  -2   6  14 498.971 199.252   2
   2  -6  14 793.791 228.670   7
   2  -6  14 1056.40 301.104   6
  -2   6  14 737.210 204.388   5
   6   2  14 1056.46 248.401   5
  -6  -2  14 502.363 203.602   6
  -2   6  14 679.554 223.889   6
   6   2 -14 392.392 178.695   4
  -6  -2  14 629.689 199.152   5
   2  -6  16 8390.32 665.751   7
   2  -6  16 7882.56 698.480   5
   2  -6  16 9085.37 769.520   6
  -2   6  16 7464.36 669.019   2
   6   2  16 9121.86 734.555   5
  -6  -2  16 8410.69 729.300   6
  -2   6  16 8559.63 720.745   6
   2  -6 -16 7444.22 644.280   4
  -2   6  16 8574.70 676.577   5
   2  -6  18 762.938 283.410   5
  -2   6  18 666.159 283.978   2
  -2   6  18 703.148 281.002   6
   2  -6 -18 738.104 251.474   4
   2  -6  18 882.201 300.942   6
   6   2  18 910.625 306.830   5
  -6  -2  18 649.243 326.055   6
  -2   6  18 1181.85 303.447   5
  -6  -2  20 516.004 260.835   6
   2  -6  20 1093.29 379.778   6
   2  -6  20 1388.24 371.844   5
  -2   6  20 1160.59 293.119   6
   6   1  -1 6358.71 308.122   4
   6   1   1 6556.31 318.851   1
  -1   6  -1 6446.88 309.234   8
   6   1  -1 6332.64 296.867   1
   1  -6   1 6052.99 218.914   6
   6   1   1 5989.00 240.222   5
   1  -6   1 6013.94 271.602   7
  -1   6   1 6230.07 318.056   8
   1  -6   3 12921.6 452.392   6
  -1   6   3 13075.9 505.076   8
   6   1   3 12979.8 490.292   1
   6   1   3 13147.6 456.558   5
   6   1  -3 12449.0 420.286   1
   6   1  -3 12121.6 489.139   4
   1  -6   3 13077.5 473.909   7
   6   1   3 12723.5 401.101   7
  -1   6  -3 13558.0 478.904   8
  -6  -1   5 214.230 54.3584   5
  -6  -1   5 222.997 70.3912   2
  -1   6   5 184.381 85.4913   8
   6   1   5 67.7705 65.3781   5
  -1   6  -5 164.021 84.8400   8
   6   1  -5 181.183 61.9725   1
  -1   6   5 149.753 73.6855   6
   1  -6   5 172.061 80.8731   6
  -1   6   5-29.8359 64.5523   5
   6   1   5 194.927 75.1701   7
  -6  -1   5 173.099 99.7147   6
   6   1  -5 137.454 92.1955   4
   6   1   5 248.774 92.3741   1
   1  -6   5 72.0455 78.8119   7
  -1   6   7 1535.06 176.700   3
  -6  -1   7 1541.71 156.801   5
   6   1   7 1583.13 204.243   5
  -1   6   7 1493.34 194.359   5
   1  -6   7 1662.29 209.270   7
   6   1  -7 1419.70 110.193   1
   1  -6   7 1539.50 216.465   6
  -6  -1   7 1492.94 169.313   2
  -1   6   7 1297.52 174.670   6
   6   1  -7 1495.02 194.966   4
  -1   6  -7 1313.90 168.663   8
   6   1   7 1596.66 182.457   7
   6   1   7 1701.20 182.247   1
  -6  -1   7 1716.99 231.028   6
   6   1   9 5658.83 366.075   1
  -1   6  -9 5754.39 376.890   8
   1  -6   9 5690.30 406.728   7
   6   1   9 5195.37 355.665   7
  -1   6   9 6095.11 433.674   6
  -6  -1   9 5890.79 379.097   2
   1  -6   9 5618.46 443.655   6
  -1   6   9 5373.84 400.265   5
  -6  -1   9 5537.37 357.526   5
   6   1   9 5171.26 410.670   5
  -6  -1   9 5691.68 450.962   6
   1  -6   9 5775.36 435.486   5
   6   1  -9 5632.80 413.245   4
  -1   6  11 2996.76 342.614   6
   6   1  11 3347.50 291.112   1
   1  -6  11 3568.34 375.201   5
   1  -6  11 3201.46 348.678   7
  -6  -1  11 3488.92 323.238   2
   6   1  11 3519.21 373.273   5
  -1   6  11 3423.59 365.579   2
  -6  -1  11 3033.80 287.566   5
   1  -6  11 3219.07 386.526   6
  -6  -1  11 2987.81 357.034   6
   6   1 -11 3188.68 332.958   4
  -1   6  11 3293.50 346.517   5
   6   1  11 3393.35 311.452   7
  -1   6 -11 2978.15 292.795   8
  -1   6 -13 4079.33 368.655   8
   1  -6  13 4663.40 494.767   6
  -1   6  13 5389.73 501.340   2
   6   1  13 5590.74 496.840   5
  -1   6  13 4895.50 485.564   6
   1  -6  13 4014.32 444.592   5
   6   1  13 4539.53 399.725   7
   6   1 -13 4277.44 405.738   4
  -6  -1  13 4189.33 393.140   5
   1  -6  13 5190.02 466.251   7
  -6  -1  13 4291.30 468.001   6
  -1   6  13 5198.85 469.603   5
  -1   6  15 1433.74 312.748   2
   1  -6  15 2147.27 335.748   7
  -6  -1  15 1219.34 292.421   6
   6   1  15 1472.88 304.141   5
   1  -6  15 1156.20 275.333   5
   1  -6  15 1224.57 333.495   6
  -1   6  15 1329.45 287.228   6
   6   1 -15 1566.76 286.531   4
  -1   6  15 1520.96 308.609   5
   1  -6  17 564.732 296.090   5
  -1   6  17 517.266 285.034   5
  -1   6  17 254.957 226.233   6
  -1   6  17 579.949 248.675   2
   1  -6  17-0.66959 219.443   6
   1  -6 -17-88.5314 188.302   4
  -6  -1  17 490.900 295.795   6
   6   1  17 231.691 270.593   5
  -6  -1  19 454.552 260.290   6
   1  -6  19 269.142 193.895   5
   1  -6  19 131.291 243.632   6
  -1   6  19 560.292 277.073   6
   6   1  19 480.686 286.101   5
   1  -6 -19 564.764 270.572   4
  -1   6  19 144.570 231.691   5
   6   1  21 655.921 360.054   5
   1  -6  21 552.603 304.581   5
  -1   6  21 667.714 311.017   5
   1  -6  21 473.747 319.702   6
  -6  -1  21 870.268 329.598   6
   6   0   0 26477.6 680.130   4
   0   6   0 22925.3 663.625   8
   6   0   0 23886.0 661.541   1
   6   0  -2 31818.5 831.762   4
  -6   0  -2 30485.3 671.570   3
   0  -6   2 30652.4 753.100   7
   6   0   2 30506.4 729.536   5
   0   6   2 30827.8 822.925   8
   6   0   2 29711.7 719.737   7
   6   0  -2 32102.2 777.445   1
   0  -6   2 31046.6 734.566   6
   0   6  -2 32722.3 822.921   8
   6   0   2 30438.7 815.015   1
   6   0  -4 12184.8 409.874   1
   6   0   4 12773.5 492.791   1
   0  -6   4 12301.9 483.235   6
   0   6   4 12929.3 511.053   8
   0   6  -4 12182.9 479.995   8
   6   0   4 12549.0 484.322   5
  -6   0   4 12181.7 491.627   6
   6   0  -4 12712.7 523.266   4
   0  -6   4 13005.7 494.167   7
   6   0   4 12473.1 434.845   7
  -6   0   6 2822.26 187.068   5
  -6   0   6 3054.75 226.236   2
   0   6   6 2988.02 251.756   8
   0  -6   6 2790.68 244.339   7
   0   6   6 2962.45 261.043   5
   0   6   6 2635.11 231.867   6
  -6   0   6 2697.62 251.877   6
   6   0   6 2654.10 251.071   5
   0   6  -6 2705.85 230.804   8
   6   0  -6 2579.53 165.416   1
   0  -6   6 2310.19 241.253   6
   6   0  -6 2695.83 254.033   4
   6   0   6 2759.50 236.779   1
   0   6   6 2534.89 213.952   3
   6   0   6 2589.58 214.779   7
   0   6   8 6570.08 358.489   3
  -6   0   8 7191.67 395.315   2
   6   0   8 6614.35 380.474   7
   0   6  -8 6719.67 401.650   8
  -6   0   8 7330.34 466.866   6
   0   6   8 6979.24 445.058   5
   6   0  -8 6886.44 438.886   4
  -6   0   8 6925.16 359.805   5
   6   0   8 6962.97 387.891   1
   0   6  -8 5674.32 228.266   4
   0  -6   8 7221.77 439.940   7
   0   6   8 6974.09 432.566   6
   6   0   8 7241.11 455.554   5
   0  -6   8 6353.09 440.295   6
   0  -6  10 29377.2 1081.72   5
  -6   0  10 32014.4 1026.65   2
   6   0  10 31388.5 1125.75   5
   6   0  10 30907.7 946.805   1
   0   6  10 31912.3 1085.49   5
   6   0 -10 29586.6 1068.92   4
   0  -6  10 28693.2 1113.87   6
   0   6  10 31101.7 1114.16   6
  -6   0  10 30817.7 1139.01   6
  -6   0  10 30472.2 965.740   5
   6   0  10 29293.1 975.205   7
   0   6  10 31463.7 1154.12   2
   0  -6  10 31246.8 1077.62   7
   0  -6  12 224.932 160.556   5
   0  -6  12 963.995 234.131   7
   6   0  12 614.337 190.164   7
   0  -6  12 380.963 207.840   6
  -6   0  12 188.682 133.863   2
   0   6  12 529.525 240.709   5
   6   0  12 272.526 188.003   5
   0   6  12 431.033 182.704   2
  -6   0  12 381.167 172.781   6
   0   6  12 482.836 204.389   6
   6   0 -12 651.124 195.737   4
  -6   0  12 431.254 169.687   5
   6   0  14 76.7426 154.981   5
   6   0  14 242.906 167.557   7
   0   6  14 254.847 173.334   5
   0  -6  14 469.460 215.532   7
   6   0 -14 449.270 179.632   4
   0   6  14 194.669 159.140   6
  -6   0  14 315.800 189.121   6
   0  -6  14 152.066 137.641   5
   0   6  14 96.4768 160.836   2
   0  -6  14 948.645 265.552   6
   0  -6  16 1570.52 356.058   6
  -6   0  16 1757.96 366.281   6
   6   0  16 928.127 256.972   5
   0   6  16 1425.03 327.743   6
   0   6  16 1363.30 311.779   5
   0   6  16 1888.17 370.716   2
   0  -6  16 1255.00 304.681   5
   0   6  18 5331.51 620.859   6
   0  -6  18 5420.13 611.870   5
  -6   0  18 5281.49 616.653   6
   0   6  18 5794.78 626.496   5
   0   6  18 6376.18 663.556   2
   0  -6  18 6160.70 690.981   6
   6   0  18 7070.76 705.189   5
   0   6  20-7.63166 214.469   5
   6   0  20 404.052 270.817   5
   0  -6  20 185.695 244.379   6
   0  -6  20 550.914 342.612   5
  -6   0  20-94.6426 229.906   6
   0   6  22 122.985 233.188   5
  -1  -6   1 1703.56 130.164   6
   6  -1  -1 1764.51 165.189   4
   1   6   1 1338.85 149.386   8
  -6   1   1 1919.05 170.832   3
   1   6  -1 1646.77 162.378   8
   6  -1   1 1463.19 157.329   1
   6  -1   1 1846.24 164.403   4
  -1  -6   1 1594.05 125.292   7
   6  -1   1 1696.66 123.317   5
   6  -1  -1 1750.25 161.836   1
  -6   1  -1 1604.94 133.090   3
   6  -1  -3 42403.0 1071.49   4
  -1  -6   3 41681.5 979.664   7
   6  -1  -3 41569.6 958.972   1
  -1  -6   3 42648.7 1000.23   6
   6  -1   3 42795.5 983.348   5
   6  -1   3 42685.9 1054.35   1
   1   6   3 42611.3 1031.27   8
   1   6  -3 43668.9 1042.36   8
  -6   1   3 41533.6 997.062   6
   6  -1   3 41283.7 963.755   7
  -1  -6   5 40944.3 1080.91   6
  -1  -6   5 40167.5 1037.88   7
   6  -1   5 41620.3 1055.83   5
  -6   1   5 37563.1 823.532   5
   1   6  -5 41231.7 1052.41   8
   6  -1   5 39959.3 1049.58   1
  -6   1   5 40076.5 1051.02   6
   6  -1   5 40222.8 993.036   7
   6  -1  -5 40217.9 1089.10   4
   1   6   5 40825.1 1073.47   5
   1   6   5 40489.5 1048.54   8
   6  -1  -5 37172.3 889.776   1
  -6   1   7 4159.19 298.256   2
   6  -1   7 4064.26 292.101   7
   1   6   7 3802.24 316.606   5
   1   6   7 3561.65 232.235   3
  -1  -6   7 3789.97 305.633   7
   1   6  -7 3455.41 170.019   4
  -6   1  -7 3482.90 153.364   8
   6  -1   7 4267.36 328.778   5
  -1  -6   7 3604.41 320.914   6
   6  -1  -7 3610.10 310.328   4
  -6   1   7 4063.78 327.203   6
   6  -1   7 3630.79 279.054   1
  -6   1   7 3441.67 230.557   5
   1   6  -7 4050.04 308.557   8
   6  -1   9 6060.31 371.921   1
   6  -1   9 6060.45 444.351   5
  -1  -6   9 5953.81 461.167   6
  -6   1   9 6124.58 364.006   5
  -1  -6   9 6864.40 452.412   7
   1   6   9 6376.88 452.746   6
   1   6   9 7448.93 502.870   2
  -6   1   9 6676.68 460.410   6
   6  -1   9 6653.76 414.285   7
  -6   1   9 6221.89 404.518   2
   6  -1  -9 5937.70 435.724   4
   1   6   9 6098.60 438.110   5
   1   6  11 13819.3 724.302   5
   6  -1  11 14211.1 759.220   5
  -6   1  11 14616.0 776.291   6
   1   6  11 14963.3 784.755   6
  -6   1  11 14621.3 705.949   2
  -1  -6  11 14544.0 799.652   6
   1   6  11 14405.5 767.668   2
   6  -1  11 14611.9 627.917   1
  -1  -6  11 13755.3 719.676   7
   6  -1 -11 13500.8 718.598   4
   6  -1  11 13620.9 674.357   7
  -6   1  11 14357.8 651.144   5
  -1  -6  11 14170.7 748.174   5
   1   6  13 13401.1 805.549   6
  -1  -6  13 13443.4 842.570   6
  -1  -6  13 13509.1 793.194   5
   1   6  13 13978.8 800.020   5
   6  -1  13 13806.6 739.398   7
  -6   1  13 14708.6 773.026   2
   1   6  13 14145.6 818.652   2
  -6   1  13 13911.9 828.236   6
   6  -1 -13 13272.3 758.344   4
  -6   1  13 13413.1 696.599   5
   6  -1  13 15182.3 848.413   5
   1   6  15 112.686 200.738   2
   6  -1 -15-1.18996 145.898   4
   6  -1  15 307.269 194.558   7
   1   6  15 281.070 195.682   6
  -1  -6  15 34.3833 169.085   5
  -1  -6  15 279.044 215.046   6
  -6   1  15 50.7785 150.604   6
  -6   1  15 59.0099 159.962   2
   6  -1  15-100.858 173.463   5
   1   6  15-241.114 187.625   5
  -6   1  17 4061.09 530.392   6
  -1  -6  17 5474.39 611.266   6
   1   6  17 4961.68 583.104   2
  -1  -6  17 4524.14 530.266   5
   1   6  17 5008.66 569.078   5
   6  -1  17 4941.61 570.596   5
   1   6  19 2388.34 452.047   5
  -6   1  19 2401.41 462.164   6
  -1  -6  19 3586.97 552.581   6
   6  -1  19 2913.67 508.646   5
  -1  -6  19 3188.67 500.985   5
   6  -1  21 693.491 392.750   5
   1   6  21 329.821 282.246   5
  -1  -6  21 98.5217 244.765   6
  -6   1  21 417.708 309.221   6
   6  -2   0 229.514 82.1661   1
  -6   2   0 168.594 83.9874   3
   2   6   0 243.584 79.2371   8
   6  -2   0 145.096 69.4773   4
  -2  -6   0 220.120 49.4301   7
   6  -2   2 111714. 2066.59   5
  -2  -6   2 109072. 2034.85   7
   6  -2  -2 117123. 2204.08   4
  -6   2   2 115470. 2188.24   3
   6  -2   2 116351. 2079.67   4
   6  -2   2 115355. 2116.58   7
   2   6  -2 108915. 2152.61   8
   6  -2   2 111827. 2200.70   1
   6  -2  -2 114094. 2145.70   1
  -2  -6   2 111595. 2102.79   6
   2   6   2 110766. 2136.30   8
  -2  -6   4 3048.80 224.818   7
   2   6   4 2645.41 218.849   8
  -6   2   4 2861.01 141.254   5
   6  -2  -4 2788.97 202.175   1
   6  -2  -4 2795.92 241.950   4
   6  -2   4 2933.01 237.397   1
   2   6  -4 3383.29 257.214   8
  -6   2   4 2785.04 214.285   6
   6  -2   4 3114.01 224.616   7
  -2  -6   4 3059.33 238.616   6
   6  -2   4 3009.37 230.728   5
   6  -2   6 19394.6 705.908   5
  -2  -6   6 20259.7 749.608   6
  -2  -6   6 18786.2 677.216   7
   6  -2   6 20241.5 687.135   1
   6  -2   6 18940.4 661.113   7
   2   6  -6 19972.1 705.613   8
   6  -2  -6 19347.2 734.665   4
   2   6   6 19766.0 726.770   5
  -6   2   6 18203.5 671.568   6
  -6   2   6 18028.0 532.914   5
   2   6  -6 17401.1 477.717   4
   2   6   6 18690.2 660.408   8
   2   6   6 17660.0 544.601   3
  -2  -6   8 1744.76 244.709   6
   6  -2   8 1282.77 174.004   7
   2   6   8 1906.08 237.173   5
   6  -2  -8 1649.18 231.209   4
  -6   2  -8 1731.39 127.168   8
   6  -2   8 1801.01 199.995   1
   2   6  -8 1653.51 144.200   4
   6  -2   8 1820.16 249.126   5
  -6   2   8 1770.15 185.531   5
  -2  -6   8 2347.57 254.120   7
   2   6   8 2080.84 262.516   2
   2   6   8 1655.96 158.117   3
  -6   2   8 1802.16 234.307   6
  -6   2  10 23886.3 962.660   6
  -6   2  10 23386.1 895.229   2
   6  -2 -10 22224.0 924.513   4
  -2  -6  10 22722.9 983.830   6
   6  -2  10 22501.5 858.897   7
  -6   2  10 21946.5 799.661   5
   6  -2  10 23120.6 816.096   1
  -2  -6  10 23214.0 908.180   7
   2   6  10 24880.0 980.990   2
   2   6  10 23902.7 945.984   5
   6  -2  10 24103.4 970.973   5
   6  -2  12 480.332 169.845   7
  -2  -6  12 545.481 228.105   6
   6  -2  12 907.943 238.119   5
  -6   2  12 294.565 168.012   2
  -2  -6  12 314.350 185.733   5
   2   6  12 747.194 242.412   5
   2   6  12 344.144 214.501   2
   6  -2 -12 507.487 209.283   4
   6  -2  12 690.842 241.098   6
  -6   2  12 399.742 162.573   5
  -6   2  12 603.799 220.451   6
  -2  -6  14 3564.02 446.886   6
   6  -2  14 4033.18 407.407   7
   2   6  14 4075.05 475.936   2
  -6   2  14 4195.97 434.796   2
   2   6  14 3956.57 444.252   5
   6  -2  14 3939.26 457.495   5
  -2  -6  14 3680.98 425.716   5
  -6   2  14 4348.00 477.618   6
   6  -2 -14 3780.28 421.357   4
   2   6  16 596.406 201.507   2
   6  -2  16 161.940 151.022   7
   6  -2 -16-74.2281 160.812   4
   2   6  16-136.673 226.218   5
  -6   2  16 195.550 179.669   6
  -2  -6  16 407.049 213.581   5
  -6   2  16 84.6368 173.392   2
   6  -2  16 539.909 241.842   5
  -2  -6  16 260.644 208.382   6
   2   6  18 11420.3 860.296   5
  -2  -6  18 8640.67 804.837   6
  -6   2  18 8864.52 806.403   6
   6  -2  18 10043.5 828.190   5
   6  -2  20 145.000 294.988   5
  -6   2  20 78.5592 272.596   6
   2   6  20 388.901 291.544   5
  -2  -6  20 606.564 363.202   6
   6  -3   1 190.364 85.7962   1
   6  -3  -1 139.925 75.9454   4
  -6   3   1 100.891 66.4951   3
  -3  -6   1 174.144 51.3050   7
   6  -3   1 89.7562 52.1321   4
   3   6   1 52.2019 53.3885   8
   6  -3  -1 311.802 102.697   1
   3   6  -1 73.5618 68.6150   8
  -6   3  -3 81623.4 1464.77   8
  -6   3   3 78184.9 1596.77   6
   6  -3   3 82950.4 1667.09   5
  -6   3   3 86300.6 1767.86   3
   6  -3   3 82380.1 1764.62   1
   6  -3  -3 80787.9 1737.95   4
   3   6  -3 83105.0 1739.99   8
  -3  -6   3 82576.3 1613.88   7
   6  -3   3 83205.9 1689.89   7
  -3  -6   3 84148.0 1723.72   6
   3   6   3 78849.5 1655.71   8
   6  -3  -3 82697.2 1682.79   1
   3   6  -5 1954.86 211.110   8
   3   6   5 1628.17 179.533   8
   6  -3  -5 1707.65 213.917   4
  -3  -6   5 1507.41 193.349   6
  -3  -6   5 1491.16 175.909   7
   6  -3   5 1442.44 177.295   7
  -6   3   5 1393.95 123.333   5
  -6   3  -5 1626.78 102.581   8
   6  -3   5 1570.28 190.733   1
   3   6   5 1505.23 188.012   5
  -6   3   5 1673.86 176.488   6
   6  -3   5 1743.64 203.955   5
   3   6   7 67.6840 49.9492   3
  -3  -6   7 133.577 104.101   6
  -6   3  -7 132.079 52.7037   8
  -6   3   7 35.4122 99.7243   6
   6  -3   7 146.825 106.605   7
  -3  -6   7 138.308 130.301   7
   3   6   7 38.1163 71.6871   8
   6  -3   7 113.637 91.6099   1
   6  -3  -7 80.8147 87.4600   4
   3   6   7-37.6924 100.744   2
   3   6   7 12.1450 88.2886   5
   3   6  -7 116.581 62.9623   4
   6  -3   7 186.837 126.191   5
  -6   3   7 202.371 84.0703   5
   3   6   9 6057.09 437.648   5
  -3  -6   9 5386.29 405.196   7
   6  -3   9 6369.67 472.721   6
  -6   3  -9 5383.96 268.201   8
   3   6  -9 5245.56 301.586   4
   6  -3   9 6287.33 392.955   1
   3   6   9 5744.34 434.120   2
   6  -3   9 5413.74 425.985   5
  -6   3   9 5431.69 422.549   6
  -3  -6   9 5485.81 449.551   6
   6  -3  -9 5022.63 413.886   4
   6  -3   9 5280.37 393.914   7
  -6   3   9 5287.38 340.804   5
  -6   3  11 8000.12 560.019   6
   3   6  11 7937.03 560.451   2
  -3  -6  11 7446.94 576.609   6
   6  -3  11 7007.63 558.718   6
   6  -3  11 7391.02 550.961   5
   6  -3  11 7138.05 439.227   1
   6  -3  11 7339.64 506.176   7
   3   6  11 7424.47 544.837   5
  -6   3  11 7615.00 470.315   5
   6  -3 -11 7352.51 545.429   4
   3   6  11 6873.17 396.860   1
  -6   3  11 7554.73 522.592   2
  -3  -6  13 569.307 246.257   6
  -6   3  13 482.268 169.994   5
   6  -3  13 730.714 202.769   7
  -6   3  13 509.075 198.388   6
   3   6  13 320.301 207.154   2
  -6   3  13 673.432 211.969   2
   6  -3  13 457.643 197.720   5
   6  -3  13 723.194 245.768   6
   3   6  13 864.930 234.240   5
   6  -3 -13 476.041 186.702   4
  -6   3  15 442.846 178.682   2
   6  -3  15 820.067 249.068   7
   3   6  15 698.914 244.731   5
   6  -3  15 1143.06 295.775   5
   6  -3  15 770.600 258.128   6
   6  -3 -15 778.379 252.490   4
  -3  -6  15 588.357 252.244   6
  -6   3  15 884.833 253.737   6
   3   6  15 942.518 256.779   2
   6  -3 -17 2533.98 395.209   4
   3   6  17 2961.66 461.614   5
  -6   3  17 1990.93 386.738   6
   6  -3  17 2568.33 428.776   5
  -6   3  17 2894.37 442.811   2
  -3  -6  17 2302.33 440.052   6
   6  -3  17 2564.81 402.217   7
   3   6  19 4490.55 575.222   5
  -6   3  19 4315.74 584.478   6
   6  -3  19 3856.15 557.584   5
  -3  -6  19 3409.58 549.060   6
  -3  -6  21 683.460 351.215   6
  -6   3  21 970.246 365.176   6
   6  -3  21 700.149 302.589   5
   3   6  21 867.149 336.415   5
   6  -4   0 25700.3 705.095   4
   6  -4   0 27457.8 812.863   1
   4   6   0 25305.7 728.847   8
  -6   4   0 25047.8 693.067   8
  -6   4  -2 29446.7 707.695   8
   6  -4  -2 31237.7 859.723   1
   4   6  -2 28131.3 817.628   8
   4   6   2 27513.2 767.796   8
   6  -4   2 28590.6 711.831   4
  -6   4   2 30373.8 861.570   3
  -4  -6   2 28011.9 688.539   7
   6  -4  -2 29651.0 828.755   4
   6  -4   2 30299.3 887.966   1
   6  -4   2 28606.6 797.927   7
  -4  -6   4 6498.56 380.603   6
   4   6   4 7403.76 398.494   5
   6  -4   4 6576.03 372.289   5
  -6   4   4 6881.26 325.589   6
   4   6  -4 6993.46 405.870   8
   4   6   4 6406.99 331.332   8
  -4  -6   4 7041.77 353.702   7
   6  -4  -4 6463.84 391.870   4
  -6   4  -4 6738.76 265.636   8
   6  -4   4 7566.71 400.921   7
   6  -4   4 6543.84 392.926   1
  -6   4   4 6519.00 387.942   3
  -4  -6   6 14238.4 575.370   7
   4   6   6 13938.3 604.519   2
   4   6   6 13068.3 522.949   8
  -6   4   6 13725.2 553.424   6
   6  -4   6 13318.9 583.777   7
   4   6  -6 12688.0 459.047   4
  -6   4   6 12450.9 453.773   5
   4   6   6 13697.6 605.295   5
  -4  -6   6 13953.6 628.393   6
   6  -4  -6 12244.0 601.995   4
  -6   4  -6 13283.0 405.735   8
   6  -4   6 12938.3 575.207   1
   6  -4   6 13659.0 598.838   5
   6  -4   8 6895.73 469.147   6
  -6   4  -8 7139.27 304.368   8
  -4  -6   8 6910.19 481.988   6
   4   6  -8 6654.32 344.325   4
   6  -4   8 6795.20 455.268   5
   6  -4  -8 7291.93 488.285   4
  -6   4   8 6579.55 360.725   5
   4   6   8 7290.39 467.323   5
   6  -4   8 6674.46 420.311   1
   6  -4   8 7512.48 450.965   7
  -6   4   8 6247.14 418.926   6
   4   6   8 6705.46 447.546   2
   6  -4  10 3220.99 361.644   5
   6  -4  10 2973.56 325.932   7
   4   6 -10 2658.65 239.082   4
  -6   4  10 2770.37 327.891   6
   6  -4  10 2973.70 291.557   1
  -4  -6  10 3106.95 360.284   6
  -6   4  10 3004.44 280.523   5
   4   6  10 3312.36 364.226   5
   4   6  10 3277.97 349.510   2
   6  -4 -10 2987.13 352.387   4
   4   6  10 2794.96 258.826   1
   6  -4  10 3182.53 356.619   6
  -6   4  12 3196.56 385.468   6
  -6   4  12 3399.05 324.733   5
   6  -4 -12 3305.09 405.426   4
  -4  -6  12 3176.48 399.378   6
   6  -4  12 3143.47 386.509   5
   6  -4  12 3411.01 366.369   7
   4   6  12 3536.08 413.914   2
   4   6  12 3004.69 371.725   5
   6  -4  12 3514.26 428.722   6
  -6   4  12 3332.81 378.890   2
   6  -4  14 668.974 248.164   6
   4   6  14 668.343 254.969   2
   4   6  14 881.070 241.469   5
   6  -4  14 36.3246 168.648   7
   6  -4 -14 875.856 244.217   4
  -4  -6  14 639.386 248.081   6
  -6   4  14 371.326 164.552   6
   6  -4  14 870.468 244.898   5
  -6   4  14 169.036 140.373   2
   4   6  16 2074.02 361.376   5
   6  -4  16 2436.10 393.528   5
  -6   4  16 1826.62 358.796   6
   6  -4 -16 1716.26 340.970   4
  -6   4  16 2272.86 394.158   2
   6  -4  16 2394.70 364.677   7
  -4  -6  16 2369.16 417.280   6
   6  -4  16 2002.48 355.670   6
   4   6  18 2592.50 466.396   5
  -4  -6  18 2073.79 439.209   6
   6  -4  18 2074.90 437.992   5
   6  -4 -18 2532.91 408.448   4
  -6   4  18 3210.09 479.929   2
  -6   4  18 2320.84 428.541   6
   4   6  20 512.003 294.256   5
  -6   4  20 88.3105 250.178   6
  -4  -6  20 364.222 248.969   6
   6  -4  20 92.2603 221.748   5
  -6   5  -1 2201.92 186.965   8
  -6   5   1 1630.91 179.656   8
   5   6   1 1787.62 180.049   8
   6  -5   1 1855.49 159.787   4
   6  -5  -1 2226.07 201.302   4
   6  -5   1 2131.32 221.287   1
   5   6  -1 2039.67 196.209   8
   5   6   3 34640.4 872.389   8
   5   6  -3 35004.0 976.111   8
  -5  -6   3 33497.1 949.069   6
   6  -5   3 34751.9 956.939   7
   6  -5   3 33236.5 771.052   4
   6  -5   3 32694.7 994.926   1
  -6   5   3 32831.4 776.411   6
  -6   5   3 34454.7 998.967   3
   6  -5  -3 33573.5 967.017   4
  -6   5  -3 31954.6 794.988   8
   5   6   5 8260.67 387.500   8
   5   6   5 8743.20 445.215   2
   6  -5   5 8770.14 474.886   1
  -6   5   5 8955.31 477.557   3
   5   6   5 8318.33 451.933   5
   5   6  -5 8167.20 366.246   4
   6  -5   5 8978.91 452.887   7
  -5  -6   5 8739.63 485.619   6
   6  -5  -5 8343.08 470.848   4
  -6   5   5 8227.91 378.656   6
   6  -5   5 8749.82 460.104   5
  -6   5   5 8642.01 366.316   5
  -6   5  -5 8605.96 340.087   8
   5   6   7 21389.4 812.614   5
   6  -5   7 22639.6 812.649   1
  -6   5  -7 21647.6 600.231   8
   6  -5   7 20538.4 796.653   6
  -5  -6   7 21385.2 845.786   6
   5   6   7 21319.3 688.509   8
   5   6   7 21598.5 804.794   2
   6  -5  -7 21183.4 846.613   4
  -6   5   7 21502.2 677.017   5
   5   6  -7 20449.4 663.163   4
   6  -5   7 20684.2 805.969   5
  -6   5   7 22159.6 764.512   6
   6  -5   7 21890.5 809.654   7
   6  -5   9 5795.44 426.125   7
  -6   5   9 6163.04 453.225   6
   6  -5   9 5948.37 468.403   5
   6  -5   9 5816.51 451.910   6
   5   6   9 6677.15 469.792   2
   5   6  -9 6065.40 370.044   4
   6  -5  -9 6538.22 502.973   4
   6  -5   9 6282.41 428.861   1
  -5  -6   9 6902.47 515.091   6
   5   6   9 5547.26 372.399   1
   5   6   9 6360.63 468.752   5
  -6   5  -9 6150.08 319.642   8
  -6   5   9 5518.70 358.956   5
  -6   5  11 2225.88 320.067   2
   6  -5 -11 2222.00 331.520   4
   5   6  11 2338.35 315.143   5
   5   6  11 1912.26 231.265   1
  -6   5  11 1572.12 233.316   5
  -6   5  11 2148.52 316.728   6
   5   6  11 1737.29 291.041   2
   6  -5  11 1803.32 308.783   6
   6  -5  11 1550.28 272.635   7
  -5  -6  11 1985.79 326.400   6
   6  -5  11 1839.58 305.297   5
  -6   5  13 179.176 127.852   5
   6  -5  13 336.675 197.427   5
   5   6  13 363.556 181.394   5
  -6   5  13 446.788 224.855   2
  -5  -6  13 227.793 176.991   6
   6  -5  13 318.786 191.123   6
   6  -5  13 102.646 158.533   7
  -6   5  13 76.2012 138.882   6
   5   6  13 216.749 192.626   2
   6  -5 -13 153.670 179.979   4
   5   6  15 9000.79 709.212   5
   6  -5  15 7200.40 649.382   6
   6  -5 -15 7173.75 625.531   4
  -6   5  15 7658.97 638.669   2
  -6   5  15 8155.65 670.075   6
  -5  -6  15 7321.69 708.427   6
   6  -5  15 7104.98 594.196   7
   6  -5  15 7615.37 655.083   5
  -5  -6  17 2283.83 413.941   6
   6  -5  17 2235.00 409.383   7
   5   6  17 2432.76 414.759   5
   6  -5  17 1786.60 400.162   5
  -6   5  17 1936.42 390.697   6
   6  -5  17 2530.66 450.777   6
  -6   5  17 1996.26 409.117   2
   6  -5 -17 1871.84 390.777   4
   6  -5 -19 952.660 336.904   4
   5   6  19 995.427 354.047   5
   6  -5  19 961.384 311.861   5
  -6   5  19 651.020 270.316   2
  -5  -6  19 740.913 311.959   6
  -6   5  19 1014.89 391.543   6
   6  -5  21 637.112 324.017   5
   5   6  21 354.779 340.612   5
  -6   5  21 17.8435 206.130   6
   6   6   0 216637. 3874.35   8
   6  -6   0 222589. 3823.04   4
  -6   6   0 217477. 3881.34   8
  -6   6   2 42700.4 1133.44   8
   6  -6  -2 41604.1 1094.77   4
   6   6   2 42818.3 1029.37   8
   6  -6   2 44106.8 1115.32   7
   6   6  -2 43979.2 1123.65   8
  -6   6  -2 43417.3 1036.74   8
   6  -6   2 41929.4 945.321   4
  -6   6   2 41751.1 860.714   6
  -6   6  -4 5592.89 287.881   8
  -6   6   4 5180.47 261.542   6
  -6   6   4 5793.56 386.214   3
   6   6  -4 6342.51 390.987   8
   6  -6  -4 5650.54 375.328   4
   6  -6   4 5810.84 368.606   7
   6  -6   4 5729.76 392.738   1
   6  -6   4 5277.00 231.930   4
   6   6   4 5449.61 295.764   8
  -6  -6   4 5526.49 373.962   6
   6   6   4 5502.54 321.665   2
   6   6   4 5943.16 366.761   5
   6   6   6 1513.75 189.235   8
  -6   6  -6 1740.88 178.270   8
  -6   6   6 2120.75 249.896   6
   6  -6   6 2074.88 289.463   1
  -6   6   6 2777.35 254.650   5
   6   6   6 1280.30 205.223   2
  -6   6   6 2609.04 415.926   3
   6   6  -6 1650.35 206.629   4
   6  -6   6 3086.81 311.479   7
   6  -6   6 2427.34 302.703   5
   6   6   6 1774.66 251.235   5
  -6  -6   6 1670.55 282.514   6
   6  -6  -6 2589.18 322.246   4
  -6   6   8 53501.1 1407.48   6
   6   6  -8 52262.1 1313.15   4
   6   6   8 53804.0 1390.40   1
  -6   6   8 50332.6 1304.66   5
  -6   6  -8 53416.0 1220.20   8
   6   6   8 53511.3 1469.75   2
  -6  -6   8 53983.8 1564.44   6
   6   6   8 52684.3 1494.28   5
   6  -6   8 50717.3 1469.20   6
   6  -6   8 50883.6 1478.01   5
   6  -6  -8 51680.8 1540.27   4
   6  -6   8 56293.3 1490.71   7
   6   6  10 4560.09 420.468   2
  -6   6  10 4332.76 354.840   5
   6   6  10 4068.13 350.586   1
   6  -6  10 4025.49 404.754   6
  -6  -6  10 4043.87 416.217   6
   6  -6  10 4958.12 471.190   7
  -6   6  10 3526.86 367.756   6
   6  -6  10 4528.14 450.236   5
   6   6  10 4831.74 447.410   5
   6  -6 -10 4243.50 458.474   4
   6   6 -10 3746.32 318.301   4
   6  -6  12 1645.55 310.962   5
   6   6  12 1037.25 244.332   5
   6   6  12 1166.97 207.333   1
   6  -6 -12 1755.87 305.087   4
   6   6  12 1663.46 293.866   2
   6  -6  12 1374.91 277.525   6
  -6  -6  12 1244.15 269.322   6
  -6   6  12 1556.82 297.126   2
   6  -6  12 1154.41 253.490   7
  -6   6  12 1457.66 278.056   6
  -6   6  12 1046.74 216.293   5
   6   6  14 808.526 268.882   5
  -6  -6  14 1165.00 334.828   6
  -6   6  14 787.197 262.711   6
   6  -6 -14 960.435 271.186   4
   6  -6  14 1377.60 327.902   6
   6  -6  14 927.376 263.866   7
  -6   6  14 798.593 280.528   2
   6  -6  14 1196.96 325.854   5
  -6  -6  16 5872.25 634.584   6
   6  -6  16 5922.87 606.754   5
   6  -6  16 6677.39 646.856   6
  -6   6  16 7454.55 657.289   2
   6  -6 -16 5804.00 605.867   4
   6  -6  16 6541.45 606.818   7
   6   6  16 6806.87 662.546   5
  -6   6  16 6000.50 609.260   6
   6  -6  18 87.7418 255.598   6
  -6   6  18 33.8689 181.494   6
   6   6  18 99.6647 214.976   5
   6  -6  18 178.314 199.073   5
   6  -6 -18 458.288 264.725   4
  -6  -6  18 151.321 236.904   6
  -6   6  18 225.254 237.841   2
   6  -6  18 250.737 206.819   7
   6  -6 -20 272.768 215.054   4
  -6  -6  20 735.313 326.011   6
  -6   6  20 264.256 218.240   2
   6  -6  20 190.951 256.444   5
   6   6  20 112.995 324.328   5
   7   6   1 141771. 2528.02   2
  -6   7  -1 151001. 2785.43   8
   6  -7   1 154324. 2853.48   7
  -6   7   1 146175. 2842.01   8
   7   6   1 146955. 2740.78   8
   6  -7  -1 145293. 2764.99   4
   7   6  -1 146489. 2795.32   8
   6  -7   1 149311. 2677.07   4
  -6   7   3 1877.72 227.977   8
   7   6   3 2332.40 221.587   5
   6  -7   3 1786.97 140.239   4
  -6   7  -3 1869.26 185.222   8
   7   6  -3 1954.47 227.559   8
   7   6   3 1551.26 156.149   2
   7   6   3 1789.36 176.751   8
   6  -7   3 1462.71 197.731   7
  -6   7   3 1769.23 127.075   6
   6  -7  -3 1819.60 216.105   4
   7   6   5 3264.49 294.116   5
  -6   7   5 4409.72 366.939   3
  -6   7   5 3045.04 222.859   6
  -6   7  -5 3473.47 249.472   8
   7   6   5 3522.84 278.168   2
   7   6  -5 3761.06 284.022   4
   7   6   5 3530.28 316.231   1
   7   6   5 3241.13 245.266   8
  -7  -6   5 3497.27 335.071   6
   6  -7  -5 4040.19 348.610   4
   6  -7   5 3967.22 336.939   7
   7   6   7 83917.9 2011.38   5
  -7  -6   7 83669.2 2091.29   6
   7   6   7 83180.2 1934.05   1
  -6   7  -7 84863.8 1758.71   8
   7   6   7 83402.2 1735.55   8
  -6   7   7 85290.8 1860.96   6
   6  -7  -7 84028.4 2100.44   4
   7   6   7 83196.1 1938.12   2
  -6   7   7 81972.6 1836.23   5
  -6   7   7 85296.2 2021.00   3
   7   6  -7 82417.0 1845.61   4
   6  -7   7 88540.9 2022.87   7
   6  -7   7 81742.0 1959.57   6
   7   6   9 19042.9 856.607   5
  -7  -6   9 19549.5 923.614   6
  -6   7   9 18761.2 747.031   5
  -6   7  -9 19037.8 669.754   8
   6  -7   9 19321.3 874.469   5
   6  -7   9 19701.9 852.127   7
   7   6  -9 17878.6 736.206   4
   6  -7   9 18843.8 853.846   6
  -6   7   9 20147.6 816.984   6
   7   6   9 19282.9 789.645   1
   6  -7  -9 20440.8 941.801   4
   7   6   9 19922.5 851.203   2
  -6   7  11 901.386 190.966   5
   6  -7  11 846.357 246.048   5
   6  -7 -11 752.998 233.865   4
   6  -7  11 932.520 250.457   6
   7   6  11 751.410 199.961   2
  -7  -6  11 891.739 231.669   6
   6  -7  11 1149.50 267.955   7
   7   6  11 733.771 170.992   1
   7   6 -11 525.719 127.285   4
  -6   7  11 1103.92 228.628   6
   7   6  11 745.007 234.162   5
   6  -7 -13 1768.06 336.014   4
  -6   7  13 1571.57 325.974   2
   6  -7  13 1697.19 352.385   6
   6  -7  13 1793.07 315.269   7
   7   6  13 1487.98 299.174   5
  -6   7  13 1578.20 270.344   5
  -7  -6  13 2054.63 361.694   6
   6  -7  13 1677.75 331.387   5
  -6   7  13 1730.73 305.906   6
   6  -7  15 8293.70 698.746   5
   6  -7 -15 7761.40 695.027   4
   6  -7  15 7840.17 660.790   7
  -6   7  15 7191.80 654.428   2
  -7  -6  15 7788.62 726.248   6
  -6   7  15 8122.26 676.189   6
   6  -7  15 7689.49 701.384   6
   7   6  15 9299.89 749.504   5
   6  -7  17 3554.96 520.964   6
  -7  -6  17 2718.78 485.850   6
   6  -7 -17 3378.61 493.296   4
   6  -7  17 3752.18 482.035   7
   7   6  17 4114.82 546.314   5
  -6   7  17 3484.54 491.707   2
   6  -7  17 4000.90 527.762   5
   6  -7 -19 225.555 241.078   4
  -6   7  19 159.614 267.419   2
   6  -7  19 172.044 232.165   5
   7   6  19 226.873 272.997   5
  -7  -6  19 214.061 254.086   6
   6  -7  19 179.000 220.662   7
  -6   7  21 770.794 409.099   2
  -5   7   0 467.085 123.334   8
   5  -7   0 193.610 90.6534   4
   7   5   0 321.207 101.287   8
   7   5   2 85546.3 1674.52   8
   7   5   2 84983.4 1745.84   5
   7   5   2 79008.5 1575.62   2
  -5   7  -2 85856.8 1769.11   8
   5  -7   2 88354.2 1826.03   7
   5  -7   2 83661.4 1588.20   4
  -5   7   2 85257.8 1866.69   8
   5  -7  -2 85268.4 1808.84   4
   7   5   2 85066.7 1827.97   1
   7   5  -2 84657.1 1793.78   8
   5  -7   4 9503.46 421.224   6
  -5   7  -4 9738.91 419.827   8
   5  -7   4 8949.03 279.978   4
   7   5   4 8235.15 259.601   7
   7   5   4 9733.98 466.207   5
   7   5  -4 9296.70 435.284   4
  -5   7   4 9414.12 340.098   6
   7   5   4 9898.00 485.243   1
   7   5   4 8775.27 355.702   8
   5  -7   4 9486.72 467.218   7
   7   5  -4 9531.35 411.910   1
   5  -7  -4 9034.29 480.279   4
   7   5   4 9389.12 406.233   2
  -7  -5   4 9327.14 489.281   6
  -5   7   4 8602.94 471.281   8
   7   5   6 156633. 2884.55   8
   5  -7   6 171824. 3232.44   7
  -5   7   6 168324. 3236.57   3
   7   5   6 155380. 2807.73   7
   7   5   6 164433. 3198.82   5
   7   5  -6 158450. 3080.54   4
  -5   7   6 162616. 3017.64   6
   7   5   6 167574. 3128.44   2
   5  -7   6 159682. 3152.27   6
  -7  -5   6 169419. 3318.69   6
   7   5  -6 162752. 2935.05   1
   7   5   6 164165. 3158.56   1
  -5   7  -6 165303. 3002.71   8
  -5   7   6 161073. 3058.41   5
   5  -7  -6 164010. 3319.75   4
  -5   7   8 589.573 181.475   5
   5  -7  -8 305.096 188.408   4
  -7  -5   8 567.147 242.688   6
  -5   7   8 720.644 187.619   6
   5  -7   8 175.208 141.638   6
   7   5   8 394.200 155.129   2
   5  -7   8 751.992 261.743   5
   7   5  -8 373.215 133.544   4
  -5   7   8 817.114 232.088   3
   7   5   8 332.999 120.599   1
  -5   7  -8 356.401 116.568   8
   5  -7   8 452.821 215.441   7
   7   5   8 154.106 144.456   5
   5  -7  10 37070.8 1303.39   5
   7   5  10 38448.2 1302.83   5
   5  -7  10 38846.8 1282.10   7
  -7  -5  10 38261.3 1369.42   6
   7   5  10 38302.0 1277.68   2
   5  -7 -10 38062.6 1352.55   4
   5  -7  10 35926.0 1286.76   6
  -5   7  10 36530.0 1179.82   5
   7   5  10 37147.6 1160.85   1
  -5   7  10 40087.1 1273.45   6
   7   5 -10 38505.4 1178.66   4
  -5   7 -10 37437.5 1065.32   8
  -7  -5  12 23.5481 165.660   6
   7   5  12-131.460 160.838   5
   7   5  12 158.796 142.091   1
   5  -7 -12 215.672 183.131   4
  -5   7  12 33.8205 114.044   5
  -5   7  12 180.582 153.870   6
   5  -7  12 62.6682 158.104   6
   5  -7  12 344.384 185.631   7
   5  -7  12 318.462 181.836   5
  -5   7  12 263.809 199.697   2
  -5   7  14 18878.3 1000.85   6
   7   5  14 19970.9 1051.37   5
   5  -7  14 20458.5 1003.59   7
   5  -7  14 20082.4 1046.85   5
  -5   7  14 20156.4 958.468   5
  -7  -5  14 20082.4 1105.50   6
   5  -7  14 19138.1 1047.74   6
   5  -7 -14 20997.3 1086.31   4
  -5   7  14 21151.4 1077.93   2
   5  -7  16 105.941 258.184   5
   5  -7  16 517.962 303.751   6
   7   5  16 294.282 242.049   5
   5  -7  16 486.378 263.214   7
   5  -7 -16 380.917 252.515   4
  -5   7  16 94.2094 246.292   2
  -5   7  16 611.115 288.229   6
  -7  -5  16 267.032 270.867   6
   5  -7  18 750.665 350.058   6
   5  -7  18 927.267 266.001   7
   5  -7 -18 686.771 277.000   4
   5  -7  18 826.356 290.427   5
   7   5  18 613.175 291.679   5
  -5   7  18 262.559 228.655   2
  -5   7  18 749.139 309.663   6
  -7  -5  18 409.379 268.137   6
  -7  -5  20-102.196 241.111   6
  -5   7  20 160.120 295.118   2
   5  -7 -20 560.220 282.784   4
   5  -7  20 744.857 327.939   5
   5  -7  20 367.535 264.780   6
   7   5  20 209.960 296.243   5
  -4   7  -1 222737. 3826.65   8
   4  -7   1 221556. 3813.85   7
   7   4   1 212990. 3698.42   5
   7   4  -1 211651. 3764.62   8
  -4   7   1 215193. 3860.20   8
   7   4   1 212913. 3679.35   8
   4  -7  -1 213793. 3776.74   4
   4  -7   1 213272. 3646.10   4
   7   4  -1 215571. 3804.63   1
   7   4   1 214068. 3838.76   1
  -4   7  -3 36808.6 928.811   8
   4  -7   3 36365.3 874.988   6
   7   4  -3 36221.1 958.043   4
   4  -7   3 32685.1 948.675   7
   7   4   3 36498.9 943.003   5
   7   4   3 32931.3 698.718   7
   7   4   3 36048.4 811.662   8
   7   4   3 35540.8 852.717   2
  -4   7   3 37563.8 1041.69   8
   7   4  -3 36704.9 916.639   1
   4  -7   3 34304.8 719.683   4
   7   4   3 37189.2 998.608   1
  -4   7   5 16102.2 655.955   3
   7   4   5 16170.8 470.998   8
   7   4   5 16880.1 600.864   2
   7   4   5 17081.2 645.870   5
   4  -7   5 16290.1 619.607   6
  -7  -4   5 16567.3 689.914   6
   7   4   5 15331.0 458.408   7
  -4   7   5 16419.4 530.134   6
   4  -7   5 16704.4 648.344   7
   7   4   5 16448.6 633.190   1
   7   4  -5 15318.0 605.569   4
   7   4  -5 16421.2 537.438   1
  -4   7  -5 16725.5 583.513   8
   7   4   7 19706.6 735.706   1
  -4   7  -7 19549.4 670.458   8
   7   4   7 19217.6 741.455   2
   7   4   7 19059.2 600.991   7
   7   4   7 20419.7 788.772   5
  -4   7   7 19633.5 718.097   5
  -4   7   7 20425.2 715.205   6
   7   4  -7 19441.0 570.939   1
   7   4  -7 19274.8 723.335   4
  -4   7   7 19629.9 763.320   3
  -7  -4   7 19928.9 841.169   6
   4  -7   7 19282.9 768.912   6
   4  -7   7 20169.4 785.435   7
  -7  -4   9 55213.1 1624.83   6
   4  -7   9 56490.5 1535.20   7
  -4   7   9 50778.4 1417.26   5
   7   4   9 52653.6 1294.07   7
  -4   7   9 53616.6 1471.19   3
  -4   7  -9 52447.5 1332.48   8
   4  -7   9 51680.2 1546.45   5
   7   4   9 54276.2 1411.79   1
   4  -7   9 54339.8 1563.74   6
  -4   7   9 53906.6 1476.09   6
   7   4  -9 51932.1 1435.70   4
   7   4   9 53648.8 1538.61   5
   7   4  11 8377.92 493.633   1
  -4   7  11 9492.63 606.686   6
  -4   7 -11 9459.70 505.421   8
  -4   7  11 7839.64 523.544   5
   4  -7  11 8973.55 624.748   6
   4  -7  11 8933.39 620.024   5
  -7  -4  11 9447.34 662.777   6
   4  -7  11 10501.3 627.827   7
   7   4  11 8649.09 608.111   5
   7   4 -11 8863.48 548.580   4
   4  -7 -13 10050.0 715.228   4
  -4   7  13 10291.1 718.629   2
   4  -7  13 11231.9 738.658   5
  -4   7  13 10061.2 691.610   6
   4  -7  13 9820.79 663.847   7
  -7  -4  13 9302.27 720.662   6
  -4   7  13 9655.69 636.472   5
   7   4  13 10694.1 708.855   5
   4  -7  13 10013.0 729.630   6
   4  -7  15 10741.8 739.939   7
   7   4  15 12940.3 874.280   5
   4  -7  15 9435.31 765.875   6
  -4   7  15 11093.2 803.802   2
   4  -7  15 10460.6 787.888   5
  -4   7  15 11711.8 751.200   5
  -4   7  15 11740.0 816.085   6
  -7  -4  15 11767.9 866.589   6
   4  -7 -15 9720.09 755.954   4
   4  -7  17 1560.17 371.151   5
  -7  -4  17 1907.00 435.182   6
   4  -7  17 1764.25 390.117   6
   4  -7  17 2010.38 389.476   7
   7   4  17 1933.63 406.124   5
  -4   7  17 2039.37 392.151   2
   4  -7 -17 2300.99 426.675   4
  -4   7  17 1824.61 375.242   6
   4  -7  19 318.417 280.119   5
  -4   7  19 632.835 279.667   2
  -4   7  19 451.031 270.999   6
   4  -7 -19 358.305 262.589   4
  -7  -4  19 275.486 298.636   6
   4  -7  19 323.823 258.102   6
   7   4  19 320.226 249.607   5
  -7  -4  21 2474.08 511.558   6
   7   3   0 229.942 101.230   1
   7   3   0 26.0898 50.4960   8
   7   3   0 127.199 56.9214   5
  -3   7   0 101.548 84.2037   8
   3  -7   2 109378. 1935.08   6
   3  -7   2 109880. 2112.92   7
   3  -7   2 103453. 1873.84   4
   7   3   2 104326. 2012.84   5
   7   3   2 104006. 1848.18   7
  -3   7  -2 109156. 2101.61   8
  -3   7   2 109386. 2193.32   8
   7   3  -2 112273. 2140.18   4
   7   3   2 107557. 1916.53   8
   7   3   2 106688. 2140.27   1
   7   3  -2 109666. 2080.58   1
   7   3  -4 16694.3 536.620   1
  -3   7  -4 15710.4 562.031   8
   7   3  -4 15617.2 589.788   4
   7   3   4 15988.0 578.186   5
  -7  -3   4 16260.7 637.801   6
   3  -7   4 17003.7 609.984   7
  -3   7   4 16218.9 643.547   8
  -3   7   4 15133.6 445.226   6
   7   3   4 15678.3 449.376   7
   3  -7   4 15502.0 556.789   6
   7   3   4 15516.6 413.889   8
   7   3   4 16487.8 612.024   1
   7   3  -6 48013.2 1066.35   1
   7   3   6 48179.9 1091.67   7
  -3   7  -6 47852.2 1192.40   8
   3  -7   6 47452.3 1277.79   6
  -7  -3   6 51162.0 1374.53   6
  -3   7   6 48153.8 1241.23   5
   7   3   6 49637.4 1283.51   5
   7   3   6 49710.9 1262.85   1
   7   3  -6 47871.1 1260.18   4
  -3   7   6 49053.8 1181.67   6
   3  -7   6 49008.2 1282.26   7
  -3   7   6 48635.0 1274.89   3
   7   3   8 365.374 144.136   5
  -3   7  -8 208.341 103.914   8
  -3   7   8 188.456 113.945   6
   3  -7   8 393.162 164.717   7
  -3   7   8 227.459 130.641   5
  -7  -3   8 291.562 154.795   6
  -3   7   8 143.872 136.144   3
   3  -7   8 360.507 173.522   6
   7   3   8 104.158 97.4295   1
   7   3  -8 239.017 116.348   4
   7   3   8 155.253 101.912   7
   7   3  10 18985.0 722.253   7
  -3   7  10 18993.9 820.472   5
   7   3  10 19892.4 872.264   5
   3  -7  10 20118.1 902.916   6
  -7  -3  10 19722.9 917.890   6
  -3   7  10 19695.7 847.408   6
   7   3 -10 18673.8 819.032   4
  -3   7 -10 19133.1 733.607   8
   7   3  10 19900.3 763.920   1
   3  -7  10 18294.8 870.685   5
   3  -7  10 19542.1 855.306   7
   3  -7  12 1625.97 301.119   6
  -3   7  12 1575.01 266.998   5
   3  -7  12 1776.19 282.809   7
  -7  -3  12 1242.69 209.830   5
   7   3 -12 1653.61 256.716   4
  -3   7 -12 1538.26 223.040   8
  -3   7  12 1462.05 284.813   6
  -3   7  12 1997.09 337.035   2
   3  -7  12 1555.43 288.182   5
  -7  -3  12 1557.86 297.716   6
   7   3  12 1885.34 291.268   5
   7   3  12 1578.92 226.829   1
  -3   7  14 15027.3 884.196   2
   3  -7  14 15675.3 858.492   7
   7   3  14 15571.1 904.235   5
  -3   7  14 13090.2 782.716   5
  -7  -3  14 14658.6 920.090   6
   3  -7 -14 15489.4 911.818   4
  -3   7  14 15219.5 890.365   6
   3  -7  14 14152.7 903.597   6
   3  -7  14 15587.6 901.814   5
   3  -7  16 97.5993 236.814   5
  -3   7  16 756.241 289.668   2
   3  -7 -16 372.840 235.603   4
   7   3  16 243.980 240.937   5
  -3   7  16 332.727 218.338   6
   3  -7  16 440.677 286.415   6
  -3   7  16 126.470 187.455   5
   3  -7  16 1095.63 324.969   7
  -7  -3  16 307.657 255.758   6
   3  -7 -18 633.509 234.693   4
  -3   7  18 343.310 230.087   6
   3  -7  18 927.379 356.896   5
  -7  -3  18 920.919 340.115   6
   7   3  18 1047.83 325.186   5
  -3   7  18 609.451 285.514   2
   3  -7  18 836.374 320.448   6
  -3   7  18 459.920 218.092   5
  -7  -3  20 104.001 224.812   6
   7   3  20-63.0494 251.306   5
   3  -7 -20 412.006 256.247   4
  -3   7  20 175.950 209.780   6
   3  -7  20 343.493 264.229   6
  -3   7  20 307.291 271.136   2
   7   2   1 23939.3 709.471   1
  -2   7   1 23192.3 721.094   8
   7   2  -1 21683.8 492.012   5
   7   2   1 21403.8 569.846   5
   7   2  -1 22879.4 689.231   4
   7   2  -1 22860.1 676.409   1
   2  -7   1 22287.4 643.588   7
   7   2   1 21947.4 553.006   8
  -2   7  -1 23231.2 693.118   8
   2  -7   3 192.530 98.1200   7
   7   2   3 69.8212 27.2094   8
   7   2  -3-34.4088 79.6231   4
   7   2   3 140.963 76.7886   5
   7   2   3 26.4585 70.5158   1
   7   2   3 142.795 56.7489   7
  -2   7  -3 116.891 85.5383   8
  -2   7   3 195.371 105.867   8
   7   2  -3 94.3425 61.5181   1
   2  -7   3 55.7755 50.0163   6
  -7  -2   5 15086.6 622.584   6
  -2   7  -5 14864.2 555.879   8
   7   2  -5 14070.6 471.301   1
   7   2   5 14631.5 571.161   5
  -2   7   5 14425.8 608.109   8
   7   2  -5 13955.3 579.319   4
   2  -7   5 15138.4 588.771   7
   2  -7   5 14029.4 565.059   6
  -2   7   5 13321.3 471.607   6
  -7  -2   5 12804.8 419.027   2
   7   2   5 14033.5 467.381   7
   7   2   5 14853.3 581.960   1
   7   2   7 26235.9 834.953   1
  -7  -2   7 24051.5 722.589   2
  -2   7   7 24029.3 825.915   3
  -2   7   7 25400.9 866.978   5
  -7  -2   7 25090.7 913.838   6
   2  -7   7 26221.1 882.169   7
   7   2   7 26086.0 888.919   5
   7   2   7 24864.8 745.278   7
  -2   7   7 25433.1 823.959   6
   7   2  -7 23984.3 630.564   1
   2  -7   7 24680.6 886.071   6
   7   2  -7 25465.1 879.352   4
  -2   7  -7 26422.9 815.840   8
  -7  -2   9 47245.8 1222.98   5
   7   2   9 46808.8 1243.98   7
  -2   7   9 49258.0 1375.14   5
   2  -7   9 49551.9 1399.58   7
  -2   7  -9 49329.2 1301.43   8
   7   2  -9 46230.7 1384.26   4
   7   2   9 47142.9 1414.33   5
  -2   7   9 48479.5 1295.78   3
  -2   7   9 50167.4 1406.00   6
  -7  -2   9 49945.0 1498.10   6
   2  -7   9 47404.4 1445.02   6
  -7  -2   9 48980.6 1260.87   2
   7   2   9 46528.4 1288.25   1
  -2   7  11-88.7622 170.669   2
  -2   7 -11 108.850 78.6622   8
   7   2  11 100.366 105.600   1
  -7  -2  11 146.730 127.241   5
   2  -7  11 6.52892 123.493   5
   7   2 -11-135.392 134.036   4
   2  -7  11 229.630 182.981   7
  -2   7  11 57.9501 117.733   5
   7   2  11-230.834 172.030   5
   2  -7  11 340.801 153.063   6
   7   2  11 186.344 116.876   7
  -7  -2  11 46.0155 142.486   6
  -2   7  11 160.531 143.449   6
   7   2 -13 554.917 184.469   4
   2  -7  13 563.338 201.494   7
   2  -7  13 512.274 156.051   5
  -2   7  13 257.024 185.068   2
  -2   7  13 465.609 191.951   6
  -7  -2  13 384.224 192.320   6
   7   2  13 466.288 219.657   5
   2  -7  13 466.587 190.420   6
  -2   7  13 157.385 150.184   5
  -2   7 -13 240.260 100.161   8
   2  -7  15 5089.98 508.030   7
  -7  -2  15 4012.33 513.978   6
   7   2  15 4697.60 524.708   5
   2  -7  15 5257.73 544.495   5
  -2   7  15 5099.96 547.370   6
  -2   7  15 5236.99 509.936   5
  -2   7  15 5059.18 550.260   2
   2  -7  15 4522.89 543.864   6
   2  -7 -17 4553.30 539.881   4
  -7  -2  17 3836.08 548.671   6
   2  -7  17 5135.68 588.888   5
   2  -7  17 5465.74 609.259   6
  -2   7  17 5037.61 581.574   2
  -2   7  17 4377.21 554.988   6
  -2   7  17 4556.04 529.676   5
   7   2  17 4842.38 571.862   5
  -2   7  19 182.950 207.181   5
  -7  -2  19 433.281 298.182   6
   7   2  19-38.3772 237.348   5
   2  -7 -19 473.123 247.410   4
   2  -7  19 55.2600 199.542   6
  -2   7  19 326.977 232.729   6
   2  -7  19 329.887 286.879   5
  -2   7  19 442.828 321.113   2
  -7  -2  21 665.003 364.838   6
   2  -7  21 1001.97 394.971   6
   7   2  21 806.022 392.556   5
  -1   7   0 261.286 85.2617   8
   1  -7   0 184.264 90.4192   7
   7   1   0 136.578 80.3744   4
   7   1   0 167.944 51.2302   5
   7   1   0 199.220 89.8624   1
   7   1   2 21934.0 685.454   1
  -1   7  -2 21186.7 660.878   8
   1  -7   2 21610.7 571.023   6
   1  -7   2 20742.7 615.124   7
   7   1  -2 21880.1 635.195   1
   7   1  -2 21718.0 675.178   4
   7   1   2 20677.0 580.553   5
  -1   7   2 20866.9 687.922   8
   7   1   2 20476.0 552.897   7
   7   1   2 20708.8 464.497   8
   7   1  -4 171.447 82.1288   4
   7   1   4 201.856 79.3890   5
  -1   7   4 261.698 117.495   8
   7   1   4 69.0223 60.8718   1
  -7  -1   4 181.468 98.3777   6
   1  -7   4 225.480 95.6360   7
   1  -7   4 175.764 79.6805   6
  -1   7  -4 195.793 73.5915   8
   7   1   4 140.402 58.9779   7
   7   1  -4 174.153 71.8650   1
   7   1  -6 893.516 110.639   1
   7   1   6 863.636 146.730   5
  -1   7   6 645.692 142.325   8
  -1   7   6 899.516 163.741   5
   7   1   6 874.496 131.675   7
   1  -7   6 1123.04 184.097   7
   1  -7   6 690.665 132.703   6
  -1   7   6 926.071 138.430   6
  -7  -1   6 898.035 121.018   2
  -1   7   6 840.399 140.553   3
   7   1   6 952.308 150.531   1
  -1   7  -6 957.237 153.112   8
  -7  -1   6 954.223 175.379   6
   7   1  -6 956.377 170.635   4
   1  -7   8 161.862 112.711   7
   7   1   8 19.8494 72.5253   7
  -1   7   8 209.265 115.652   3
  -1   7   8 228.014 115.241   6
  -7  -1   8 11.8912 110.124   6
  -7  -1   8 147.157 88.8969   2
  -1   7   8 231.009 117.896   5
  -7  -1   8 128.459 77.9595   5
   7   1  -8-64.7709 128.878   4
   1  -7   8 14.9107 87.5486   6
   7   1   8 195.752 106.307   1
   7   1   8-0.84965 115.599   5
  -1   7  -8 108.688 87.6985   8
  -1   7 -10 2060.01 246.975   8
   7   1  10 2202.72 247.952   1
   1  -7  10 1943.02 286.251   6
   7   1  10 2069.74 279.573   5
  -7  -1  10 1772.14 223.464   5
  -1   7  10 2304.45 290.989   6
  -7  -1  10 1999.71 235.755   2
  -1   7  10 2191.76 284.405   5
  -7  -1  10 2292.28 310.391   6
   1  -7  10 2476.67 298.682   7
   7   1  10 2055.27 235.298   7
   7   1 -10 2052.09 269.286   4
   7   1  12 5260.10 410.427   7
   1  -7  12 4046.80 445.221   6
   7   1  12 5164.37 475.085   5
  -1   7  12 4782.69 466.284   2
  -7  -1  12 4700.32 476.106   6
   7   1 -12 4251.01 423.171   4
  -1   7  12 5442.02 480.916   6
   1  -7  12 4513.50 449.483   5
  -1   7 -12 4843.53 402.925   8
  -1   7  12 5044.47 445.692   5
   1  -7  12 4800.65 437.035   7
   1  -7  14 1957.17 346.555   5
  -1   7  14 2266.73 342.614   5
  -1   7  14 2812.94 395.352   2
   1  -7  14 2409.09 338.101   7
   7   1  14 2351.68 370.657   5
   1  -7  14 2405.12 382.374   6
  -7  -1  14 2015.36 314.613   6
  -1   7 -14 1958.80 266.244   8
  -1   7  14 2821.53 395.886   6
   7   1  14 2202.99 320.031   7
   7   1 -14 2361.70 323.960   4
  -7  -1  16 1360.89 325.644   6
  -1   7  16 1564.82 321.336   5
   1  -7  16 2291.26 391.185   5
   7   1  16 1666.04 346.782   5
  -1   7  16 1164.81 327.242   2
   1  -7  16 1186.66 330.690   6
  -1   7  16 2205.69 382.299   6
   1  -7  18 705.401 290.220   5
   1  -7 -18 539.945 270.478   4
   7   1  18 35.5914 213.082   5
   1  -7  18 1001.39 341.139   6
  -1   7  18 203.160 210.929   6
  -1   7  18 345.472 250.564   2
  -7  -1  18 287.820 196.917   6
  -1   7  18 513.754 257.226   5
   7   1  20 1011.74 366.403   5
  -7  -1  20 452.086 275.208   6
  -1   7  20 1292.00 350.534   5
   1  -7  20 784.795 360.288   6
   7   0  -1 36791.0 898.784   1
   0   7  -1 30798.0 881.540   8
   7   0  -1 37668.7 928.151   4
   0   7   1 33796.8 900.485   8
   7   0   1 38785.2 907.531   4
   0  -7   1 32301.3 790.810   7
   0  -7   1 34067.2 753.231   6
   7   0   1 35118.6 914.700   1
   7   0   1 31640.7 736.686   5
   7   0  -3 44797.2 1035.76   1
   7   0   3 46494.6 1023.41   7
   0  -7   3 43486.2 1052.38   7
   0  -7   3 44084.5 1051.55   6
   7   0   3 44597.6 1051.67   5
   7   0  -3 46016.7 1140.69   4
   7   0   3 45963.6 1136.94   1
   0   7   3 46783.4 1149.89   8
   0   7  -3 47046.1 1124.53   8
  -7   0  -3 44555.6 908.331   3
   7   0   5 45468.2 1149.35   5
  -7   0   5 39372.9 847.407   5
   0   7  -5 45041.3 1142.11   8
   0  -7   5 45190.6 1166.90   6
   0  -7   5 45742.1 1147.64   7
   7   0   5 46380.8 1166.00   1
  -7   0   5 46996.0 1198.10   6
   7   0   5 44678.5 1065.73   7
   7   0  -5 43576.3 1179.64   4
   0   7   5 45709.6 1180.38   8
   7   0  -5 43370.4 991.954   1
  -7   0   7 1539.76 148.578   5
   0   7  -7 1713.41 211.759   8
   7   0   7 1898.86 234.823   5
   0   7   7 1996.82 237.776   5
   7   0   7 1602.81 189.578   7
   0   7   7 1608.16 179.507   3
   0  -7   7 1379.81 211.091   6
   0  -7   7 1471.70 195.213   7
   7   0  -7 1642.77 141.156   1
   7   0   7 1507.68 204.465   1
  -7   0   7 1544.96 184.435   2
  -7   0   7 1761.41 230.740   6
   7   0  -7 1637.84 217.275   4
  -7   0   9 3994.29 288.735   5
   0  -7   9 4112.76 358.666   7
   0   7   9 3926.41 286.893   3
   7   0   9 4043.22 362.789   5
   0   7   9 4192.20 371.818   5
   7   0   9 3655.36 308.434   7
   7   0   9 4108.21 322.235   1
   0   7  -9 3822.32 325.394   8
   7   0  -9 4208.80 381.635   4
  -7   0   9 3516.46 353.231   6
   0   7   9 3894.32 342.649   6
   0  -7   9 3764.27 365.142   6
  -7   0   9 3762.30 310.468   2
   0   7 -11 488.062 151.759   8
   7   0  11 848.412 212.049   5
   0  -7  11 745.925 194.250   7
   0   7  11 852.101 198.594   5
   0   7  11 855.961 209.586   2
  -7   0  11 603.664 156.218   5
   0   7  11 897.645 221.585   6
   7   0 -11 706.184 179.675   4
   0  -7  11 799.236 223.519   6
   7   0  11 606.420 150.420   7
   7   0  11 827.122 160.725   1
  -7   0  11 460.586 153.172   2
  -7   0  11 864.077 217.810   6
   7   0 -13 1293.78 235.501   4
   0  -7  13 1975.70 313.964   7
   7   0  13 1968.14 272.410   7
   0  -7  13 1912.15 314.217   5
   0  -7  13 1324.08 297.533   6
   7   0  13 1540.83 293.193   5
   0   7  13 1789.65 301.036   5
  -7   0  13 1665.41 273.689   2
   0   7  13 2309.93 349.313   6
   0   7 -13 1403.77 237.959   8
   0   7  13 1929.14 318.754   2
  -7   0  13 1290.16 267.230   6
   7   0 -15-195.699 164.557   4
   0   7  15 33.6821 175.875   5
   0  -7  15-7.76985 186.005   5
  -7   0  15 40.9354 163.902   6
   0   7 -15 57.3469 134.812   8
   0   7  15 90.7483 149.074   6
   0  -7  15 182.522 190.761   6
   0   7  15-1.61295 189.812   2
   7   0  15-8.59806 176.218   5
   7   0  15-192.492 163.657   7
  -7   0  17 2627.77 441.913   6
   7   0  17 2758.67 462.882   5
   0   7  17 3035.34 440.681   5
   0   7  17 3309.32 471.560   2
   0  -7  17 1978.65 408.711   6
   7   0  19 1308.12 379.780   5
   0  -7  19 1556.22 389.038   6
   0  -7 -19 1760.46 378.405   4
   0   7  19 1208.00 351.695   2
   0   7  19 1958.05 394.416   5
  -7   0  19 1065.54 333.093   6
   7   0  21 1151.95 390.761   5
   0  -7  21 936.550 354.243   6
   0   7  21 949.586 351.496   5
  -7   0  21 854.693 305.844   6
   7  -1   0 55.2412 71.5928   1
   7  -1   0 0.25090 32.5183   5
  -7   1   0-14.3659 58.3028   3
   7  -1   0-11.6984 56.6821   4
  -1  -7   0 33.6336 44.1574   7
   1   7   0 84.6971 71.6515   8
  -7   1  -2 9614.29 357.564   3
   7  -1  -2 10389.4 445.033   4
   7  -1  -2 9701.83 407.521   1
   1   7   2 9760.96 434.953   8
   7  -1   2 10078.3 447.887   1
   1   7  -2 10338.5 447.747   8
   7  -1   2 9758.93 364.387   5
  -1  -7   2 9307.85 368.587   7
   7  -1   2 10169.2 388.943   7
  -1  -7   2 9341.67 376.207   6
   7  -1   4 12640.0 518.397   1
   1   7   4 11498.9 497.047   8
   7  -1  -4 11465.4 517.907   4
   1   7  -4 11727.1 501.759   8
   7  -1  -4 11340.0 436.548   1
   7  -1   4 12088.3 477.368   5
  -1  -7   4 11833.8 496.449   6
  -7   1   4 11437.1 483.156   6
  -1  -7   4 12702.4 491.932   7
   7  -1   4 11030.4 442.941   7
   1   7  -6 6396.99 390.628   8
   7  -1   6 7842.94 422.082   1
  -1  -7   6 7267.88 436.666   6
  -1  -7   6 7032.15 402.958   7
   1   7   6 6843.17 421.358   5
   1   7   6 7077.17 408.434   8
   7  -1  -6 6911.47 430.797   4
   7  -1  -6 6414.00 305.351   1
   7  -1   6 6971.79 374.314   7
  -7   1   6 6183.77 269.269   5
   7  -1   6 7223.91 411.328   5
  -7   1   6 7441.37 425.190   6
   7  -1  -8 1249.92 195.910   4
   7  -1   8 1397.34 209.012   5
   1   7  -8 1458.55 200.922   8
   7  -1   8 1163.34 163.326   7
  -1  -7   8 1379.93 208.258   7
  -7   1   8 1120.80 149.107   5
  -7   1   8 918.408 191.014   6
  -7   1   8 1173.87 162.543   2
   7  -1   8 1134.60 177.377   1
  -1  -7   8 1152.96 196.998   6
   1   7   8 1275.93 154.128   3
   1   7   8 1304.41 208.989   5
   7  -1 -10-219.534 157.879   4
   1   7  10-86.5983 168.760   5
   1   7 -10-114.707 143.444   8
   7  -1  10-27.0950 142.995   5
  -1  -7  10 174.283 165.135   7
  -1  -7  10 9.82426 152.922   6
  -7   1  10-17.9583 133.895   6
  -7   1  10-8.83044 72.2317   5
   1   7  10 84.1806 136.538   2
  -7   1  10 38.4855 122.262   2
   7  -1  10 90.0350 88.5011   1
   7  -1  10 193.179 105.275   7
   7  -1  12 23808.2 1058.85   5
   7  -1  12 22402.9 926.209   7
  -1  -7  12 24621.3 1017.89   7
  -7   1  12 23192.6 951.479   2
   1   7 -12 21681.1 923.132   8
   7  -1 -12 21949.6 993.296   4
  -1  -7  12 23787.7 1089.13   6
   1   7  12 23716.2 1057.24   2
   1   7  12 23965.2 1022.69   5
  -7   1  12 21952.2 1031.11   6
   7  -1  14 80.6728 170.834   7
   7  -1 -14-215.245 188.564   4
   7  -1  14 16.4073 188.984   5
  -7   1  14 79.3615 132.660   2
  -1  -7  14 187.696 182.108   6
  -7   1  14 88.8643 152.778   6
   1   7 -14 179.430 149.240   8
   1   7  14 93.4269 213.094   2
   1   7  14 337.313 185.342   5
   7  -1 -16 1988.93 328.950   4
   7  -1  16 1168.62 267.341   7
   1   7  16 1315.47 300.133   5
   7  -1  16 1439.99 321.528   5
   1   7 -16 1389.08 276.973   8
   1   7  16 1507.19 324.046   2
  -1  -7  16 1414.71 330.265   6
  -7   1  16 1215.06 309.139   6
   1   7  18 616.384 305.862   2
   1   7  18 779.708 282.807   5
  -7   1  18 619.293 281.153   6
  -1  -7  18 569.991 336.422   6
   7  -1  18 708.727 334.220   5
  -7   1  20 3511.48 589.951   6
  -1  -7  20 3410.84 560.331   6
   1   7  20 4429.26 569.952   5
   7  -1  20 3945.88 571.318   5
  -7   2  -1 3001.98 209.955   3
  -2  -7  -1 2507.34 136.443   7
  -7   2   1 3264.43 238.283   3
   7  -2   1 3757.97 235.940   4
   7  -2   1 3143.37 181.249   5
   2   7  -1 3000.73 231.286   8
   7  -2  -1 3495.26 250.289   4
   7  -2  -1 3203.31 241.859   1
   2   7   1 3244.44 240.628   8
   7  -2   1 3514.09 254.201   1
  -2  -7   1 2819.26 174.059   7
   7  -2   3 31406.1 838.871   7
  -2  -7   3 31982.6 818.029   7
   2   7   3 30361.5 874.477   8
   7  -2   3 32040.3 916.131   1
   7  -2  -3 31418.5 848.553   1
   2   7  -3 31935.7 901.580   8
   7  -2   3 31091.1 823.387   5
   7  -2  -3 31387.7 921.888   4
  -2  -7   3 31435.1 857.340   6
   2   7  -5 25344.8 821.272   8
   7  -2   5 24458.8 783.316   5
   7  -2   5 25856.0 818.524   1
   2   7   5 25975.4 832.760   5
   7  -2  -5 25215.6 854.633   4
   7  -2   5 24934.4 762.444   7
   7  -2  -5 23256.8 695.429   1
  -2  -7   5 24251.7 817.059   6
  -7   2   5 22392.7 553.648   5
  -7   2   5 25218.5 785.418   6
   2   7   5 25179.2 790.655   8
  -2  -7   5 25489.1 781.579   7
   7  -2  -7 686.683 138.980   4
   2   7  -7 974.224 170.648   8
  -2  -7   7 1050.32 171.732   7
   2   7   7 750.448 116.920   3
  -7   2   7 767.631 106.355   5
   7  -2   7 840.798 149.374   7
   2   7   7 864.326 157.909   5
   2   7   7 968.874 163.691   8
   7  -2   7 1006.53 179.865   5
  -2  -7   7 1106.18 191.772   6
  -7   2   7 790.866 159.495   6
   7  -2   7 925.890 160.284   1
   7  -2  -9 308.316 137.349   4
   7  -2   9 635.013 152.625   1
  -7   2   9 387.992 109.241   5
  -7   2   9 425.788 138.623   6
   7  -2   9 416.382 129.280   7
   2   7  -9 463.814 141.271   8
  -2  -7   9 637.587 172.007   7
   2   7   9 799.061 193.200   5
  -2  -7   9 279.636 133.302   6
   2   7   9 367.986 153.316   2
  -7   2   9 314.227 113.868   2
   7  -2   9 551.341 177.717   5
  -2  -7  11 3119.32 363.958   7
   7  -2  11 3205.05 382.383   5
   2   7  11 3079.55 369.085   5
   7  -2 -11 2953.44 338.092   4
   7  -2  11 2772.24 316.905   7
  -7   2  11 2802.79 282.051   5
   7  -2  11 3060.30 304.155   1
  -7   2  11 2381.95 299.573   2
  -2  -7  11 3345.51 392.263   6
  -7   2  11 3383.51 370.753   6
   2   7  11 3601.27 393.858   2
   7  -2  13 11353.0 743.610   5
   7  -2 -13 10012.8 677.242   4
   2   7  13 11087.2 722.021   5
   2   7  13 11030.8 732.717   2
   7  -2  13 10940.4 655.256   7
  -7   2  13 10256.1 712.347   6
  -2  -7  13 11012.6 758.293   6
  -7   2  13 10419.9 659.206   2
   7  -2  15 84.1806 166.280   5
   2   7  15 74.6268 179.586   2
  -2  -7  15 27.8776 168.089   6
   7  -2  15-131.493 148.206   7
   2   7  15 55.6220 175.081   5
  -7   2  15-124.386 202.581   6
  -7   2  15-48.4672 192.713   2
   7  -2 -15 15.9223 163.407   4
   7  -2 -17 365.624 234.403   4
  -7   2  17 536.754 255.452   6
   2   7  17 277.942 250.388   2
   7  -2  17 530.021 230.548   5
   2   7 -17 24.9965 159.559   8
  -2  -7  17 591.460 296.266   6
   2   7  17 122.734 192.716   5
   7  -2  19 1613.89 442.199   5
  -7   2  19 1907.16 417.284   6
  -2  -7  19 1543.39 423.814   6
   2   7  19 2405.58 449.665   5
   2   7  21 1098.85 343.997   5
  -7   2  21 1050.89 346.641   6
   7  -2  21 1453.76 402.414   5
  -2  -7  21 894.119 337.989   6
   7  -3   0 75.7992 95.9793   1
  -3  -7   0 114.705 51.2542   7
  -7   3   0 47.9005 89.2887   3
   7  -3   0 126.559 84.8312   4
   3   7   0 81.5876 99.1770   8
   7  -3   2 17222.4 536.613   5
   7  -3  -2 18994.5 640.511   4
   3   7   2 16363.8 582.457   8
  -7   3   2 17093.6 629.621   3
   7  -3  -2 17883.8 619.383   1
  -3  -7   2 16255.3 496.793   7
   7  -3   2 17442.4 543.384   4
   3   7  -2 16875.5 607.717   8
   7  -3   2 17696.5 587.940   7
  -3  -7   2 16210.4 557.416   6
   7  -3   2 16915.6 640.634   1
  -7   3   4 14392.3 528.572   6
   7  -3   4 14682.3 554.931   5
   7  -3  -4 14404.6 534.930   1
   7  -3   4 14955.3 562.011   7
  -7   3   4 15092.3 609.844   3
   7  -3   4 15471.7 609.662   1
  -3  -7   4 14979.0 586.984   6
   3   7   4 13583.8 546.153   8
  -7   3   4 13569.1 376.576   5
  -3  -7   4 15342.7 543.309   7
   7  -3  -4 14463.0 612.726   4
   3   7  -4 14627.3 588.295   8
   3   7  -6 20898.7 781.329   8
  -3  -7   6 20996.3 735.239   7
   3   7   6 21292.1 783.950   5
   7  -3   6 20909.4 741.147   7
  -7   3   6 20067.6 711.940   6
   3   7   6 20116.2 710.692   8
   7  -3   6 20668.5 755.227   5
  -3  -7   6 21069.9 787.772   6
  -7   3   6 18964.1 551.378   5
   7  -3  -6 20484.6 794.152   4
   7  -3   6 20399.7 749.099   1
   3   7  -8 3243.54 208.284   4
  -3  -7   8 4040.18 372.844   6
   7  -3   8 3841.66 349.854   5
  -3  -7   8 3491.54 314.709   7
   3   7  -8 3551.22 330.954   8
  -7   3   8 3531.69 249.206   5
   3   7   8 3452.32 218.632   3
   3   7   8 3839.73 352.387   2
   7  -3   8 3315.46 302.051   7
   7  -3   8 3380.85 303.194   1
  -7   3   8 3356.34 314.143   6
   7  -3  -8 3407.56 342.834   4
   3   7   8 3692.16 337.496   5
  -7   3  10 39.8123 126.487   6
  -3  -7  10 14.3369 138.268   7
   3   7  10-47.5971 114.029   2
   3   7  10-8.86515 130.458   5
   7  -3  10-193.640 174.054   7
   7  -3  10 53.9532 98.6102   1
  -3  -7  10-61.3449 116.765   6
   7  -3 -10 49.3853 136.191   4
  -7   3  10-44.3808 74.5906   5
  -7   3  10-73.4654 141.472   2
   7  -3  10 202.096 155.085   5
   7  -3  12 10381.7 682.567   5
   3   7  12 9624.24 650.529   5
  -3  -7  12 9313.22 695.326   6
   7  -3  12 9988.26 614.516   7
   3   7  12 9647.01 660.404   2
  -7   3  12 8613.06 597.275   2
  -7   3  12 9800.21 659.541   6
   7  -3 -12 9705.38 653.259   4
   7  -3 -14-50.6606 144.258   4
  -7   3  14 343.860 228.170   6
   7  -3  14 83.3118 136.886   7
   7  -3  14 398.815 195.865   5
  -7   3  14 103.942 165.347   2
   3   7  14 389.419 193.703   5
   3   7  14 55.7063 156.674   2
  -3  -7  14 90.6035 190.005   6
  -7   3  16 194.786 187.520   6
   7  -3 -16 335.435 226.828   4
   7  -3  16 651.230 254.848   5
   3   7  16 180.481 176.968   5
  -3  -7  16 507.712 265.893   6
   7  -3  16 370.850 243.177   7
  -7   3  16 283.503 183.071   2
   3   7  16 298.565 202.138   2
   3   7  18 283.363 241.376   5
   3   7 -18 183.192 176.790   8
  -7   3  18 132.139 231.827   6
   7  -3  18-91.5029 226.778   5
  -3  -7  18 252.214 272.638   6
   7  -3 -18 150.845 239.543   4
   3   7  20 737.360 311.928   5
  -7   3  20 896.914 355.291   6
   7  -3  20 724.045 312.335   5
  -3  -7  20 420.096 283.157   6
   4   7   1 11855.3 483.020   8
  -7   4   1 12084.5 514.859   3
   7  -4   1 11905.1 448.017   4
  -4  -7   1 11302.9 350.623   7
   7  -4   1 12301.3 542.733   1
   7  -4  -1 12381.5 502.264   4
   7  -4  -1 12401.3 529.034   1
   4   7  -1 12351.2 506.193   8
  -7   4   3 1381.07 190.288   3
   7  -4  -3 1487.12 178.493   1
   7  -4  -3 1324.76 186.099   4
  -7   4  -3 1371.02 124.464   8
   7  -4   3 1385.32 136.148   4
   7  -4   3 1689.08 207.555   1
   7  -4   3 1470.85 186.403   7
  -7   4   3 1343.07 136.961   6
   7  -4   3 1665.44 183.762   5
   4   7   3 1391.77 170.772   8
   4   7  -3 1619.83 190.262   8
  -4  -7   3 1490.68 153.184   7
  -4  -7   3 981.201 143.182   6
   7  -4  -5-414.255 123.949   4
  -4  -7   5 69.0125 78.6851   6
   4   7   5 144.817 86.2377   8
   7  -4   5 77.8739 102.639   1
  -7   4   5 148.268 68.9084   6
  -7   4   5 220.188 125.048   3
  -7   4   5 119.611 64.8832   5
   7  -4   5-0.74586 80.8504   7
   4   7  -5 232.468 109.352   8
   7  -4   5 213.548 120.669   5
   4   7   5 309.192 95.0861   5
  -7   4  -5 162.163 48.9693   8
  -4  -7   5 152.743 92.9616   7
   7  -4   7 568.439 150.089   5
   7  -4  -7 909.802 191.863   4
   4   7  -7 735.760 109.992   4
  -7   4   7 879.910 165.984   6
  -7   4  -7 719.874 86.4246   8
  -7   4   7 702.340 122.056   5
   4   7  -7 819.929 178.200   8
   4   7   7 1033.42 187.317   5
   4   7   7 774.305 146.149   8
  -4  -7   7 708.387 173.724   6
  -4  -7   7 869.549 175.858   7
   4   7   7 640.430 94.3643   3
   7  -4   7 1162.63 186.231   7
   4   7   7 556.044 115.622   2
   7  -4   7 792.824 157.886   1
   7  -4   9 323.433 141.375   1
   7  -4  -9 201.724 113.950   4
   4   7   9 215.159 121.660   5
   7  -4   9 138.831 117.868   7
   4   7   9 151.706 128.602   2
   4   7  -9 208.241 81.6798   4
  -7   4   9 178.546 114.277   6
  -4  -7   9 411.625 186.765   6
   7  -4   9 147.016 131.870   5
  -7   4   9 208.175 93.3930   5
  -7   4  11 2819.78 339.862   6
   4   7  11 2519.22 345.141   5
   7  -4  11 2568.98 314.617   7
   4   7  11 2314.16 329.024   2
   7  -4  11 2271.48 276.493   1
  -4  -7  11 2010.65 320.574   6
   7  -4  11 2278.36 333.952   5
   4   7  11 2149.75 244.297   1
   7  -4 -11 2708.91 344.232   4
  -7   4  11 2480.52 317.958   2
  -7   4  11 2102.31 244.330   5
   7  -4 -13 648.829 217.244   4
   4   7  13 855.971 241.011   5
   4   7  13 965.653 240.787   2
   7  -4  13 939.013 248.229   5
   7  -4  13 888.615 209.238   7
  -7   4  13 674.838 223.144   6
  -7   4  13 282.259 147.666   2
  -4  -7  13 886.025 268.370   6
   7  -4  15 466.367 185.974   7
   7  -4 -15 278.097 207.601   4
  -7   4  15 218.220 174.232   6
  -7   4  15-1.27399 190.624   2
   4   7  15 78.8195 155.732   5
   4   7  15 103.777 182.995   2
  -4  -7  15 62.5654 221.088   6
   7  -4  15 133.495 240.325   5
   4   7  17 494.748 224.829   5
   7  -4 -17 715.132 267.121   4
   7  -4  17 122.701 193.951   7
   7  -4  17 725.037 312.458   5
  -4  -7  17 313.575 234.787   6
  -7   4  17 407.691 203.908   2
  -7   4  17 593.647 276.896   6
   4   7  19 45.8697 219.333   5
   7  -4  19 229.039 244.996   5
  -7   4  19 193.194 269.478   6
  -4  -7  19 317.443 281.555   6
   4   7 -19 257.635 183.387   8
  -7   4  21 652.173 316.896   6
   4   7  21 241.888 283.413   5
   5   7   0 308.811 109.278   8
   7  -5   0 150.592 99.9646   1
   7  -5   0 201.924 85.9502   4
  -7   5   0 83.8011 67.7189   8
   7  -5   2 9322.91 488.316   1
   5   7   2 9457.86 428.227   8
   5   7  -2 9439.74 465.989   8
  -7   5   2 9999.74 488.034   3
   7  -5  -2 9938.19 468.026   4
   7  -5   2 10131.6 460.806   7
  -7   5  -2 9503.58 384.904   8
   7  -5   2 9743.07 386.150   4
   7  -5   4 7427.05 409.606   5
   5   7   4 7274.47 372.643   8
  -7   5  -4 6992.31 297.568   8
  -7   5   4 7804.00 449.743   3
   5   7  -4 7849.96 444.089   8
   7  -5   4 7014.72 438.676   1
   7  -5  -4 7285.37 432.480   4
   5   7   4 7830.54 428.539   5
  -5  -7   4 7133.43 424.110   6
  -7   5   4 7010.41 336.251   6
  -5  -7   6 1824.80 229.161   6
  -7   5  -6 1864.76 149.026   8
  -7   5   6 1957.81 242.817   3
   7  -5   6 1752.18 227.004   7
   5   7   6 2166.60 248.298   5
  -7   5   6 1817.86 171.187   5
   7  -5  -6 1756.49 237.798   4
  -7   5   6 2141.51 213.204   6
   7  -5   6 2013.47 244.325   1
   5   7   6 1821.67 205.714   8
   5   7   6 1645.19 195.667   2
   7  -5   6 1716.60 224.466   5
   5   7  -6 2395.70 264.883   8
  -7   5   8 902.816 208.208   6
   7  -5  -8 347.692 171.632   4
   7  -5   8 476.893 168.174   5
   5   7   8 291.625 154.942   5
   5   7   8 331.759 148.924   2
  -7   5   8 579.555 160.550   5
   7  -5   8 866.006 205.922   7
   5   7  -8 339.665 102.889   4
   5   7   8 135.649 72.1825   8
   7  -5   8 449.741 157.786   1
  -5  -7   8 769.650 203.010   6
   7  -5  10 20163.4 903.712   5
  -7   5  10 18713.5 728.298   5
  -5  -7  10 19158.1 937.652   6
   7  -5  10 18914.0 845.945   7
   5   7  10 20281.0 906.373   5
  -7   5  10 19035.2 844.773   6
   7  -5  10 19213.3 817.907   1
   5   7  10 19193.6 749.089   1
   7  -5 -10 19129.9 907.257   4
   5   7  10 19803.2 891.535   2
   5   7  12 610.900 212.780   2
   7  -5  12 609.831 214.208   5
   7  -5 -12 758.385 234.964   4
  -5  -7  12 606.120 207.900   6
  -7   5  12 712.557 211.018   6
  -7   5  12 623.878 184.222   2
   7  -5  12 670.669 173.717   7
   5   7  12 785.867 248.871   5
  -5  -7  14 4357.09 535.586   6
   5   7  14 4669.18 504.070   5
   7  -5  14 4486.22 453.015   7
   7  -5 -14 4550.55 498.703   4
   5   7  14 4335.13 500.171   2
  -7   5  14 4255.27 468.215   2
  -7   5  14 4865.00 498.518   6
   7  -5  14 5674.46 573.565   5
  -5  -7  16 529.211 248.645   6
   7  -5  16 167.106 232.963   5
  -7   5  16 634.462 269.277   2
   7  -5 -16 210.444 200.784   4
   7  -5  16 829.682 286.091   7
  -7   5  16 153.177 186.390   6
   5   7  16 256.323 218.072   5
   7  -5  18 1335.11 356.963   5
  -7   5  18 1612.85 355.579   2
   5   7  18 1380.38 357.531   5
   7  -5  18 1442.41 370.285   7
  -7   5  18 901.580 323.739   6
  -5  -7  18 1381.63 395.234   6
   7  -5 -18 1137.03 327.871   4
   5   7 -20 23.6632 185.917   8
  -5  -7  20-49.0552 260.500   6
   5   7  20 322.768 266.867   5
  -7   5  20 116.081 278.107   6
   7  -5  20 216.134 285.650   5
  -7   6  -1 3731.36 270.401   8
  -7   6   1 3064.52 257.425   8
   7  -6  -1 3819.79 280.956   4
   7  -6   1 4107.33 314.232   7
   7  -6   1 3336.91 233.852   4
   6   7   1 4163.52 290.112   8
   7  -6   1 3407.95 314.011   1
   6   7  -1 3765.80 289.431   8
   7  -6  -3 29436.7 930.413   4
   7  -6   3 30636.6 997.233   1
   7  -6   3 30307.8 926.431   7
  -7   6   3 28193.9 714.936   6
   6   7  -3 30536.5 946.539   8
   7  -6   3 28632.3 738.166   4
  -7   6   3 30969.6 971.269   3
  -7   6  -3 29586.9 791.208   8
   6   7   3 29853.2 839.979   8
   7  -6   5 31513.9 988.653   7
  -7   6   5 30075.9 1011.58   3
   6   7   5 31821.3 991.323   5
   6   7   5 29032.9 858.681   8
   7  -6   5 32200.5 1045.08   1
   7  -6  -5 29894.1 1008.76   4
  -6  -7   5 32145.7 1034.75   6
   6   7  -5 31915.8 1021.75   8
  -7   6  -5 31123.3 800.576   8
  -7   6   5 28362.5 818.293   6
   6   7   5 31168.1 935.541   2
  -7   6   7 15365.3 637.459   6
   7  -6   7 14894.0 706.221   5
   7  -6   7 15645.3 701.214   7
   7  -6  -7 14689.7 745.765   4
   6   7  -7 12769.1 532.772   4
   6   7   7 13959.6 572.950   8
  -6  -7   7 15257.7 753.593   6
   7  -6   7 14328.3 690.343   1
  -7   6   7 15143.1 573.226   5
  -7   6   7 16791.2 767.053   3
   6   7   7 14071.6 683.454   5
  -7   6  -7 14060.2 503.052   8
   6   7   7 14154.4 662.327   2
   6   7   9 831.704 161.792   1
  -7   6   9 995.104 209.971   6
   6   7  -9 978.734 166.202   4
   7  -6   9 1180.07 231.590   7
   6   7   9 1182.27 233.451   2
  -7   6   9 1110.94 188.545   5
   7  -6   9 1096.74 209.385   1
   6   7   9 1221.00 234.534   5
   7  -6  -9 1017.27 242.820   4
   7  -6   9 850.056 241.963   5
  -6  -7   9 1232.53 248.423   6
   7  -6  11 12072.0 743.652   5
   6   7  11 13091.2 635.156   1
   6   7  11 12854.4 749.481   5
  -7   6  11 11184.0 594.836   5
   7  -6  11 14589.9 752.571   7
   7  -6  11 12688.4 754.038   6
  -7   6  11 13334.5 723.236   6
   7  -6 -11 12175.8 752.620   4
  -6  -7  11 12043.2 769.761   6
   6   7  11 12338.9 731.361   2
   7  -6  13 8816.83 667.697   5
   6   7  13 9837.41 692.042   2
   6   7  13 10413.6 725.575   5
  -6  -7  13 8670.11 702.816   6
   7  -6  13 9236.00 639.678   7
   7  -6  13 8810.37 682.404   6
  -7   6  13 9085.12 671.693   2
  -7   6  13 8817.76 647.050   6
   7  -6 -13 8197.75 652.885   4
  -7   6  15 5639.67 579.815   6
   7  -6  15 5766.37 593.314   5
  -7   6  15 5311.39 559.756   2
   7  -6  15 5851.02 553.396   7
   6   7  15 5935.33 598.104   5
  -6  -7  15 5499.09 635.402   6
   7  -6 -15 5744.15 582.200   4
   7  -6  17 622.520 267.906   7
  -7   6  17 67.6414 174.059   6
   7  -6 -17 83.5128 179.407   4
  -7   6  17 15.3169 230.953   2
   6   7  17-42.6978 225.509   5
   7  -6  17 181.500 227.711   5
  -6  -7  17 58.3403 198.920   6
   6   7  19 820.219 336.985   5
   7  -6  19 935.833 315.977   7
  -6  -7  19 470.971 312.991   6
   7  -6  19 729.426 333.752   5
   7  -6 -19 1033.95 350.766   4
  -7   6  19 817.836 306.897   2
   6   7 -21 20.8836 213.381   8
   7   7   0 1006.98 196.579   8
  -7   7   0 1264.11 200.489   8
   7  -7   0 834.770 172.480   4
  -7   7  -2 234.381 100.533   8
   7  -7  -2 108.040 89.5948   4
   7   7   2 228.555 91.1519   8
  -7   7   2 171.223 56.5044   6
   7   7  -2 321.742 140.828   8
   7  -7   2 269.512 147.095   7
  -7   7   2 233.881 114.007   8
   7  -7   2 136.951 74.4829   4
  -7   7   4 60908.0 1557.92   3
   7  -7  -4 59521.9 1519.30   4
   7   7   4 58305.6 1347.40   8
   7  -7   4 57962.4 1193.89   4
   7   7   4 60579.1 1383.77   2
   7   7   4 61264.9 1487.47   5
  -7   7  -4 60120.8 1331.99   8
  -7   7   4 56239.2 1215.90   6
  -7  -7   4 58645.7 1525.57   6
   7   7  -4 61793.9 1527.07   8
   7  -7  -6 8576.57 539.737   4
  -7   7   6 8493.93 416.857   5
  -7   7   6 9076.64 535.146   3
   7  -7   6 8947.55 512.920   7
   7   7   6 7646.99 453.405   2
   7   7  -6 7911.25 422.314   4
  -7   7   6 7751.61 398.810   6
   7   7   6 7605.78 475.369   5
  -7   7  -6 8047.02 384.003   8
  -7  -7   6 9166.73 543.335   6
   7   7   6 8676.79 416.291   8
   7   7   8 741.004 192.578   1
   7   7   8 694.561 150.303   8
  -7   7   8 1057.60 260.742   3
  -7   7   8 1210.73 210.416   5
   7  -7   8 1092.42 256.993   5
   7   7   8 970.104 226.775   5
   7   7  -8 688.102 160.731   4
   7   7   8 1307.47 254.660   2
   7  -7  -8 1573.61 321.201   4
  -7   7  -8 973.223 162.861   8
  -7  -7   8 1193.13 243.428   6
   7  -7   8 1380.77 293.599   7
  -7   7   8 1779.31 250.483   6
  -7   7  10 7007.29 454.813   5
   7   7  10 6934.98 534.929   5
   7   7  10 7600.91 545.945   2
   7  -7  10 6385.47 524.251   6
  -7   7  10 7238.15 505.307   6
  -7  -7  10 7824.76 601.097   6
   7  -7 -10 7325.28 585.290   4
   7  -7  10 8241.38 561.056   7
   7  -7  10 7026.77 543.153   5
   7   7 -10 7536.92 443.714   4
   7   7  10 7300.44 498.947   1
   7   7  12 7420.14 597.263   5
   7   7  12 6384.97 468.787   1
  -7   7  12 7280.43 557.590   6
   7  -7  12 7060.60 561.782   7
   7  -7 -12 7227.31 598.782   4
   7   7  12 6856.65 573.207   2
   7  -7  12 6994.96 582.638   6
  -7  -7  12 7014.78 616.879   6
   7  -7  12 7044.86 573.854   5
   7  -7  14 8310.27 690.741   5
  -7  -7  14 9624.65 773.670   6
  -7   7  14 9772.13 730.808   2
   7  -7 -14 8846.11 718.181   4
  -7   7  14 8938.41 681.570   6
   7  -7  14 7851.53 625.104   7
   7   7  14 9063.24 721.690   5
   7  -7  14 8709.86 711.378   6
   7  -7  16 2016.06 370.415   7
   7  -7  16 2401.52 447.682   5
  -7  -7  16 2282.74 444.537   6
   7   7  16 1773.03 366.044   5
   7  -7 -16 984.182 305.032   4
  -7   7  16 2327.82 405.248   2
   7  -7  18 740.801 303.959   7
   7  -7  18 486.473 261.345   5
  -7   7  18 769.422 314.626   2
   7  -7 -18 964.316 354.850   4
  -7  -7  18 857.164 333.511   6
   7   7  18 989.468 346.070   5
  -7  -7  20 789.766 339.030   6
   7   7  20 1226.67 364.079   5
   7  -7  20 527.239 287.114   5
   7  -7 -20 693.437 324.068   4
  -7   7  20 1341.11 376.484   2
   7  -8  -1 815.256 152.990   4
  -7   8  -1 882.534 161.019   8
   8   7   1 583.117 87.3409   2
   7  -8   1 1094.40 194.251   7
   7  -8   1 714.308 128.117   4
  -7   8   1 634.060 141.877   8
   8   7  -1 667.343 139.247   8
   8   7   1 780.014 145.664   8
   8   7  -3 10837.4 549.871   8
  -7   8  -3 10786.4 486.753   8
   8   7   3 11353.4 483.878   8
   8   7   3 9453.75 416.253   2
  -7   8   3 9780.55 328.910   6
   7  -8   3 11044.7 398.452   4
   7  -8   3 11553.6 572.466   7
  -7   8   3 10485.2 555.633   8
   7  -8  -3 10590.0 534.221   4
   8   7   3 10587.9 512.235   5
  -7   8  -5 3543.38 268.382   8
   8   7   5 3454.14 312.194   5
  -7   8   5 3109.76 320.375   3
   8   7  -5 3362.22 319.844   8
   8   7   5 3064.75 247.004   8
  -8  -7   5 3967.55 356.002   6
   8   7   5 3515.60 279.664   2
   7  -8  -5 3137.15 326.805   4
   8   7   5 3217.11 315.721   1
  -7   8   5 3543.64 233.557   6
   7  -8   5 3863.72 344.255   7
  -7   8  -7 11818.1 509.102   8
   8   7  -7 10486.7 537.509   4
  -7   8   7 12456.8 675.124   3
   8   7   7 11973.0 603.538   2
   8   7   7 12044.1 623.836   1
  -7   8   7 12257.3 548.905   5
  -7   8   7 11856.9 536.440   6
  -8  -7   7 11940.5 701.492   6
   8   7   7 10891.8 488.075   8
   7  -8  -7 12766.1 701.198   4
   7  -8   7 12785.1 662.172   7
   8   7   7 11218.7 622.083   5
   8   7  -7 11229.9 500.435   1
   7  -8   9 582.687 233.629   7
  -7   8   9 188.622 137.645   6
   8   7   9 781.279 230.961   5
  -7   8   9 287.528 128.138   5
  -8  -7   9 413.611 227.812   6
   8   7   9 288.315 166.296   1
   8   7  -9 440.284 137.867   4
   7  -8   9 437.147 198.938   6
   8   7   9 239.264 121.783   2
  -7   8   9 391.930 176.744   3
   7  -8  -9 674.805 236.138   4
   8   7  11 6927.31 495.246   1
   7  -8  11 7563.30 566.996   7
   7  -8  11 6878.22 566.695   5
  -8  -7  11 7978.64 642.639   6
   7  -8 -11 7581.77 619.621   4
   7  -8  11 6576.16 548.309   6
   8   7  11 7268.45 559.898   2
   8   7  11 7364.72 577.114   5
  -7   8  11 6432.00 466.652   5
   7  -8  13 3894.87 452.467   7
   7  -8  13 2811.38 397.704   5
   7  -8  13 3344.94 441.881   6
   8   7  13 3687.19 453.218   5
  -8  -7  13 3804.10 498.129   6
   7  -8 -13 3698.92 457.142   4
   7  -8  15 642.466 268.386   5
  -8  -7  15 435.870 249.520   6
   7  -8  15 277.620 242.945   6
   7  -8  15 335.969 208.200   7
  -7   8  15 669.053 271.469   2
   7  -8 -15 650.984 292.638   4
   8   7  15 762.631 281.427   5
  -8  -7  17 388.200 268.398   6
   7  -8 -17 347.116 322.606   4
   8   7  17 224.970 276.951   5
   7  -8  17 583.636 282.398   7
  -7   8  17 476.300 249.079   2
   7  -8  17 246.660 261.515   5
  -8  -7  19 975.695 388.432   6
   7  -8 -19 1364.82 379.261   4
  -7   8  19 998.420 387.208   2
   8   7  19 1882.10 441.101   5
   7  -8  19 1655.03 409.358   7
  -6   8   0 83039.9 1754.64   8
   8   6   0 85098.4 1693.27   8
   6  -8   0 85759.0 1647.89   4
   6  -8  -2 9896.88 479.152   4
  -6   8   2 9451.53 503.057   8
   8   6   2 9737.97 451.723   5
   8   6   2 8527.75 340.892   2
   6  -8   2 10775.5 508.789   7
   8   6  -2 10040.2 486.784   8
   6  -8   2 8912.23 362.460   4
   8   6   2 9990.80 424.930   8
   8   6   2 9533.96 495.108   1
  -6   8  -2 9506.61 455.618   8
   6  -8  -4 1453.84 200.672   4
   8   6   4 1144.10 194.621   1
  -8  -6   4 1231.08 195.341   6
   8   6  -4 1704.00 198.189   1
   6  -8   4 1664.48 233.100   7
   8   6   4 884.501 116.949   8
   6  -8   4 1202.16 111.038   4
  -6   8  -4 1469.07 180.251   8
  -6   8   4 1158.75 115.060   6
   8   6   4 1039.58 170.935   5
   8   6   4 1052.00 147.181   2
   8   6  -6 3983.98 285.429   1
   8   6  -6 3609.05 290.101   4
  -6   8  -6 4380.71 295.773   8
  -6   8   6 3606.89 356.003   3
   6  -8   6 3986.35 359.786   7
   6  -8  -6 4122.43 370.523   4
   8   6   6 4077.72 310.806   2
   6  -8   6 4526.44 340.066   6
  -6   8   6 4347.82 284.431   6
  -8  -6   6 4358.84 382.537   6
   8   6   6 3353.98 227.663   8
   8   6   6 3797.93 330.144   5
   8   6   6 4664.37 375.644   1
  -6   8  -8 47103.0 1225.40   8
   8   6   8 48037.4 1373.93   1
   8   6  -8 43316.3 1285.89   4
   8   6   8 48238.8 1383.98   2
  -6   8   8 46380.6 1285.66   5
  -8  -6   8 48036.4 1505.34   6
  -6   8   8 48483.5 1312.57   6
   6  -8   8 49106.6 1433.37   7
   6  -8   8 46753.9 1398.21   6
   8   6   8 48422.1 1431.65   5
   6  -8  -8 50100.6 1540.89   4
  -6   8   8 49146.0 1438.06   3
   8   6  10 274.372 136.671   2
   8   6  10 93.2730 124.383   1
   8   6 -10 117.021 104.652   4
   6  -8 -10 144.960 134.566   4
   6  -8  10 849.540 238.029   7
   8   6  10 201.472 161.637   5
   6  -8  10 428.504 185.353   6
  -6   8  10 139.831 110.229   6
  -8  -6  10 492.634 199.232   6
  -6   8  10 218.529 120.342   5
   8   6  12 2274.31 288.368   1
  -6   8  12 2445.96 309.590   5
   6  -8  12 2175.63 365.126   5
   6  -8  12 2596.54 364.560   6
   6  -8 -12 2171.75 342.019   4
   6  -8  12 2342.31 340.276   7
   8   6  12 2649.43 371.552   5
  -6   8  12 2128.77 318.854   6
  -8  -6  12 1651.95 319.089   6
   6  -8  14 125.929 240.584   6
   6  -8  14 202.060 195.121   7
  -6   8  14 310.429 181.927   2
   6  -8 -14 256.446 195.972   4
   6  -8  14 230.794 221.352   5
  -8  -6  14-71.7152 179.882   6
   8   6  14 75.0941 187.450   5
   6  -8  16 4352.85 503.054   7
   8   6  16 4494.37 556.106   5
   6  -8 -16 4031.15 541.747   4
  -8  -6  16 4267.27 564.519   6
  -6   8  16 2342.87 440.984   2
   6  -8  16 4420.64 537.655   5
   6  -8  16 4124.32 531.577   6
   6  -8  18 1252.23 352.844   7
   8   6  18 1519.66 380.448   5
   6  -8  18 956.665 330.837   6
  -6   8  18 1046.47 336.796   2
  -8  -6  18 1031.30 344.427   6
   6  -8 -18 959.947 306.344   4
   8   6  20 897.528 335.130   5
  -6   8  20 854.465 362.508   2
   6  -8 -20 109.230 240.494   4
  -8  -6  20 730.402 333.772   6
   8   5  -1 62849.0 1446.43   8
   5  -8   1 67335.9 1526.74   7
  -5   8   1 61746.6 1524.80   8
  -5   8  -1 67361.9 1513.05   8
   8   5   1 62779.1 1397.74   5
   5  -8   1 65141.3 1353.53   4
   8   5  -1 65917.9 1508.00   1
   8   5   1 65454.3 1401.16   8
   5  -8  -1 64161.1 1458.20   4
   8   5   1 64499.2 1523.72   1
  -5   8  -3 27656.1 813.889   8
   5  -8   3 26436.1 624.200   4
   8   5   3 26550.7 811.105   5
  -5   8   3 27436.2 907.521   8
   5  -8  -3 28075.0 887.855   4
   8   5   3 26516.3 711.518   2
   8   5  -3 28714.1 828.070   1
   5  -8   3 27926.1 885.270   7
   8   5   3 27713.4 878.432   1
   8   5   5 34486.1 1044.64   1
  -5   8   5 33111.8 828.746   6
   8   5  -5 34689.8 920.608   1
  -5   8  -5 34639.6 945.392   8
   8   5  -5 32391.6 978.135   4
   8   5   5 31728.4 808.474   8
   5  -8   5 33168.6 963.309   6
   8   5   5 34759.2 956.516   2
  -5   8   5 32487.2 1047.94   3
   8   5   5 33571.2 1005.22   5
   5  -8   5 35111.8 1055.98   7
  -8  -5   5 34440.2 1097.13   6
   8   5   5 31605.8 727.336   7
   5  -8  -5 35580.9 1114.86   4
   8   5  -7 21753.4 795.980   4
   5  -8   7 20666.3 814.553   6
  -8  -5   7 22016.1 915.285   6
  -5   8  -7 21201.1 726.039   8
  -5   8   7 21017.3 726.448   6
  -5   8   7 19936.0 757.232   5
   8   5   7 20630.7 610.469   7
   8   5   7 21949.3 843.479   5
  -5   8   7 20437.9 826.405   3
   8   5  -7 20336.9 644.166   1
   8   5   7 21318.2 788.913   2
   5  -8   7 21107.6 842.249   7
   8   5   7 21346.9 817.578   1
   8   5   7 18927.3 584.550   8
   5  -8  -7 21249.3 893.532   4
   5  -8   9 23385.3 952.945   7
  -5   8   9 21022.1 830.085   5
   8   5  -9 22563.0 860.612   4
   8   5   9 23757.3 883.365   1
   5  -8  -9 23883.8 1023.88   4
   5  -8   9 21646.0 932.195   6
   8   5   9 22002.0 932.969   5
  -5   8   9 24274.7 891.624   6
  -8  -5   9 22749.3 1008.28   6
  -5   8   9 22930.1 919.369   3
  -5   8  -9 22231.6 789.267   8
   5  -8  11 1206.22 257.168   7
   5  -8 -11 1112.37 270.069   4
  -5   8  11 1019.66 216.740   6
   8   5 -11 984.274 188.961   4
   5  -8  11 1002.58 248.464   6
  -5   8  11 1167.30 226.848   5
   8   5  11 1122.04 243.764   5
  -8  -5  11 1272.91 261.330   6
   8   5  11 1002.17 196.950   1
   5  -8  13 1415.01 296.111   6
   5  -8 -13 1084.56 249.650   4
   5  -8  13 1372.68 310.043   5
   8   5  13 1535.76 312.197   5
  -5   8  13 1167.60 239.904   6
  -8  -5  13 1099.29 270.420   6
   5  -8  13 1409.39 301.521   7
  -5   8  13 1221.31 237.334   5
  -5   8  13 1159.78 306.369   2
  -5   8  15 4782.29 498.198   5
   5  -8  15 4729.48 547.547   6
   8   5  15 4732.93 554.899   5
   5  -8  15 5003.73 527.318   7
   5  -8 -15 4347.98 536.544   4
   5  -8  15 4431.53 536.755   5
  -8  -5  15 4722.13 598.658   6
  -5   8  15 4572.06 554.611   2
   5  -8  17 554.562 272.126   5
   8   5  17 812.410 297.828   5
   5  -8  17 787.097 308.272   7
  -8  -5  17 428.016 240.818   6
   5  -8 -17 642.008 314.344   4
   5  -8  17 464.333 248.878   6
  -5   8  17 618.140 278.567   2
  -8  -5  19 172.957 233.647   6
  -5   8  19-32.8935 241.024   2
   8   5  19-2.27688 209.512   5
   5  -8 -19 176.430 219.474   4
   5  -8  19 189.800 305.491   6
   5  -8  19 117.838 232.245   7
   5  -8 -21 1183.85 373.217   4
   8   4   0 103647. 1964.46   5
   8   4   0 105652. 2039.63   8
   8   4   0 108465. 2169.39   1
  -4   8   0 107142. 2176.07   8
   4  -8   0 105043. 2039.19   4
  -4   8  -2 9369.88 439.706   8
   8   4   2 9245.54 459.668   1
   8   4   2 9038.53 356.016   8
   8   4   2 8115.64 266.353   7
   4  -8   2 8676.81 321.860   4
   4  -8   2 9020.19 323.196   6
  -4   8   2 9350.24 486.401   8
   8   4   2 8571.47 392.278   5
   8   4  -2 8844.46 425.775   1
   4  -8   2 9760.96 452.118   7
   8   4   4 23875.6 796.414   1
  -8  -4   4 22336.2 814.027   6
   8   4  -4 22586.0 754.747   4
   4  -8   4 20221.8 458.908   4
  -4   8   4 23321.8 828.257   8
   8   4   4 21666.4 540.946   7
  -4   8  -4 23424.6 737.305   8
   4  -8   4 22992.4 785.838   7
   8   4   4 22670.2 738.813   5
  -4   8   4 20252.0 527.555   6
   4  -8   4 22297.3 697.726   6
   8   4   4 21515.7 569.042   8
   8   4  -4 23829.9 711.313   1
   8   4  -6 1787.28 181.961   1
  -4   8   6 1751.58 226.413   3
   8   4  -6 1885.62 231.288   4
   8   4   6 1808.11 227.593   1
   8   4   6 1567.52 148.694   7
   8   4   6 1919.23 243.172   5
  -8  -4   6 2042.59 266.813   6
   8   4   6 1781.33 135.591   8
  -4   8  -6 2097.83 223.821   8
   4  -8   6 2426.41 274.699   7
  -4   8   6 1791.05 178.682   6
   4  -8   6 2048.85 236.923   6
   8   4   8 49950.6 1352.59   1
   4  -8   8 47602.1 1410.23   6
  -4   8   8 45776.5 1329.76   5
  -4   8   8 46894.8 1367.82   3
   4  -8   8 51268.2 1428.27   7
   8   4   8 48284.8 1173.23   7
   8   4   8 48077.6 1409.97   5
   8   4  -8 48680.2 1362.35   4
  -4   8  -8 48477.5 1270.79   8
  -4   8   8 51081.2 1335.86   6
  -8  -4   8 49640.3 1505.14   6
   4  -8  10 1078.66 285.706   7
   8   4  10-15.2634 91.0952   7
  -4   8 -10 376.813 147.928   8
  -4   8  10 217.359 164.702   5
   8   4  10 457.893 195.390   5
   4  -8  10 751.248 228.089   6
   8   4 -10 271.539 151.180   4
  -4   8  10 67.3979 98.9780   6
  -8  -4  10 170.924 125.907   6
   8   4  10-142.561 107.216   1
   8   4 -12 5778.76 484.365   4
   4  -8 -12 6463.51 573.094   4
   4  -8  12 6334.71 508.727   7
   8   4  12 6037.15 532.157   5
  -4   8  12 5652.67 469.824   5
   8   4  12 6585.90 460.160   1
   4  -8  12 6572.48 560.278   6
  -8  -4  12 5449.69 528.579   6
  -4   8  12 6331.79 519.007   6
   4  -8  14 1464.05 334.954   5
  -4   8  14 972.067 247.372   5
   4  -8 -14 1695.89 339.456   4
   8   4  14 1349.93 298.419   5
   4  -8  14 2255.68 356.114   7
   4  -8  14 1959.42 349.833   6
  -4   8  14 2074.48 383.263   2
  -4   8  14 1629.05 303.910   6
  -8  -4  14 1370.66 346.125   6
   4  -8  16 10348.7 772.412   7
  -4   8  16 9848.49 734.230   5
   8   4  16 10095.7 800.188   5
  -4   8  16 9932.92 781.728   6
   4  -8 -16 10319.2 806.260   4
  -4   8  16 10018.1 784.063   2
  -8  -4  16 9201.20 805.794   6
   4  -8  16 9195.66 775.476   6
   4  -8 -18 10.5875 174.818   4
  -8  -4  18 139.368 253.850   6
   4  -8  18 126.039 196.892   7
   8   4  18-98.4860 206.026   5
   4  -8  18 196.442 250.054   6
  -4   8  18 575.865 298.824   2
   4  -8 -20 941.344 325.788   4
   8   4  20 777.875 352.445   5
  -4   8  20 247.790 297.052   2
   4  -8  20 880.146 345.247   6
  -8  -4  20 321.469 286.553   6
   8   3   1 39670.0 1049.26   1
   8   3  -1 39705.3 1023.45   1
  -3   8  -1 38908.0 1028.64   8
   3  -8   1 38505.9 986.564   7
   8   3   1 36080.2 878.197   5
   8   3   1 38415.5 880.654   8
  -3   8   1 39893.8 1069.40   8
   8   3  -3 2609.92 217.130   1
   3  -8   3 2635.17 196.498   6
   8   3   3 2766.68 158.801   8
   8   3   3 2814.45 171.502   7
   8   3  -3 3003.00 254.261   4
  -3   8   3 2836.22 266.164   8
  -3   8  -3 2920.64 244.316   8
   3  -8   3 2579.75 135.264   4
   3  -8   3 3009.07 251.024   7
   8   3   3 2724.85 225.453   5
   8   3   3 2971.58 261.632   1
   8   3   5 4794.44 343.404   1
   8   3  -5 4765.42 283.183   1
  -3   8  -5 4811.30 316.159   8
   3  -8   5 5082.05 336.879   6
   3  -8   5 5201.40 364.279   7
  -3   8   5 4490.81 243.667   6
   8   3   5 5372.64 349.828   5
  -3   8   5 4676.72 362.465   8
   8   3  -5 5614.72 363.844   4
   8   3   5 4577.43 245.292   7
  -8  -3   5 4382.57 344.904   6
   8   3   5 4181.32 185.423   8
   8   3   7 41944.7 1207.33   1
  -3   8   7 41891.6 1209.89   3
  -3   8   7 42997.0 1136.07   6
   8   3  -7 41805.2 991.007   1
   8   3   7 43959.4 1250.41   5
   8   3  -7 41926.7 1225.64   4
   3  -8   7 44315.4 1266.91   7
  -3   8   7 41779.2 1196.10   5
  -3   8  -7 43032.1 1157.76   8
   8   3   7 42628.8 1049.52   7
   3  -8   7 41066.2 1227.90   6
  -8  -3   7 44154.1 1333.80   6
   8   3   9 6771.73 433.701   1
   8   3   9 6761.89 482.375   5
  -3   8   9 5917.64 445.135   5
   3  -8   9 6945.83 494.572   7
   8   3  -9 7246.15 492.188   4
  -3   8  -9 6600.82 420.220   8
   8   3   9 7113.87 401.804   7
  -3   8   9 7234.22 468.000   3
   3  -8   9 6522.19 487.051   6
  -8  -3   9 6988.57 522.950   6
  -3   8   9 6925.91 457.750   6
   8   3  11 3179.59 314.487   1
  -3   8  11 2858.14 342.070   5
  -3   8 -11 2680.83 290.910   8
   8   3  11 2762.01 353.474   5
   8   3  11 2529.81 268.178   7
  -3   8  11 3406.81 364.723   6
   3  -8  11 3411.09 381.657   7
   3  -8  11 2796.15 375.660   6
   8   3 -11 3157.48 346.221   4
  -8  -3  11 2848.32 398.327   6
  -3   8  13 1986.93 305.460   5
  -3   8  13 2126.11 355.783   2
   3  -8  13 1245.21 272.512   7
   8   3 -13 1864.85 290.340   4
  -3   8  13 1456.87 278.472   6
   3  -8  13 1658.82 315.487   6
   8   3  13 1534.38 313.055   5
  -8  -3  13 1532.96 306.235   6
  -3   8  15 4834.19 533.240   6
  -8  -3  15 5244.26 600.089   6
   3  -8  15 5496.99 581.038   6
  -3   8  15 3518.72 479.958   2
   8   3  15 5944.03 608.868   5
  -3   8  15 5347.31 531.602   5
   3  -8  15 5622.34 550.718   7
   3  -8 -15 5174.26 569.619   4
  -3   8  17 1138.04 300.124   5
  -3   8  17 1332.88 329.699   2
   3  -8  17 1645.65 354.121   7
   8   3  17 1583.12 344.819   5
   3  -8  17 1305.47 353.398   6
  -3   8  17 1492.58 338.452   6
  -8  -3  17 1086.79 312.596   6
   3  -8 -17 903.381 300.895   4
   8   3  19 255.669 222.095   5
  -3   8  19-24.5052 213.325   2
   3  -8  19-63.9621 209.049   6
   3  -8 -19 18.9168 212.025   4
  -8  -3  19 381.963 215.909   6
   8   2   0 18800.8 634.835   1
   2  -8   0 17244.3 569.491   7
   8   2   0 16951.2 455.893   5
  -2   8   0 17863.6 636.196   8
   8   2   2 28550.3 833.513   1
   8   2  -2 26111.5 768.475   1
   8   2   2 25506.4 638.210   7
   8   2   2 26954.9 602.951   8
   8   2   2 25983.4 689.956   5
  -2   8  -2 27899.7 811.985   8
   8   2  -2 27855.9 816.985   4
   2  -8   2 27918.4 659.006   6
  -2   8   2 27675.0 839.124   8
  -8  -2   4 1434.72 189.347   6
   8   2   4 1395.63 181.258   1
   2  -8   4 1042.39 144.224   6
   2  -8   4 1193.32 170.688   7
  -2   8   4 1340.92 192.519   8
  -2   8  -4 1249.72 178.751   8
   8   2  -4 1171.41 171.931   4
   8   2  -4 1183.25 149.160   1
   8   2   4 1161.04 122.869   7
  -8  -2   4 949.966 88.0668   2
   8   2   4 1133.50 160.431   5
   8   2   6 11837.4 460.875   7
  -8  -2   6 12468.7 605.288   6
  -2   8  -6 12634.7 543.406   8
   8   2  -6 12391.0 583.419   4
  -8  -2   6 10825.6 414.697   2
   8   2   6 11840.7 546.131   1
   8   2  -6 11874.5 442.441   1
   8   2   6 12556.2 564.410   5
   2  -8   6 11870.6 556.492   6
  -2   8   6 12003.7 595.381   8
   2  -8   6 11854.7 555.886   7
   8   2   8 18436.6 660.417   7
   8   2  -8 19337.6 801.308   4
   8   2   8 18950.0 741.380   1
  -2   8  -8 19014.4 723.849   8
  -2   8   8 17605.0 717.542   3
  -2   8   8 17964.3 756.485   5
  -8  -2   8 19314.6 830.347   6
   8   2   8 18888.8 785.466   5
   2  -8   8 17944.1 789.997   6
  -2   8   8 17897.8 721.866   6
   2  -8   8 19946.2 797.248   7
  -8  -2   8 18064.2 638.624   2
  -2   8 -10 3395.57 314.757   8
  -8  -2  10 4109.03 418.201   6
  -2   8  10 3707.68 351.135   5
   8   2  10 3087.08 284.965   7
   2  -8  10 3544.11 350.852   7
  -2   8  10 3877.38 372.612   6
   8   2  10 3069.16 337.376   5
   8   2 -10 3445.25 352.799   4
   2  -8  10 2914.71 348.297   6
   8   2  10 4154.14 341.138   1
   8   2  12 4459.59 449.086   5
  -2   8  12 4455.75 426.250   5
   2  -8  12 3723.70 391.353   7
   8   2  12 3660.18 356.138   7
  -2   8  12 4379.57 485.148   2
  -2   8  12 4134.74 428.129   6
   2  -8  12 4072.05 447.286   6
   8   2  12 3623.53 353.047   1
  -8  -2  12 3317.55 409.005   6
  -2   8 -12 3922.98 357.274   8
   8   2 -12 3375.15 379.357   4
  -2   8  14 1273.54 285.897   6
   2  -8  14 1043.02 267.282   7
   8   2  14 1143.32 291.742   5
  -8  -2  14 1217.16 292.725   6
   8   2 -14 1062.25 239.047   4
  -2   8  14 1428.87 269.665   5
  -2   8  14 1533.75 317.141   2
   2  -8  14 2033.23 379.857   6
  -2   8  16 3932.58 487.821   5
   2  -8  16 2813.60 444.097   6
   8   2  16 3649.88 483.874   5
   2  -8  16 4010.53 485.962   7
  -2   8  16 3590.33 481.981   2
  -2   8  16 3570.70 487.332   6
  -8  -2  16 4314.40 554.458   6
  -2   8  18 337.626 232.271   5
  -8  -2  18 110.743 203.095   6
   2  -8  18 204.638 222.866   6
   8   2  18-154.219 229.081   5
  -2   8  18 1.02156 174.619   6
  -2   8  18 539.368 300.469   2
   2  -8 -18 89.1506 174.668   4
   2  -8 -20 728.216 329.160   4
   8   2  20 963.419 339.584   5
   2  -8  20 757.616 375.725   6
  -8  -2  20 1250.07 340.967   6
  -2   8  20 660.143 322.908   2
   8   1  -1 6455.40 341.587   1
  -1   8  -1 6253.52 355.018   8
   1  -8   1 5551.64 292.416   7
   1  -8   1 5541.59 231.433   6
   8   1  -1 6141.85 349.053   4
   8   1   1 5571.25 250.365   5
   8   1   1 6582.64 362.320   1
  -1   8   1 5988.09 355.933   8
   1  -8   3 2652.69 203.287   6
  -1   8  -3 2872.09 242.542   8
   1  -8   3 2676.72 223.915   7
   8   1   3 2375.71 182.504   7
   8   1  -3 2564.80 230.054   4
   8   1  -3 2822.59 218.093   1
   8   1   3 2700.39 239.164   1
   8   1   3 2439.49 204.707   5
  -1   8   3 2630.92 250.618   8
  -1   8   5 62.9556 89.9193   8
   8   1  -5 92.8716 70.5760   1
   1  -8   5 172.680 99.9880   7
   8   1   5 8.16737 68.0632   1
   8   1   5 183.927 92.1479   7
  -1   8  -5 93.8466 85.4999   8
   1  -8   5 69.4265 78.7009   6
  -8  -1   5 56.4138 59.9510   2
   8   1  -5 258.276 114.668   4
   8   1   5 162.200 94.1491   5
  -8  -1   5 179.126 110.690   6
  -8  -1   7 13320.4 513.724   2
   8   1   7 13012.5 605.891   5
  -1   8   7 13081.2 606.638   5
   8   1  -7 12153.0 439.175   1
  -1   8  -7 13276.1 592.853   8
   8   1   7 13262.1 594.128   1
   8   1  -7 13971.6 655.046   4
  -1   8   7 12741.4 556.488   3
   1  -8   7 12462.7 620.382   6
   8   1   7 13056.8 534.404   7
   1  -8   7 14541.9 639.809   7
  -8  -1   7 14040.6 658.726   6
  -1   8   9 1333.23 200.389   3
  -1   8  -9 1035.20 181.204   8
   1  -8   9 1116.65 219.756   7
   8   1   9 1198.30 174.751   7
  -8  -1   9 1326.74 170.358   5
   8   1   9 1511.63 208.657   1
   1  -8   9 894.698 189.918   6
   8   1   9 1416.95 217.076   5
  -1   8   9 1165.73 179.009   6
   8   1  -9 1172.20 211.466   4
  -8  -1   9 1128.37 199.467   6
  -8  -1   9 1186.46 171.628   2
  -1   8   9 1269.67 221.279   5
  -8  -1  11 361.687 108.218   2
   8   1  11 361.179 114.545   7
   8   1  11 428.662 140.753   1
  -1   8  11 777.186 210.685   2
  -1   8 -11 385.413 140.430   8
   1  -8  11 341.477 139.191   6
  -1   8  11 426.323 154.245   6
   8   1  11 410.674 206.796   5
   1  -8  11 862.029 215.960   7
  -1   8  11 580.517 169.100   5
  -8  -1  11 342.199 149.084   6
   8   1 -11 297.155 134.448   4
   1  -8  13 1907.34 300.095   7
  -1   8  13 1788.87 298.179   6
  -8  -1  13 1982.67 318.270   6
  -1   8  13 2431.66 368.970   2
  -1   8 -13 2108.73 289.388   8
  -1   8  13 1951.91 298.429   5
   1  -8  13 1672.22 315.056   6
   8   1  13 1878.82 274.149   7
   8   1  13 2421.25 354.747   5
   8   1 -13 1494.57 261.656   4
   1  -8  15 733.601 258.559   7
  -1   8  15 739.845 256.223   5
   8   1  15 835.378 263.689   5
   1  -8  15 547.218 241.670   6
  -1   8  15 598.345 233.308   6
  -1   8  15 1082.66 298.296   2
  -8  -1  15 666.182 255.269   6
   8   1 -15 512.265 204.292   4
  -1   8  17 522.155 236.896   5
   1  -8  17 19.7516 191.870   6
   8   1  17 386.521 249.648   5
  -8  -1  17 21.2651 248.058   6
  -1   8  17 514.857 242.812   2
   8   1  19-36.6567 221.972   5
  -1   8  19-14.6341 242.548   2
  -8  -1  19 299.425 259.698   6
   1  -8 -19 307.926 256.525   4
   1  -8  19 266.772 263.306   6
  -1   8  19 118.439 201.543   5
  -8  -1  21-184.708 262.621   6
   8   0   0 583.926 116.846   1
   8   0   0 505.467 62.9916   5
   0  -8   0 602.859 75.3719   6
   0  -8   0 573.066 96.3665   7
   8   0   0 507.396 105.543   4
   0   8   0 584.417 114.736   8
   8   0   2 2200.40 180.471   7
   0  -8   2 2539.16 185.768   6
   0   8  -2 2452.57 217.202   8
   0  -8   2 2568.13 199.941   7
   8   0  -2 2590.63 214.299   1
   0   8   2 2483.80 224.349   8
   8   0   2 2408.52 224.257   1
   8   0   2 2533.99 179.619   5
   8   0  -2 2392.01 217.091   4
  -8   0   4 1318.86 175.514   6
   8   0   4 980.801 121.012   7
   8   0  -4 1504.13 160.610   1
   8   0   4 1371.20 168.899   5
   0   8   4 1300.04 192.331   8
   0  -8   4 1443.79 178.222   6
   8   0  -4 1419.17 186.754   4
   0  -8   4 1242.62 166.769   7
   0   8  -4 1264.09 172.249   8
   8   0   4 1378.59 187.073   1
  -8   0  -4 1385.18 110.076   3
  -8   0   6 3399.25 176.719   5
   8   0   6 3740.66 269.278   7
   8   0   6 3826.69 311.131   1
  -8   0   6 4334.16 336.499   6
   8   0   6 4091.27 318.172   5
   0  -8   6 4125.34 319.470   7
   0   8   6 4159.44 325.639   5
   0   8  -6 4197.00 317.290   8
   0   8   6 3947.82 328.167   8
   8   0  -6 4060.24 341.626   4
   8   0  -6 3610.47 238.498   1
   0  -8   6 3765.69 314.379   6
   0   8   8 1802.83 200.395   3
   8   0   8 1844.64 239.084   5
  -8   0   8 1707.89 203.594   2
   0   8  -8 1765.95 237.838   8
   8   0   8 1737.71 203.202   7
   0   8   8 1987.50 249.036   5
   0  -8   8 1222.98 206.610   6
  -8   0   8 1770.23 234.863   6
   0  -8   8 1470.73 223.756   7
   8   0  -8 1688.80 244.188   4
   8   0   8 1519.88 208.356   1
  -8   0   8 1628.40 163.131   5
  -8   0  10 1393.48 239.939   6
   0   8 -10 1595.39 233.081   8
   8   0  10 1372.02 203.463   1
   0  -8  10 1522.62 250.260   7
   8   0  10 1492.25 207.935   7
  -8   0  10 1519.29 211.666   2
   0  -8  10 1394.31 255.299   6
   8   0  10 1487.34 259.458   5
   0   8  10 1514.72 248.565   5
   8   0 -10 1392.88 241.938   4
   0   8  12 1696.09 258.300   5
   0  -8  12 1478.04 255.151   7
   0  -8  12 1577.86 288.981   6
   8   0  12 1215.77 256.078   5
   8   0  12 1349.87 218.370   1
   8   0  12 1518.91 245.862   7
  -8   0  12 1670.25 306.312   6
  -8   0  12 1750.48 254.516   2
   0   8 -12 1157.47 201.809   8
   0   8  12 1437.29 278.621   2
   8   0 -12 1264.10 235.524   4
   0   8 -14 289.280 164.588   8
   0   8  14 283.590 185.669   5
   0   8  14 134.297 205.444   2
  -8   0  14-357.788 178.201   2
   8   0  14 281.068 136.842   7
   8   0  14 271.670 222.262   5
   0  -8  14 159.095 188.613   6
  -8   0  14 152.745 210.562   6
   0  -8  14 55.7720 171.740   7
   8   0 -14-245.666 174.827   4
   0   8  16 660.772 266.222   5
  -8   0  16 1155.53 327.775   6
   0   8  16 1021.04 306.056   2
   0  -8  16 540.856 264.642   6
   8   0  16 485.458 276.338   5
   8   0 -16 843.933 276.653   4
   8   0  18 605.136 286.624   5
   0   8  18 29.3263 185.490   5
  -8   0  18 281.206 256.935   6
   0   8  18 47.8650 247.209   2
   0  -8  18-158.822 199.652   6
   0   8  20-245.952 220.085   5
  -8   0  20 414.037 275.658   6
   8   0  20 203.695 233.177   5
   0  -8 -20 245.443 297.484   4
   0  -8  20 130.927 245.216   6
  -8   1  -1 8201.44 358.510   3
   8  -1  -1 8526.19 407.098   4
   8  -1   1 8280.29 414.592   1
   1   8   1 8154.97 406.549   8
   8  -1   1 8301.58 382.956   4
   1   8  -1 7806.21 401.011   8
  -1  -8  -1 6228.46 267.925   7
  -1  -8   1 7703.81 315.969   6
   8  -1   1 7538.14 291.420   5
  -1  -8   1 6911.53 305.408   7
   8  -1  -1 8717.34 406.983   1
   1   8  -3 209.539 100.515   8
  -8   1  -3 491.890 84.9220   3
   8  -1   3 254.392 102.969   1
   8  -1   3 299.491 95.1620   5
   1   8   3 574.494 126.277   8
   8  -1  -3 368.674 95.8350   1
   8  -1  -3 449.657 127.524   4
   8  -1   3 435.648 107.069   7
  -1  -8   3 488.347 103.386   7
  -1  -8   3 280.304 80.9436   6
   8  -1   5 2722.42 248.984   5
   8  -1   5 2429.30 211.906   7
   8  -1   5 2793.61 261.437   1
   8  -1  -5 2554.87 274.418   4
  -1  -8   5 2518.97 233.943   7
   8  -1  -5 2822.94 221.621   1
   1   8  -5 2573.16 251.971   8
  -1  -8   5 2673.81 250.285   6
   1   8   5 2950.44 272.961   8
  -8   1   5 2528.24 242.051   6
   1   8   7 5148.96 319.302   3
   1   8   7 4705.80 354.066   8
   8  -1   7 5310.01 382.547   5
  -1  -8   7 4787.29 379.424   6
   8  -1   7 5447.70 371.416   1
   1   8  -7 5103.62 368.685   8
  -8   1   7 5204.97 385.782   6
  -1  -8   7 5926.75 393.652   7
   1   8   7 5775.81 408.672   5
   8  -1  -7 5421.96 408.425   4
  -8   1   7 4668.87 251.121   5
   8  -1  -7 4895.36 271.312   1
   8  -1   7 5048.38 342.265   7
   8  -1   9 10133.8 531.400   1
  -8   1   9 8481.02 421.644   5
   8  -1   9 9625.15 567.852   5
   1   8   9 9425.29 444.782   3
   1   8  -9 9624.78 546.225   8
   8  -1   9 9309.29 506.322   7
  -8   1   9 8784.72 557.827   6
  -8   1   9 9008.64 503.627   2
  -1  -8   9 9951.58 605.910   6
   1   8   9 8756.16 546.111   5
   8  -1  -9 8989.00 569.116   4
  -1  -8   9 9110.13 544.296   7
   8  -1 -11 2084.74 288.338   4
   8  -1  11 2465.55 328.348   5
   8  -1  11 2522.05 297.089   7
   1   8  11 2063.15 292.640   5
   1   8 -11 1880.72 257.219   8
  -8   1  11 2865.08 349.188   6
  -8   1  11 2557.56 292.353   2
   1   8  11 2692.35 347.731   2
  -1  -8  11 2309.50 324.736   6
  -1  -8  11 2543.92 310.675   7
   8  -1  11 2357.93 267.745   1
   1   8 -13 1415.37 248.363   8
  -1  -8  13 2177.96 315.968   7
   8  -1  13 1771.64 338.171   5
  -1  -8  13 1677.61 333.495   6
   8  -1  13 1526.63 267.968   7
   8  -1 -13 1360.79 279.803   4
  -8   1  13 1451.11 264.438   2
   1   8  13 919.497 254.300   2
  -8   1  13 1526.55 299.982   6
   1   8  13 1685.34 310.243   5
   8  -1  15 643.546 268.056   5
   1   8  15 461.048 254.692   2
   8  -1  15 694.383 213.496   7
   1   8  15 567.110 241.516   5
  -8   1  15 477.635 209.070   2
  -8   1  15 685.792 253.198   6
   1   8 -15 773.189 218.235   8
  -1  -8  15 197.189 265.253   6
   8  -1 -15 72.6713 153.797   4
   1   8  17 3200.53 480.189   5
   8  -1  17 3610.90 501.747   5
   1   8  17 3789.85 505.720   2
  -1  -8  17 3256.56 509.311   6
  -8   1  17 2664.38 432.755   6
   8  -1 -17 2857.61 450.748   4
   1   8  19-31.6889 204.358   2
   1   8  19 62.9261 204.798   5
  -1  -8  19 603.271 309.213   6
   8  -1  19 342.053 264.438   5
  -8   1  19-64.9720 280.540   6
  -8   1  21 301.256 264.786   6
   1   8  21 169.293 252.703   5
   2   8   0 1573.68 181.666   8
  -8   2   0 1546.75 179.532   3
  -2  -8   0 1262.26 115.249   7
   8  -2   0 1785.11 182.190   4
   8  -2   0 1863.50 200.579   1
   8  -2   2 8026.24 341.492   5
  -8   2   2 8104.51 412.781   3
  -8   2  -2 8204.85 363.413   3
   2   8   2 7479.34 397.895   8
   8  -2   2 8211.69 432.939   1
   8  -2   2 7905.16 378.905   7
   8  -2  -2 8093.40 419.762   4
   8  -2  -2 8160.54 401.590   1
  -2  -8   2 7340.48 355.949   6
   8  -2   2 7789.08 368.776   4
   2   8  -2 7196.06 403.754   8
  -2  -8   2 7061.44 328.590   7
   8  -2  -4 3643.07 264.503   1
   8  -2   4 3347.96 252.874   5
   8  -2   4 3232.02 280.534   1
   8  -2   4 3461.94 256.791   7
   2   8  -4 3539.79 291.883   8
  -2  -8   4 3990.55 279.232   7
   2   8   4 3478.33 278.852   8
   8  -2  -4 3593.23 303.968   4
  -2  -8   4 3437.76 271.742   6
  -8   2   4 3256.45 249.649   6
   8  -2   6 6081.72 371.295   7
   8  -2   6 6131.64 389.977   5
   2   8   6 6045.41 411.226   5
  -8   2   6 6099.12 389.352   6
   8  -2  -6 6156.27 429.249   4
   2   8   6 6854.02 413.410   8
  -2  -8   6 5827.65 371.856   7
   2   8  -6 6077.43 403.553   8
   8  -2   6 5838.19 391.445   1
   8  -2  -6 5521.38 318.621   1
  -8   2   6 5535.96 242.197   5
  -2  -8   6 6205.86 417.214   6
  -2  -8   8 6445.36 468.596   6
   8  -2   8 6742.50 451.581   5
   8  -2   8 6304.21 414.283   7
  -8   2   8 5788.65 315.524   5
   2   8   8 6285.12 340.427   3
   2   8   8 6698.50 464.482   5
   2   8   8 5775.14 401.436   8
  -2  -8   8 6267.11 424.307   7
   8  -2   8 6419.61 419.112   1
   2   8  -8 6495.21 448.116   8
   8  -2  -8 5882.17 446.232   4
  -8   2   8 5759.93 424.377   6
   8  -2 -10 167.302 123.661   4
  -8   2  10 177.479 132.742   2
   2   8 -10 46.9860 136.359   8
   2   8  10 191.559 152.841   2
  -2  -8  10 165.639 151.905   7
   2   8  10-217.687 181.106   5
  -8   2  10 166.637 147.807   6
   8  -2  10 319.094 152.801   5
  -2  -8  10 383.771 165.196   6
   8  -2  10 350.842 127.301   1
   8  -2  10 128.202 115.740   7
   8  -2 -12 1091.26 237.202   4
   8  -2  12 1383.74 231.964   1
   2   8 -12 1694.44 270.976   8
   8  -2  12 897.834 237.433   5
  -8   2  12 1334.28 244.833   2
   2   8  12 1238.63 253.641   2
  -2  -8  12 1124.57 266.605   6
  -8   2  12 880.644 230.227   6
  -2  -8  12 1239.61 258.504   7
   8  -2  12 1097.51 208.973   7
   2   8  12 1098.92 250.372   5
   8  -2 -14 609.911 216.882   4
  -2  -8  14 829.088 268.423   6
   2   8  14 737.833 238.236   5
   8  -2  14 988.441 261.469   5
   8  -2  14 545.544 191.583   7
  -8   2  14 877.824 230.668   2
   2   8  14 656.453 239.915   2
  -8   2  14 694.330 228.348   6
   2   8 -14 789.808 220.990   8
  -8   2  16 5292.53 540.237   2
   8  -2  16 6116.13 551.019   7
   2   8  16 5748.58 599.622   2
   8  -2  16 4432.91 526.316   5
   2   8  16 5914.95 588.783   5
   2   8 -16 5244.78 516.032   8
   8  -2 -16 4964.59 549.283   4
  -8   2  16 5059.05 578.015   6
  -2  -8  16 5184.74 603.455   6
   2   8  18 1393.16 335.840   5
  -2  -8  18 1083.22 314.672   6
   2   8  18 864.627 290.599   2
  -8   2  18 764.568 318.769   6
   8  -2  18 1867.77 400.721   5
   8  -2  20 202.019 273.470   5
   2   8  20 103.142 276.123   5
  -8   2  20 164.528 222.726   6
  -2  -8  20 190.869 249.179   6
  -8   3  -1 35514.0 931.357   3
   3   8   1 33081.9 946.424   8
   8  -3   1 36858.4 915.255   4
  -3  -8   1 33143.2 772.181   7
   8  -3  -1 36865.9 965.271   4
  -8   3   1 36287.6 969.778   3
   8  -3   1 35643.3 999.749   1
   3   8  -1 33329.8 954.825   8
   8  -3  -1 36239.3 990.424   1
   8  -3   3 7732.45 371.152   5
   3   8   3 8144.56 419.705   8
   3   8  -3 8120.94 437.138   8
  -3  -8   3 8241.83 371.211   7
   8  -3  -3 7671.27 437.762   4
  -8   3   3 7813.58 441.835   3
   8  -3   3 7636.82 393.825   7
   8  -3  -3 7742.38 405.758   1
   8  -3   3 8004.13 442.275   1
  -3  -8   3 7436.06 390.685   6
   8  -3  -5 2294.77 267.562   4
  -3  -8   5 2567.81 238.105   7
   8  -3  -5 2244.83 212.469   1
   3   8  -5 2383.44 250.933   8
   3   8   5 1700.21 217.309   5
   3   8   5 2599.09 247.281   8
   8  -3   5 2507.02 243.377   5
  -3  -8   5 2463.47 250.950   6
   8  -3   5 2216.03 217.863   7
  -8   3   5 2037.12 205.403   6
   8  -3   5 2063.10 238.527   1
  -8   3   5 2121.35 132.016   5
  -8   3   7 669.955 108.829   5
   3   8   7 755.384 152.951   8
   3   8  -7 656.514 173.787   8
   3   8   7 838.958 186.757   5
  -8   3   7 594.867 160.771   6
   8  -3  -7 610.043 170.728   4
   8  -3   7 681.779 140.064   7
   8  -3   7 415.922 129.269   1
   8  -3   7 708.069 177.511   5
  -3  -8   7 632.686 167.159   6
  -3  -8   7 795.010 184.477   7
  -8   3   9 17930.2 801.090   6
   3   8   9 17162.4 801.483   5
   3   8  -9 17532.7 793.850   8
   8  -3   9 18271.1 766.272   1
  -3  -8   9 18050.7 781.760   7
   8  -3   9 18301.0 830.120   5
   8  -3  -9 16719.6 820.810   4
  -3  -8   9 18036.0 864.545   6
   3   8   9 19096.0 859.512   2
   8  -3   9 18647.7 779.341   7
  -8   3   9 17074.2 626.931   5
  -3  -8  11 782.905 204.735   6
   8  -3 -11 578.558 204.689   4
   3   8  11 741.943 221.896   5
   8  -3  11 780.028 191.720   7
  -3  -8  11 853.378 205.356   7
   8  -3  11 911.238 191.489   1
   3   8 -11 892.161 205.595   8
   3   8  11 1209.50 247.640   2
  -8   3  11 887.785 203.773   2
  -8   3  11 655.151 173.895   6
   8  -3  11 952.701 243.375   5
   8  -3 -13 860.346 226.736   4
   8  -3  13 1051.33 226.985   7
   3   8  13 780.140 245.253   5
   3   8 -13 861.363 211.042   8
  -3  -8  13 815.729 268.364   6
   8  -3  13 1187.71 272.843   5
   3   8  13 1351.01 326.013   2
  -8   3  13 1100.16 248.549   2
  -8   3  13 918.035 274.964   6
   8  -3 -15 134.038 161.728   4
   8  -3  15 336.581 205.155   7
  -3  -8  15 399.745 251.250   6
   3   8  15 197.353 221.707   5
   8  -3  15 423.912 231.772   5
   3   8  15 505.858 225.321   2
  -8   3  15 361.209 183.504   2
  -8   3  15 625.064 238.380   6
   3   8 -15 329.058 154.779   8
   3   8 -17 1770.51 359.640   8
   3   8  17 1908.86 389.214   5
   8  -3  17 2022.49 348.294   7
   3   8  17 1767.31 358.485   2
   8  -3 -17 1535.32 347.194   4
  -8   3  17 2411.51 414.608   2
  -8   3  17 1578.35 353.235   6
  -3  -8  17 1893.73 429.005   6
   8  -3  17 1621.13 367.196   5
   3   8  19 476.200 289.836   5
   8  -3  19 401.675 235.671   5
  -3  -8  19 380.957 239.625   6
  -8   3  19 890.320 338.783   6
   3   8  21-228.649 251.372   5
  -8   3  21-22.2362 241.627   6
  -8   4   0 40750.6 1078.20   3
   8  -4   0 42505.7 1041.14   4
  -4  -8   0 37358.6 788.714   7
   8  -4   0 43978.4 1150.07   1
   4   8   0 37534.3 1042.91   8
   8  -4   2 13035.6 590.064   1
   4   8   2 13232.8 544.712   8
   4   8  -2 13987.7 587.507   8
   8  -4   2 13677.9 504.546   4
   8  -4  -2 13452.2 572.667   1
   8  -4   2 13310.1 538.462   7
  -4  -8   2 12954.1 438.625   7
   8  -4  -2 13943.0 576.117   4
  -8   4   2 13750.0 590.260   3
   4   8   4 1556.71 190.072   8
   8  -4   4 1982.46 211.831   5
  -8   4  -4 1645.73 128.205   8
   8  -4   4 1847.48 226.059   1
  -4  -8   4 1939.28 189.511   7
   8  -4   4 1593.43 195.034   7
  -8   4   4 1775.27 221.527   3
   8  -4  -4 1641.50 195.406   1
  -8   4   4 1671.85 177.838   6
   4   8  -4 1999.49 231.922   8
  -4  -8   4 1785.07 217.896   6
   8  -4  -4 1861.00 229.775   4
   8  -4   6 5949.65 414.360   1
   8  -4   6 5063.77 367.704   5
   4   8  -6 6081.97 416.767   8
   8  -4   6 6073.83 397.428   7
  -4  -8   6 6189.18 386.607   7
  -8   4  -6 5254.14 214.889   8
  -8   4   6 5863.89 361.690   6
   4   8   6 5999.22 420.648   5
   4   8   6 5356.94 359.223   8
  -8   4   6 5106.45 256.621   5
   8  -4  -6 5132.10 404.807   4
  -4  -8   6 5905.82 422.549   6
   4   8   8 19256.0 738.442   8
  -4  -8   8 19144.8 781.198   7
   8  -4   8 18842.0 806.560   5
   8  -4   8 19626.6 800.225   1
   8  -4   8 19579.7 791.385   7
   4   8   8 19480.4 835.700   2
  -8   4   8 18142.8 613.098   5
  -8   4   8 18193.8 767.693   6
  -4  -8   8 18875.1 853.119   6
   8  -4  -8 18842.8 844.422   4
   4   8  -8 17827.7 795.925   8
   4   8   8 19389.7 826.673   5
   8  -4  10 523.908 190.564   5
   8  -4 -10 163.132 124.343   4
   4   8  10 156.071 165.787   5
   4   8 -10 73.1890 184.869   8
  -4  -8  10 371.001 184.403   6
   4   8  10 326.191 138.129   2
   8  -4  10 339.118 170.887   7
  -8   4  10 66.1640 120.683   6
   8  -4  10 429.160 164.567   1
   8  -4 -12 594.211 185.636   4
  -8   4  12 164.065 144.981   2
   4   8 -12 299.277 181.344   8
   4   8  12 407.623 191.391   2
   4   8  12 675.238 233.666   5
  -4  -8  12 284.529 171.127   6
   8  -4  12 348.562 180.535   5
   8  -4  12 370.799 181.352   7
  -8   4  12 191.514 167.831   6
   8  -4 -14-45.9860 164.001   4
   4   8  14 539.110 225.044   5
  -4  -8  14 197.342 237.550   6
   8  -4  14 203.443 186.113   5
   4   8 -14 118.586 143.804   8
   4   8  14-8.60531 179.825   2
   8  -4  14 179.207 197.349   7
  -8   4  14 217.644 148.802   2
  -8   4  14 225.449 212.134   6
   4   8  16 1878.74 348.049   2
  -4  -8  16 1936.07 391.585   6
  -8   4  16 2037.45 367.740   2
   8  -4  16 1927.23 350.313   7
   8  -4  16 2398.04 427.503   5
  -8   4  16 1041.18 261.743   6
   4   8  16 1673.23 336.079   5
   8  -4 -16 2437.04 395.959   4
   4   8 -16 1446.56 292.614   8
   8  -4 -18-107.869 182.432   4
   4   8  18-54.5891 222.661   5
   8  -4  18-38.6925 215.138   5
   8  -4  18 393.111 214.226   7
  -8   4  18-63.2479 264.389   2
   4   8 -18 78.2726 208.016   8
  -8   4  18 270.800 234.245   6
  -4  -8  18 461.993 328.564   6
  -4  -8  20 110.157 267.779   6
   8  -4  20 205.625 263.612   5
   4   8  20 338.524 346.380   5
  -8   4  20-73.5944 222.627   6
  -5  -8   1 10084.7 335.688   7
   5   8   1 10187.0 476.681   8
   5   8  -1 10282.6 492.660   8
   8  -5   1 10166.2 525.988   1
   8  -5  -1 11382.3 538.389   1
   8  -5   1 10691.2 446.093   4
   8  -5  -1 11144.7 494.448   4
  -8   5   1 11582.4 531.232   3
  -8   5  -3 3842.89 232.289   8
   5   8  -3 3817.71 315.036   8
  -5  -8   3 3666.95 243.327   7
   8  -5   3 4133.05 319.200   7
   8  -5   3 3620.70 320.334   1
   8  -5   3 3485.34 235.181   4
   5   8   3 3645.82 287.201   8
   8  -5  -3 3610.72 305.674   4
  -8   5   3 3654.80 238.788   6
  -5  -8   3 3712.10 300.093   6
  -8   5   3 4238.13 339.016   3
   8  -5  -5 223.381 118.176   4
   8  -5   5 661.938 164.090   5
  -8   5   5 441.346 96.7895   5
  -8   5  -5 479.610 90.4777   8
   5   8  -5 416.083 160.072   8
   5   8   5 484.840 150.228   5
  -5  -8   5 337.531 117.318   6
  -5  -8   5 773.755 161.174   7
  -8   5   5 370.059 124.997   3
   5   8   5 147.323 90.9411   8
   8  -5   5 199.897 118.369   1
   8  -5   5 695.391 174.548   7
  -8   5   5 411.141 98.3513   6
   8  -5   7 6421.33 429.336   7
   8  -5   7 5339.82 400.689   5
  -8   5   7 5768.73 306.172   5
   5   8   7 5240.55 413.610   5
  -8   5   7 5585.90 370.606   6
   5   8   7 5737.55 410.177   2
   8  -5   7 5442.95 407.511   1
   5   8   7 5873.56 387.347   8
  -5  -8   7 6417.00 477.768   6
   8  -5  -7 4853.20 408.395   4
   5   8  -7 6428.50 459.864   8
   8  -5   9 1964.02 297.256   7
   8  -5   9 1768.10 275.304   5
   5   8   9 1689.59 246.296   5
  -8   5   9 1455.88 184.758   5
   5   8  -9 1546.07 224.187   8
   5   8   9 1672.15 251.959   2
   8  -5   9 2135.85 272.532   1
   8  -5  -9 1866.38 281.530   4
  -5  -8   9 1694.66 283.502   6
  -8   5   9 1704.08 229.095   6
   8  -5  11 1107.44 211.508   1
   8  -5 -11 868.183 214.911   4
   8  -5  11 1345.60 268.808   5
   5   8  11 1056.47 189.933   1
  -5  -8  11 1467.11 281.810   6
   8  -5  11 981.543 213.773   7
  -8   5  11 1083.69 234.952   6
   5   8  11 1757.00 307.843   5
   5   8  11 1272.79 259.853   2
   8  -5 -13 300.030 213.010   4
  -5  -8  13 335.925 233.103   6
   8  -5  13 313.777 207.508   7
   5   8  13 454.011 272.523   5
  -8   5  13 624.265 233.148   2
   5   8  13 844.991 321.354   2
  -8   5  13 475.863 223.589   6
   8  -5  13 713.398 255.226   5
   8  -5 -15-106.020 166.789   4
   5   8  15-33.1488 223.634   5
   8  -5  15 338.885 185.241   7
  -8   5  15-57.6088 168.096   2
  -5  -8  15 75.1580 258.583   6
   5   8  15-111.194 210.865   2
   8  -5  15 271.930 236.366   5
  -8   5  15-85.5660 175.702   6
  -8   5  17 295.156 202.990   6
  -5  -8  17 191.284 267.636   6
   5   8  17 490.107 245.418   5
   8  -5  17 225.518 208.643   7
   8  -5 -17 510.586 262.604   4
  -8   5  17 539.925 307.551   2
   5   8 -17 286.531 203.199   8
   8  -5  17-129.969 178.850   5
   8  -5  19 622.233 294.001   5
   8  -5  19-74.6941 203.347   7
   5   8  19 725.244 323.225   5
   5   8 -19-323.974 225.274   8
  -8   5  19 156.440 209.691   6
  -8   5  19 407.868 274.839   2
   8  -5 -19 34.8983 187.973   4
  -5  -8  19-42.3231 228.660   6
  -8   6   0 32512.1 953.897   8
   6   8   0 34154.2 990.941   8
   8  -6   0 34827.6 945.066   4
   8  -6   0 33719.3 1067.13   1
   8  -6   2 41497.9 1123.21   7
   6   8   2 38814.8 1062.10   8
   8  -6   2 40746.6 1199.42   1
   8  -6   2 38455.5 961.941   4
  -8   6   2 38570.0 1156.39   3
   6   8  -2 39306.9 1128.38   8
   8  -6  -2 39740.9 1114.50   4
  -8   6  -2 38180.9 991.751   8
  -6  -8   4 1137.27 199.872   6
  -8   6  -4 1062.59 152.107   8
   8  -6  -4 780.451 171.820   4
  -8   6   4 1291.57 240.855   3
   6   8   4 672.622 156.847   5
   8  -6   4 696.429 120.376   4
   8  -6   4 1335.38 236.444   7
   6   8   4 757.295 151.508   8
   6   8  -4 907.022 210.361   8
   8  -6   4 1294.08 240.603   1
  -8   6   4 684.294 113.743   6
   8  -6   6 19969.5 793.282   7
   6   8   6 19608.9 700.750   8
   6   8  -6 20482.3 836.656   8
   6   8   6 18975.1 767.460   2
  -8   6   6 20542.4 842.576   3
   8  -6  -6 19665.4 831.228   4
   8  -6   6 20010.3 790.517   5
   8  -6   6 19757.6 825.728   1
  -8   6   6 18101.8 672.661   6
  -6  -8   6 19720.0 828.418   6
   6   8   6 19670.3 801.540   5
  -8   6   6 19434.3 619.106   5
  -8   6  -6 19305.3 589.678   8
   6   8   8 370.073 148.325   5
   6   8  -8 409.308 160.334   8
   8  -6   8 373.448 125.338   1
  -8   6   8 444.504 109.480   5
   6   8   8 680.343 143.223   8
  -6  -8   8 425.322 160.270   6
   8  -6   8 390.344 155.609   7
   6   8  -8 303.227 93.2338   4
   8  -6   8 226.841 127.525   5
   6   8   8 168.956 155.096   2
  -8   6   8 544.931 158.219   6
   8  -6  -8 280.825 150.587   4
   8  -6  10 10056.9 646.725   5
   6   8  10 10898.7 684.472   5
   8  -6 -10 10480.9 683.810   4
   8  -6  10 11143.3 672.261   7
   8  -6  10 10739.9 622.780   1
   6   8  10 10297.5 640.820   2
  -8   6  10 10152.4 613.453   6
  -6  -8  10 10300.8 694.838   6
   6   8  10 10930.6 602.763   1
   8  -6 -12 1174.35 269.143   4
   6   8  12 1205.05 304.153   5
   8  -6  12 840.793 253.018   5
  -8   6  12 1324.56 277.874   6
   6   8  12 796.398 184.491   1
   6   8  12 1340.99 314.960   2
   8  -6  12 1250.09 265.753   7
  -6  -8  12 843.411 271.552   6
   6   8  14 958.433 280.232   5
  -8   6  14 1356.52 322.231   2
   8  -6  14 611.037 225.134   7
   6   8  14 885.469 290.943   2
   8  -6  14 1057.84 315.472   5
  -8   6  14 810.806 222.482   6
  -6  -8  14 1475.81 348.569   6
   8  -6 -14 971.627 283.017   4
   8  -6 -16 6.78367 179.913   4
   8  -6  16 250.971 202.785   5
  -8   6  16 210.195 242.864   2
  -8   6  16 111.189 192.005   6
   6   8  16 501.560 276.345   5
   8  -6  16 770.099 299.181   7
  -6  -8  16 55.1010 176.739   6
   8  -6 -18 866.355 301.626   4
   8  -6  18 1519.35 379.421   5
   8  -6  18 1239.17 310.582   7
   6   8 -18 1530.68 331.005   8
  -8   6  18 1500.83 368.283   2
   6   8  18 1624.53 375.084   5
  -6  -8  18 1242.96 357.280   6
   6   8  20 434.154 296.027   5
  -8   6  20 157.609 241.520   2
   8  -6 -20 563.414 320.150   4
   6   8 -20 49.6614 195.624   8
  -6  -8  20 63.1454 284.443   6
   8  -6  20 220.001 248.999   5
  -8   7   1 4767.12 347.123   8
   7   8   1 4976.01 333.168   8
   8  -7   1 4916.86 346.757   7
   8  -7   1 4754.48 293.481   4
  -8   7  -1 5074.62 328.580   8
   8  -7  -1 4961.32 338.645   4
   7   8  -1 5059.75 356.213   8
   7   8   3 19431.9 685.203   8
  -8   7   3 18725.8 772.721   3
   7   8  -3 19170.5 753.637   8
   8  -7  -3 18215.4 730.376   4
  -8   7   3 17695.1 535.042   6
   8  -7   3 20272.7 762.060   7
   8  -7   3 18053.8 574.328   4
  -8   7  -3 18629.9 637.844   8
   8  -7   3 16906.1 764.726   1
   7   8   5 18460.9 676.245   8
   7   8   5 19081.4 768.192   5
   7   8   5 20016.7 727.453   2
   8  -7   5 18054.2 807.293   1
   8  -7   5 19262.8 779.958   7
  -8   7  -5 19099.0 625.786   8
  -8   7   5 20056.7 825.045   3
  -8   7   5 18023.5 611.267   6
   8  -7  -5 18514.7 789.814   4
  -7  -8   5 18759.5 799.731   6
   7   8  -5 19406.2 815.071   8
   7   8   7 180.359 120.040   5
   7   8   7 182.921 112.560   8
   8  -7   7 135.577 147.180   1
   7   8  -7 227.825 153.173   8
  -8   7   7 337.875 127.800   5
  -8   7   7 506.949 193.209   3
   8  -7   7 140.964 128.517   7
   7   8   7-119.517 121.482   2
  -8   7   7 351.111 119.212   6
   8  -7  -7 324.226 143.667   4
  -7  -8   7 131.183 146.524   6
   8  -7   9 29642.9 1138.73   5
   7   8   9 31769.1 1172.39   5
  -7  -8   9 32611.8 1243.38   6
   7   8  -9 29882.5 952.051   4
  -8   7   9 29193.8 945.020   5
   7   8   9 31958.3 1096.62   1
   8  -7   9 33293.5 1173.50   7
  -8   7   9 31960.5 1078.99   6
   8  -7  -9 30880.0 1200.60   4
   7   8   9 32495.7 1152.59   2
   8  -7  11 4880.53 490.531   5
   7   8  11 5020.99 488.085   5
   8  -7  11 5279.33 481.449   7
   7   8  11 5094.50 473.449   2
  -8   7  11 5523.97 475.871   6
  -7  -8  11 5333.18 546.831   6
   8  -7 -11 5330.65 512.552   4
   7   8  11 5030.45 420.745   1
   8  -7  13 4689.47 505.575   5
   7   8  13 4606.14 500.912   2
   7   8  13 4841.10 522.778   5
   8  -7  13 4514.17 475.265   7
   8  -7 -13 3369.60 451.897   4
  -8   7  13 4203.01 487.784   2
  -8   7  13 3585.57 417.008   6
  -7  -8  13 4314.12 520.358   6
  -8   7  15 495.506 210.536   2
  -7  -8  15 745.965 319.564   6
   8  -7  15 444.243 207.654   7
   8  -7  15 608.189 276.487   5
   7   8  15 610.874 270.537   5
   8  -7 -15 194.960 211.559   4
   8  -7  17 867.796 299.779   7
   8  -7  17 714.334 251.788   5
  -7  -8  17 799.102 322.685   6
  -8   7  17 869.333 302.347   2
   7   8  17 1544.32 362.776   5
   8  -7 -17 996.741 329.911   4
   8  -7 -19 1670.97 420.718   4
   8  -7  19 775.643 332.085   5
  -8   7  19 1086.23 355.641   2
   8  -7  19 1585.99 404.148   7
   7   8 -19 1722.83 403.964   8
   7   8  19 1522.91 415.533   5
  -7  -8  19 491.551 320.060   6
   8   8   0 1017.93 176.169   8
  -8   8   0 816.329 160.972   8
   8  -8   0 712.977 131.382   4
  -8   8  -2 34566.8 1007.95   8
  -8   8   2 32976.2 1066.60   8
   8  -8   2 31887.4 877.735   4
  -8   8   2 32590.2 753.108   6
   8  -8   2 37557.1 1105.09   7
   8   8   2 34931.4 876.876   2
   8  -8  -2 33641.4 1027.97   4
   8   8   2 34799.9 1000.46   8
   8   8  -2 35339.8 1076.50   8
   8  -8  -4 76.6551 133.119   4
   8   8   4 47.8789 85.8196   8
   8  -8   4 239.732 156.797   7
   8   8   4 122.971 94.2045   2
  -8  -8   4 99.7768 124.918   6
   8   8   4 145.119 130.187   5
  -8   8  -4 193.161 101.063   8
   8   8  -4 140.881 125.006   8
   8  -8   4 149.268 69.8030   4
  -8   8   4 356.110 154.265   3
  -8   8   4 279.639 81.7359   6
  -8   8   6 37387.5 1245.46   3
  -8   8   6 35221.4 993.583   6
   8   8   6 38647.0 1208.85   1
   8  -8  -6 38165.3 1260.51   4
   8   8   6 35111.5 1025.37   8
   8   8   6 37706.3 1120.47   2
  -8  -8   6 38117.5 1270.00   6
   8  -8   6 40843.4 1258.40   7
  -8   8  -6 38031.8 1020.61   8
   8   8   6 36603.4 1183.38   5
   8   8  -6 39724.1 1270.17   8
  -8   8   8 5042.13 356.196   5
   8  -8   8 5550.05 451.449   7
   8  -8  -8 5292.97 481.798   4
   8   8  -8 4871.40 359.434   4
   8   8  -8 5573.87 466.106   8
  -8   8   8 4877.98 441.439   3
   8   8   8 5410.15 443.532   5
  -8  -8   8 4956.71 450.424   6
   8   8   8 5535.14 420.906   2
   8   8   8 5143.96 424.815   1
   8   8  10 25066.1 983.724   1
   8   8  10 23692.6 1054.95   5
   8  -8  10 25232.9 1073.80   7
   8   8  10 24038.4 1018.87   2
   8  -8 -10 24811.4 1120.21   4
  -8  -8  10 25349.1 1146.63   6
   8   8  12 147.347 144.045   1
   8  -8  12 670.434 298.958   7
   8   8  12 354.415 248.243   5
   8   8  12 344.763 233.457   2
  -8  -8  12 44.4682 207.558   6
   8  -8  12 636.440 266.067   5
   8  -8 -12 350.382 273.404   4
   8  -8  14 1712.80 361.178   5
   8   8  14 1832.46 356.235   5
   8  -8 -14 2180.15 426.512   4
  -8   8  14 1582.18 345.491   2
  -8  -8  14 1563.85 372.122   6
   8  -8  14 2216.34 347.243   7
   8  -8  16 548.784 266.852   5
   8  -8  16 359.334 294.870   7
  -8   8  16 130.003 186.846   2
  -8  -8  16 138.064 209.781   6
   8   8  16-42.9327 190.028   5
   8  -8 -16 126.767 232.508   4
   8  -8  18 3708.54 560.875   5
   8  -8  18 5387.75 606.626   7
  -8  -8  18 4453.00 647.488   6
  -8   8  18 5395.22 649.024   2
   8   8  18 4784.80 616.058   5
   8  -8 -18 5974.77 668.389   4
   8   8 -20-77.1635 205.821   8
   8  -8  20 350.089 274.304   7
  -8   8  20 362.431 316.742   2
   8  -8 -20-266.579 265.999   4
   8  -9   1 11862.5 580.304   7
  -8   9  -1 11559.8 560.710   8
   9   8   1 11567.0 548.727   8
   9   8  -1 12259.2 578.121   8
  -8   9   1 10810.4 572.180   8
   9   8   1 10663.0 373.926   2
   8  -9   1 10691.3 483.566   4
   8  -9  -1 11185.5 527.954   4
   9   8   3 25327.5 744.767   2
  -8   9  -3 26152.6 860.528   8
   9   8   3 25551.0 880.114   5
   8  -9   3 24051.7 704.304   4
   8  -9   3 27492.6 954.621   7
   8  -9  -3 25156.1 909.610   4
   9   8  -3 26197.0 933.905   8
   9   8   3 25864.8 826.440   8
  -9  -8   5 29970.0 1092.13   6
  -8   9   5 29126.4 1081.39   3
   9   8  -5 30105.3 1071.15   8
  -8   9  -5 28356.9 904.249   8
   9   8   5 27571.5 886.272   2
   8  -9  -5 28927.5 1060.88   4
   9   8   5 28249.7 1001.56   5
   9   8   5 29447.2 1051.39   1
   8  -9   5 29521.9 1061.27   7
   9   8   5 27492.1 863.410   8
   8  -9  -7 1315.92 287.555   4
   9   8   7 1416.49 251.919   1
   9   8   7 930.924 205.818   5
   9   8  -7 1238.13 253.212   8
  -8   9   7 1275.60 253.564   3
  -8   9   7 1337.31 207.108   5
   9   8   7 938.060 189.813   2
   9   8  -7 1206.18 195.478   1
  -9  -8   7 1025.96 243.275   6
   8  -9   7 1610.25 263.480   7
   9   8   9 18278.1 884.301   5
  -9  -8   9 18130.1 932.334   6
   9   8  -9 16096.2 721.948   4
   9   8   9 17282.7 818.539   2
   8  -9  -9 17099.6 913.477   4
   8  -9   9 18739.9 888.757   7
  -8   9   9 17726.2 888.424   3
   9   8   9 18834.0 855.931   1
  -8   9   9 16549.4 723.094   5
   9   8  11 11429.3 748.147   5
   8  -9  11 13484.6 803.263   7
  -9  -8  11 11264.3 792.850   6
   9   8  11 11399.4 718.569   2
   8  -9 -11 12302.5 814.805   4
   9   8  11 12123.2 692.673   1
   8  -9  13 6481.95 584.563   7
  -9  -8  13 6494.26 635.255   6
   8  -9 -13 7141.55 658.857   4
   9   8  13 7454.80 653.464   5
  -9  -8  15 175.994 252.687   6
   8  -9  15 322.924 190.964   7
   8  -9 -15 722.658 320.031   4
   9   8  15 390.142 261.081   5
  -8   9  15 184.465 238.123   2
   8  -9  17 1192.82 335.298   7
  -9  -8  17 1120.41 327.168   6
   8  -9 -17 893.438 332.906   4
  -8   9  17 387.612 220.203   2
   9   8  17 723.873 294.544   5
   8  -9 -19 1702.43 453.342   4
   9   8 -19 1712.00 409.937   8
   9   8  19 1668.78 418.935   5
  -8   9  19 1324.86 400.483   2
  -9  -8  19 1575.50 405.975   6
   8  -9  19 1449.78 380.283   7
   7  -9   0 38.1818 82.4012   4
  -7   9   0 103.648 109.293   8
   9   7   0 51.9880 30.6960   2
   9   7   0 133.653 87.9352   8
   9   7   0 92.0625 105.720   1
   9   7  -2 2546.26 256.071   8
   9   7   2 2893.97 189.873   2
  -7   9  -2 2760.89 256.325   8
   9   7   2 3240.84 258.164   8
   9   7   2 2938.85 262.486   5
   7  -9   2 3325.64 314.159   7
   7  -9  -2 2915.74 276.146   4
   7  -9   2 2959.57 217.156   4
   9   7   2 2586.02 279.703   1
  -7   9   2 2924.73 294.650   8
  -9  -7   4 21544.0 857.116   6
  -7   9  -4 21339.2 752.484   8
   9   7  -4 21071.0 836.213   8
   9   7   4 20638.7 688.494   8
   7  -9  -4 20842.8 840.312   4
   7  -9   4 20241.9 567.839   4
   9   7   4 20367.5 680.528   2
   7  -9   4 20348.7 816.584   7
   9   7   4 21200.2 791.599   5
   9   7  -4 22451.9 782.932   1
   9   7   4 21220.6 836.834   1
   9   7   6 93.4649 93.6500   8
   9   7   6 243.897 154.918   1
  -7   9  -6-123.832 126.965   8
   9   7   6-251.327 205.147   5
   7  -9   6-32.5119 128.465   7
   9   7  -6 96.6036 114.525   1
   9   7   6-219.532 146.138   2
   7  -9  -6-72.0750 114.142   4
  -7   9   6 204.175 174.222   3
   9   7  -6 156.617 139.286   4
  -9  -7   6 37.4528 163.477   6
   9   7   8 1792.00 239.509   2
   9   7   8 2298.05 291.103   1
  -7   9   8 2065.69 245.942   5
   9   7   8 1965.26 285.617   5
  -7   9  -8 2234.67 235.196   8
   7  -9  -8 1692.37 285.535   4
  -7   9   8 1961.49 287.060   3
   9   7  -8 1693.74 243.825   4
   7  -9   8 1694.11 275.631   7
  -9  -7   8 1734.28 285.994   6
  -7   9  10 1020.95 194.607   5
   9   7  10 1312.62 253.019   5
   7  -9 -10 1096.49 291.307   4
   7  -9  10 2157.72 367.432   7
  -7   9  10 1266.65 254.949   3
   9   7  10 1237.51 254.313   1
   9   7  10 1220.62 236.169   2
   9   7 -10 1224.57 222.978   4
   7  -9  10 2065.71 320.276   6
  -9  -7  10 1381.02 316.494   6
   9   7  12 2409.64 369.204   5
   9   7  12 1822.23 270.592   1
   7  -9 -12 2181.34 342.030   4
   7  -9  12 2560.47 360.049   6
   7  -9  12 2696.29 375.847   7
  -9  -7  12 2418.97 388.033   6
   7  -9 -14 157.179 232.289   4
  -9  -7  14-19.8568 179.581   6
   9   7  14 72.0765 191.957   5
   7  -9  14 301.715 215.145   6
  -7   9  14-391.718 233.403   2
   7  -9  14 41.5076 171.686   7
   7  -9  16 731.396 277.168   6
   7  -9 -16 1461.38 388.428   4
   9   7  16 2033.92 401.042   5
  -7   9  16 952.220 327.461   2
   7  -9  16 1108.62 344.218   7
  -9  -7  16 926.769 307.166   6
  -9  -7  18 488.661 308.936   6
   7  -9 -18-77.9358 208.369   4
  -7   9  18 456.633 278.960   2
   7  -9  18 500.849 287.764   7
   9   7  18 906.143 328.377   5
  -7   9  20 536.035 330.373   2
   7  -9 -20 1092.85 422.831   4
  -6   9  -1 4990.00 351.115   8
   9   6   1 5162.68 322.883   8
  -6   9   1 5390.05 380.153   8
   9   6   1 5088.79 367.965   1
   6  -9   1 5663.67 385.773   7
   6  -9   1 5122.65 292.048   4
   9   6   1 5354.65 319.803   5
   9   6  -1 4742.31 332.079   8
   6  -9  -1 5943.95 358.485   4
   9   6  -1 5539.11 367.598   1
  -6   9   3 953.119 196.932   8
   9   6   3 754.531 150.210   1
   9   6  -3 947.606 166.881   8
   9   6   3 925.864 122.276   8
   6  -9  -3 760.570 146.300   4
   6  -9   3 1117.90 200.761   7
   6  -9   3 1143.65 120.118   4
   9   6  -3 835.051 140.513   1
  -6   9  -3 939.790 163.124   8
   9   6   3 739.777 139.589   5
   9   6   3 790.850 113.004   2
   9   6   5 236.348 78.8594   8
   9   6   5 374.672 112.034   2
   6  -9  -5 83.0960 108.508   4
   9   6   5 351.854 142.417   1
   6  -9   5 517.640 152.315   7
  -9  -6   5 191.306 118.297   6
  -6   9   5 117.904 109.450   3
  -6   9  -5 200.019 78.7058   8
   9   6  -5 117.188 89.0774   4
   9   6   5 193.159 98.9253   5
   9   6  -5 486.458 136.726   1
   9   6  -7 16801.9 616.531   1
   6  -9   7 17771.3 785.586   7
  -6   9  -7 16646.2 659.491   8
   9   6  -7 15317.5 679.837   4
   9   6   7 17169.1 718.204   2
  -6   9   7 15624.1 751.764   3
   6  -9   7 16915.4 729.521   6
  -9  -6   7 17148.6 822.661   6
  -6   9   7 16096.9 683.822   5
   6  -9  -7 15501.5 798.083   4
   9   6   7 17688.2 772.631   5
   9   6   7 16476.2 745.943   1
   6  -9   9 542.990 174.590   6
  -6   9  -9 413.354 130.141   8
   6  -9  -9 406.397 192.910   4
   9   6   9 660.410 195.185   5
   6  -9   9 568.320 213.280   7
  -6   9   9 312.420 140.098   3
   9   6   9 374.527 145.020   1
   9   6  -9 423.063 152.212   4
  -9  -6   9 531.115 191.450   6
  -6   9   9 354.227 126.859   5
   9   6  11 1837.04 306.753   5
   6  -9 -11 2206.96 364.495   4
  -9  -6  11 2213.62 376.251   6
   9   6  11 1803.97 275.538   1
   6  -9  11 2337.02 324.539   6
   9   6 -11 1641.42 253.683   4
   6  -9  11 1879.72 292.285   7
  -6   9  11 1660.11 257.065   5
   9   6  13-121.226 232.850   5
   6  -9  13 152.394 178.439   7
   6  -9  13-8.37650 149.724   6
  -9  -6  13 16.7981 202.403   6
  -6   9  13-3.45953 155.025   5
   6  -9 -13 78.3723 169.586   4
   9   6  15 3425.17 474.119   5
  -6   9  15 3124.71 452.922   2
   6  -9  15 3251.00 444.391   7
   6  -9 -15 3058.19 479.587   4
   6  -9  15 2610.76 420.393   6
  -9  -6  15 3534.21 516.592   6
   6  -9  17 2046.74 389.021   7
   6  -9  17 1865.59 396.505   6
   6  -9 -17 1446.91 357.516   4
   9   6  17 1641.72 399.613   5
  -6   9  17 1384.66 340.353   2
  -9  -6  17 1409.43 372.830   6
   9   6  19-37.1208 220.397   5
  -9  -6  19 720.468 329.296   6
   6  -9  19 167.855 264.024   6
  -6   9  19 207.957 249.034   2
   6  -9  19 160.273 251.574   7
   6  -9 -19 175.377 275.409   4
   5  -9   0 106.978 88.1890   7
  -5   9   0-9.12741 75.3673   8
   5  -9   0-14.3713 83.9820   4
   9   5   0 79.4194 64.7857   8
   9   5   0-11.1921 71.8545   1
  -5   9   2 7984.44 467.720   8
   5  -9  -2 8173.72 442.914   4
  -5   9  -2 7708.34 428.924   8
   9   5   2 7803.13 355.905   8
   5  -9   2 7601.44 320.652   4
   9   5   2 6567.25 231.527   7
   5  -9   2 7931.19 442.293   7
   9   5   2 7235.63 370.505   5
   9   5  -2 7844.17 427.687   8
   9   5  -2 7505.23 414.238   1
   9   5   2 7991.30 453.396   1
   9   5   4 5390.33 357.596   5
   9   5   4 4854.40 208.503   7
   9   5  -4 5326.86 361.774   4
   9   5   4 4857.84 259.853   8
   5  -9  -4 5728.66 404.426   4
   5  -9   4 5046.75 207.556   4
   9   5  -4 5758.59 345.807   1
  -5   9   4 5481.95 407.899   8
   5  -9   4 5231.41 312.917   6
  -5   9  -4 6401.65 381.396   8
   5  -9   4 5853.35 391.484   7
   9   5   4 5583.23 397.662   1
   9   5  -6 20697.0 687.594   1
   9   5   6 20046.4 811.108   1
  -5   9   6 20348.3 632.286   6
   9   5   6 19483.2 554.180   7
   5  -9   6 20846.8 825.832   7
  -5   9   6 19460.7 799.872   3
   9   5  -6 18391.7 744.886   4
   5  -9   6 19893.7 751.383   6
  -5   9  -6 20452.9 728.331   8
  -9  -5   6 20316.6 863.954   6
   9   5   6 18652.2 559.310   8
   9   5   6 19443.3 775.881   5
   5  -9   8 247.606 194.590   7
   9   5   8 273.429 161.490   5
   5  -9  -8 206.856 154.918   4
  -5   9   8 264.613 118.390   5
   9   5   8 138.749 110.586   1
   5  -9   8 205.235 97.1303   6
  -5   9   8 278.887 116.803   6
   9   5  -8 206.163 128.755   4
  -5   9   8 99.8593 121.728   3
  -9  -5   8 160.899 149.444   6
  -5   9  -8 231.509 109.070   8
   5  -9  10 1186.46 234.518   7
   5  -9 -10 1377.20 283.643   4
  -5   9 -10 1257.60 188.366   8
  -5   9  10 958.950 193.094   5
   5  -9  10 1279.58 248.805   6
   9   5 -10 1120.20 205.185   4
   9   5  10 1121.42 203.520   1
   9   5  10 1191.60 246.496   5
  -9  -5  10 1185.67 259.814   6
  -5   9  10 868.784 202.685   3
  -9  -5  12 3290.74 425.322   6
   5  -9 -12 3097.28 407.449   4
   5  -9  12 3796.86 431.357   7
   9   5  12 2971.75 385.140   5
  -5   9  12 3462.82 385.829   5
   5  -9  12 2965.36 391.163   6
   9   5  12 3364.42 348.191   1
   9   5 -12 2673.64 329.870   4
   9   5  14 1965.51 339.406   5
  -5   9  14 2656.88 398.889   2
  -5   9  14 2454.47 343.031   5
   5  -9 -14 2266.20 382.953   4
   5  -9  14 2832.42 389.965   7
   5  -9  14 2386.54 392.419   6
  -9  -5  14 2248.25 398.203   6
  -9  -5  16 526.308 214.971   6
   9   5  16 800.496 282.878   5
   5  -9 -16 820.271 293.580   4
   5  -9  16 877.872 288.619   6
   5  -9  16 807.667 309.324   7
  -5   9  16 106.388 194.496   2
  -9  -5  18 1021.12 353.558   6
   5  -9 -18 626.720 302.009   4
   5  -9  18 560.498 273.494   6
  -5   9  18 131.049 231.784   2
   9   5  18 321.351 209.939   5
   5  -9  18 862.625 311.612   7
   9   5  20 383.431 296.496   5
   5  -9 -20 132.353 245.316   4
   5  -9  20 735.094 333.903   6
  -5   9  20-169.263 254.323   2
  -9  -5  20 228.521 280.186   6
   9   4   1 3492.73 290.989   1
  -4   9   1 3278.47 295.440   8
  -4   9  -1 3529.41 285.549   8
   9   4  -1 3507.66 286.857   1
   9   4   1 3240.54 222.784   8
   4  -9   1 3579.04 279.116   7
   9   4   1 3148.98 219.094   5
   4  -9   1 3100.83 215.885   4
   9   4   3 14548.1 625.114   1
   9   4   3 14326.8 456.528   8
  -4   9   3 15483.9 669.625   8
  -4   9  -3 14749.7 592.279   8
   9   4   3 15492.8 568.897   5
   4  -9   3 14622.9 609.689   7
   9   4  -3 14123.9 595.992   4
   9   4   3 13285.7 402.738   7
   4  -9   3 13579.6 401.665   4
   4  -9   3 14569.4 492.968   6
   9   4  -3 15491.4 585.056   1
   9   4   5 19235.8 752.242   1
  -4   9  -5 18395.0 685.612   8
   9   4   5 18352.3 695.559   5
   4  -9   5 18457.6 671.703   6
  -4   9   5 18100.6 767.007   8
  -4   9   5 17291.1 507.279   6
   9   4  -5 18462.2 637.653   1
   9   4  -5 17495.9 706.121   4
   4  -9   5 17894.2 715.646   7
  -9  -4   5 19138.5 788.959   6
   9   4   5 16738.3 483.302   8
   9   4   5 18370.1 530.203   7
  -4   9   7 1487.27 181.431   6
  -4   9  -7 1505.57 208.293   8
  -4   9   7 1612.28 218.621   3
   4  -9   7 1467.43 226.470   6
  -4   9   7 1049.06 197.957   5
   9   4   7 1401.38 210.103   1
   9   4  -7 1416.51 215.391   4
   9   4  -7 1356.42 152.037   1
   9   4   7 1230.16 148.709   7
   9   4   7 1399.00 228.483   5
   4  -9   7 1590.67 244.397   7
  -9  -4   7 1518.74 239.623   6
   9   4   9 5659.03 463.721   5
  -4   9   9 5472.89 429.617   3
  -4   9   9 4950.94 408.084   5
   9   4   9 5402.35 346.151   7
   4  -9   9 6118.74 471.378   7
   4  -9   9 5591.35 455.590   6
  -4   9   9 5833.19 418.934   6
   9   4  -9 5381.25 429.296   4
   9   4   9 5300.80 409.404   1
  -9  -4   9 5945.30 504.717   6
  -4   9  -9 5722.60 396.534   8
   9   4  11 2636.57 304.692   1
  -4   9 -11 2229.23 261.081   8
   4  -9  11 2408.71 327.388   7
  -4   9  11 1996.69 282.242   5
   9   4 -11 2397.32 322.241   4
  -4   9  11 2091.61 293.408   6
   4  -9  11 2255.90 336.093   6
  -9  -4  11 2032.79 378.341   6
   9   4  11 2056.54 316.265   5
   4  -9  13 8094.05 612.339   7
   9   4  13 7537.07 631.717   5
  -4   9  13 8382.28 599.388   5
   9   4 -13 7943.35 583.037   4
  -4   9  13 8281.82 671.527   2
   4  -9 -13 7182.44 653.915   4
   4  -9  13 7721.60 639.886   6
  -9  -4  13 7258.95 652.216   6
   4  -9  15 6600.94 591.432   7
   9   4  15 6127.58 612.723   5
   4  -9  15 6548.69 627.015   6
  -4   9  15 6512.56 637.319   2
  -9  -4  15 6369.08 667.246   6
  -4   9  15 5548.94 534.001   5
   4  -9 -15 6000.80 623.344   4
   4  -9 -17 461.489 237.220   4
   4  -9  17 625.390 258.573   7
   4  -9  17 312.674 231.208   6
  -4   9  17 564.948 307.910   2
   9   4  17 685.895 322.085   5
  -9  -4  17 294.271 256.511   6
   4  -9  19 499.898 265.217   7
   4  -9 -19-17.4957 204.807   4
   9   4  19 150.875 250.938   5
  -4   9  19 131.267 210.928   2
   4  -9  19 101.766 210.339   6
  -9  -4  19 412.349 274.399   6
   4  -9 -21 1626.15 416.251   4
   9   3   0 50.6439 40.8150   5
   9   3   0-28.4394 65.0054   1
   3  -9   0 61.6051 72.6064   7
   9   3   2 31170.7 937.710   1
   9   3  -2 30783.2 883.465   1
  -3   9  -2 30387.9 907.245   8
   9   3   2 28147.3 778.013   5
  -3   9   2 30546.8 952.721   8
   3  -9   2 27984.5 703.211   4
   9   3   2 27761.8 687.739   7
   9   3  -2 30109.1 907.968   4
   9   3   2 29556.3 717.964   8
   3  -9   2 31133.0 890.807   7
   3  -9   2 29583.2 707.135   6
   9   3   4 34884.6 1044.96   1
   9   3  -4 34890.7 932.830   1
  -3   9  -4 32387.6 975.156   8
   3  -9   4 34959.4 1019.48   7
   9   3   4 34175.8 960.520   5
   9   3  -4 34071.3 1031.21   4
   9   3   4 34510.2 809.655   7
  -3   9   4 35191.3 1086.37   8
   9   3   4 31848.9 715.634   8
   3  -9   4 34839.7 930.979   6
   9   3   6 16801.0 702.959   1
  -3   9   6 16834.9 751.739   8
   9   3  -6 16840.6 584.669   1
   3  -9   6 17811.8 722.219   7
   3  -9   6 17300.9 694.855   6
   9   3   6 17409.7 701.863   5
  -3   9  -6 17196.0 677.928   8
   9   3  -6 16975.3 713.741   4
   9   3   6 16310.9 555.487   7
  -9  -3   6 17142.0 762.397   6
   9   3   8 80.0642 104.126   5
   9   3  -8 71.5556 139.670   4
  -3   9  -8 170.037 113.851   8
  -3   9   8-83.4502 112.212   5
  -3   9   8-56.4050 86.1997   6
   9   3   8-21.7236 71.9492   7
   3  -9   8 207.344 123.419   6
   9   3   8-205.322 145.767   1
  -3   9   8-106.162 107.334   3
   3  -9   8-69.5222 126.516   7
  -9  -3   8 97.6289 129.469   6
   9   3 -10 712.235 195.680   4
   9   3  10 703.247 170.080   1
   9   3  10 449.455 109.881   7
   3  -9  10 843.268 207.649   7
  -3   9  10 493.934 135.328   3
  -3   9  10 453.373 153.293   5
   3  -9  10 459.466 162.195   6
  -3   9  10 756.652 183.991   6
  -9  -3  10 939.180 237.803   6
   9   3  10 726.942 196.878   5
  -3   9 -10 821.734 189.153   8
  -3   9  12 9633.62 644.051   5
  -3   9 -12 9799.20 579.438   8
   9   3  12 9282.13 573.017   1
   3  -9  12 10192.5 666.043   7
   9   3 -12 10174.2 648.648   4
  -3   9  12 10014.5 652.032   6
   3  -9  12 8862.93 663.085   6
  -9  -3  12 10018.2 722.766   6
   9   3  12 8771.38 526.426   7
   9   3  12 8810.59 646.753   5
  -3   9  14 1896.25 320.688   5
   9   3  14 2204.94 389.614   5
  -9  -3  14 1382.00 308.770   6
   3  -9  14 2297.15 350.044   7
   9   3 -14 1960.67 327.029   4
  -3   9  14 1719.09 323.377   6
   3  -9  14 2186.77 402.491   6
  -3   9  14 1992.28 380.289   2
   3  -9 -16 665.397 287.026   4
   9   3  16 780.824 283.084   5
   3  -9  16 476.033 256.719   7
  -3   9  16 645.807 248.006   5
  -9  -3  16 561.460 252.150   6
   3  -9  16 269.095 211.493   6
  -3   9  16 484.180 220.575   2
   9   3  18 216.670 259.665   5
   3  -9  18 635.225 287.026   7
  -3   9  18 436.987 265.700   5
  -3   9  18 553.036 283.484   2
   3  -9  18 382.901 251.484   6
   3  -9 -18 636.491 301.829   4
  -9  -3  18 673.896 302.956   6
   9   3  20 1656.23 427.743   5
  -3   9  20 1271.01 376.858   2
   3  -9  20 1155.03 392.804   6
  -9  -3  20 572.469 341.603   6
   3  -9 -20 1699.10 428.948   4
   9   2   1 247.063 69.3999   5
  -2   9   1 367.263 124.018   8
  -2   9  -1 449.399 143.401   8
   9   2  -1 227.487 49.7763   5
   2  -9   1 295.106 99.9929   7
   9   2  -1 305.407 109.615   4
   9   2   1 145.999 78.4053   1
   9   2  -1 349.078 109.882   1
   2  -9   1 166.677 46.9660   6
   2  -9   3 22127.1 649.503   6
   9   2   3 22485.9 775.624   1
   9   2  -3 22316.3 706.937   1
   9   2   3 20881.9 666.012   5
   9   2   3 21015.5 506.882   8
   9   2  -3 22139.3 777.808   4
   9   2   3 21430.4 606.697   7
  -2   9  -3 21901.9 750.135   8
  -2   9   3 21893.0 791.858   8
   2  -9   3 21691.5 718.286   7
   9   2   5 23223.2 776.957   5
  -2   9  -5 22928.6 785.583   8
   2  -9   5 22920.7 800.705   7
   9   2   5 22315.9 664.195   7
  -9  -2   5 20876.5 562.609   2
   9   2  -5 23325.0 829.431   4
   2  -9   5 22794.1 765.847   6
   9   2  -5 22236.4 694.772   1
   9   2   5 22764.7 817.648   1
  -9  -2   5 23876.9 871.567   6
  -2   9   5 21547.4 834.151   8
  -2   9  -7 3000.59 283.493   8
   9   2   7 2980.89 294.488   1
   9   2   7 2928.97 241.533   7
  -2   9   7 3316.48 324.543   8
  -2   9   7 2771.41 298.864   5
   2  -9   7 3113.19 318.133   7
   9   2   7 2875.57 293.102   5
  -2   9   7 2473.75 265.681   3
   2  -9   7 2762.52 297.502   6
   9   2  -7 3329.53 333.115   4
  -9  -2   7 2891.85 308.999   6
  -9  -2   7 3057.15 220.211   2
   9   2  -7 3295.09 236.010   1
   9   2   9 3400.64 311.203   1
   2  -9   9 3651.24 368.419   7
  -2   9  -9 3388.34 321.543   8
  -9  -2   9 3480.73 284.254   2
  -2   9   9 3110.68 298.545   3
   9   2   9 3223.72 328.836   5
  -2   9   9 3005.24 301.324   6
   2  -9   9 3212.87 349.034   6
   9   2   9 3430.68 279.097   7
   9   2  -9 3688.12 368.999   4
  -9  -2   9 3326.10 359.290   6
  -2   9   9 3295.89 335.962   5
   2  -9  11 937.271 226.878   6
   9   2  11 810.295 162.905   7
  -2   9  11 859.764 199.545   5
   9   2 -11 1106.02 233.811   4
   9   2  11 1190.99 243.305   5
  -2   9 -11 1100.73 206.951   8
   9   2  11 1009.88 205.119   1
  -2   9  11 987.885 219.630   6
  -9  -2  11 1125.44 249.113   6
   2  -9  11 1051.32 236.701   7
   9   2  13 6233.65 472.379   7
  -2   9  13 5823.94 526.403   6
   2  -9  13 5577.16 514.141   7
   9   2  13 5991.58 554.613   5
  -2   9  13 5320.41 498.225   5
  -2   9  13 6373.80 583.266   2
   9   2 -13 6140.75 532.468   4
   2  -9  13 4912.87 516.806   6
  -9  -2  13 5458.06 556.813   6
  -2   9 -13 5371.19 448.032   8
  -2   9  15 346.948 178.003   5
  -9  -2  15-125.545 186.414   6
  -2   9  15 141.783 150.181   6
   2  -9  15 319.709 177.865   6
   9   2  15-113.558 198.198   5
   2  -9  15 344.912 263.248   7
  -2   9  15 18.5101 174.837   2
   9   2  17 426.878 270.857   5
   2  -9 -17-93.3144 215.240   4
  -2   9  17 433.974 287.892   5
   2  -9  17 177.086 297.248   6
   2  -9  17 182.232 233.506   7
  -2   9  17 5.89353 195.919   2
  -9  -2  17-160.373 233.967   6
  -2   9  19 297.017 258.826   5
   2  -9  19 790.544 307.204   6
  -2   9  19 876.416 336.510   2
   9   2  19 1062.83 348.451   5
  -9  -2  19 871.570 335.856   6
   2  -9 -19 1080.67 371.765   4
   2  -9 -21 1996.37 445.918   4
  -1   9   0 118.405 91.8401   8
   1  -9   0 17.3829 68.1980   7
   9   1   0-64.8246 81.2645   4
   9   1   0 106.678 93.4157   1
   1  -9   0 39.7520 26.7519   6
   9   1   0 60.3419 41.8731   5
   9   1   2 6939.40 317.540   5
   9   1   2 7337.30 325.301   7
   1  -9   2 7017.96 359.115   7
  -1   9  -2 7396.04 413.787   8
   9   1  -2 7476.58 415.652   4
  -1   9   2 7069.73 415.540   8
   9   1  -2 7787.02 394.833   1
   1  -9   2 6992.57 310.185   6
   9   1   2 7117.55 405.735   1
  -1   9  -4 1852.43 207.478   8
  -1   9   4 1876.70 226.513   8
   9   1   4 1854.09 176.641   7
   9   1   4 1752.92 188.035   5
   9   1  -4 2011.01 193.818   1
   1  -9   4 1733.98 197.294   7
   1  -9   4 1811.71 197.047   6
   9   1  -4 2027.35 239.075   4
   9   1   4 1722.84 207.918   1
  -1   9   6 986.494 193.144   8
  -9  -1   6 1062.02 139.089   2
   9   1  -6 843.940 128.354   1
   9   1   6 1191.01 186.905   1
   9   1  -6 1209.08 209.361   4
   9   1   6 1020.71 160.908   5
   9   1   6 934.472 136.599   7
   1  -9   6 718.333 140.026   6
  -1   9  -6 1275.99 186.413   8
   1  -9   6 1132.33 190.457   7
  -9  -1   6 1069.21 193.250   6
   9   1   8 3.32194 99.2142   1
   1  -9   8 111.647 101.461   7
   9   1   8 1.82352 102.827   5
  -1   9   8-172.170 118.743   3
  -1   9  -8 97.3813 104.164   8
   9   1  -8 65.7887 111.966   4
   1  -9   8-145.920 135.904   6
  -9  -1   8-93.7090 77.8430   2
  -1   9   8 10.2299 105.348   5
  -9  -1   8-24.5369 143.146   6
   9   1   8 66.3245 104.364   7
   1  -9  10 48.0643 156.961   7
   9   1  10 138.057 130.544   1
  -1   9  10-39.8120 96.6824   3
  -1   9  10-48.8471 120.891   5
   9   1  10 50.5355 92.1970   7
   1  -9  10 42.7143 115.727   6
  -9  -1  10-89.0422 120.378   2
   9   1  10 89.9392 127.685   5
  -1   9 -10 103.813 110.750   8
   9   1 -10 81.6759 125.798   4
  -9  -1  10 216.725 142.652   6
  -1   9 -12 583.645 162.468   8
   1  -9  12 218.401 161.637   7
   9   1 -12 219.735 137.076   4
  -1   9  12 935.192 232.493   5
  -9  -1  12 911.988 243.604   6
   1  -9  12 474.423 165.680   6
  -9  -1  12 588.953 150.378   2
   9   1  12 181.335 110.404   7
  -1   9  12 659.797 184.892   2
   9   1  12 694.207 220.918   5
   9   1  12 617.248 156.514   1
   1  -9  14 195.017 176.227   7
   9   1  14 88.4326 156.024   5
  -1   9 -14-147.307 127.388   8
  -1   9  14-118.137 164.265   5
   1  -9  14-22.3146 160.885   6
  -9  -1  14-254.322 222.240   6
   9   1  14 259.574 173.255   7
   9   1 -14-0.49596 138.367   4
  -1   9  14 317.890 239.252   2
  -1   9  16 141.831 211.861   5
   1  -9  16 232.187 212.584   7
  -1   9  16 158.599 234.639   2
   1  -9  16 39.4628 211.027   6
  -9  -1  16-74.9616 180.512   6
   9   1  16-172.575 212.996   5
  -1   9  18 85.0431 190.051   5
   1  -9  18-34.7589 215.549   6
   9   1  18 36.8510 226.331   5
  -9  -1  18 335.400 236.629   6
  -1   9  18 369.859 261.362   2
   9   1  20 1001.07 371.307   5
  -9  -1  20 403.006 281.302   6
  -1   9  20 820.136 314.183   5
   1  -9  20 1193.24 379.438   6
   1  -9 -20 823.133 321.252   4
  -1   9  20 1127.30 367.041   2
   9   0   1 7042.68 289.225   5
   0   9   1 7457.36 421.170   8
   0   9  -1 8488.91 439.903   8
   9   0  -1 8390.16 418.382   1
   0  -9   1 7547.95 347.504   7
   0  -9  -1 6659.16 316.578   7
   9   0   1 7808.06 421.996   1
   0  -9   1 7615.44 307.721   6
   9   0   1 7864.73 399.266   4
   9   0  -1 7760.01 410.335   4
   0   9  -3 3630.05 293.070   8
   9   0   3 3636.17 297.655   1
   9   0  -3 4188.45 282.948   1
   9   0   3 3799.80 251.879   7
   9   0  -3 4413.91 322.854   4
   0  -9   3 3483.22 257.179   7
   0  -9   3 3904.95 257.210   6
   9   0   3 3832.41 251.523   5
   0   9   3 4068.65 314.224   8
  -9   0   5 784.896 155.094   6
   0   9   5 675.248 154.737   8
   9   0   5 690.919 132.576   5
   0   9  -5 680.011 124.899   8
   9   0  -5 550.886 144.403   4
   9   0   5 516.418 113.592   7
   9   0  -5 671.449 113.259   1
   0  -9   5 677.123 142.991   7
   0  -9   5 674.924 147.327   6
   9   0   5 377.939 114.998   1
   0   9   7 5970.31 423.422   8
   0  -9   7 6019.16 411.501   7
   0   9   7 5710.12 414.076   5
   9   0   7 6583.94 381.738   7
   9   0   7 5956.86 414.058   1
   0   9  -7 5683.96 398.461   8
  -9   0   7 5797.95 347.887   2
   9   0  -7 6090.71 445.786   4
   0  -9   7 5645.88 412.758   6
  -9   0   7 5693.00 419.028   6
   9   0   7 5794.78 409.985   5
   9   0  -7 5838.51 316.153   1
   9   0   9 3982.06 374.963   5
   0   9   9 3505.10 297.023   3
   9   0   9 4245.41 362.629   1
   0  -9   9 3425.92 350.934   7
   9   0   9 4123.40 336.293   7
   0   9  -9 4528.00 382.156   8
  -9   0   9 3734.02 311.516   2
   0   9   9 4097.65 382.602   5
   0  -9   9 3800.70 384.574   6
   9   0  -9 4592.01 413.709   4
  -9   0   9 4604.45 427.437   6
  -9   0  11 455.838 141.146   2
  -9   0  11 144.950 130.667   6
   9   0 -11 167.986 129.855   4
   9   0  11 351.199 121.270   7
   0   9  11 158.504 178.819   5
   0  -9  11 339.672 153.848   7
   9   0  11 438.256 169.398   5
   9   0  11 497.474 157.156   1
   0   9 -11 359.041 142.827   8
   0  -9  11 118.786 176.590   6
   0   9  13 473.633 202.605   5
   0  -9  13 476.337 182.139   7
   9   0 -13 379.433 139.637   4
   0  -9  13 341.902 199.744   6
   9   0  13 171.130 169.190   7
  -9   0  13 463.811 160.948   2
   0   9  13 615.395 219.436   2
  -9   0  13 150.815 187.813   6
   0   9 -13 358.816 165.129   8
   9   0  13 306.826 211.662   5
   0   9  15 6612.56 605.007   5
   0  -9  15 5079.04 574.782   6
   9   0  15 5855.59 522.759   7
  -9   0  15 5885.85 608.746   6
   0  -9  15 6132.26 560.519   7
   9   0  15 6291.73 602.519   5
   0   9 -15 5618.98 518.885   8
   9   0 -15 5975.54 572.807   4
   0   9  15 6407.84 635.658   2
   9   0  17 50.8949 224.824   5
   0   9  17 670.573 289.006   5
   0  -9  17 125.236 192.635   6
   0   9  17 448.914 291.527   2
  -9   0  17 282.355 228.715   6
   9   0  19 297.014 253.902   5
   0   9  19-57.9563 198.270   5
  -9   0  19 357.725 247.278   6
   0  -9  19 985.560 340.081   6
   0   9  19 715.607 330.158   2
   0   9  21 159.112 237.884   5
  -9   0  21 171.848 312.344   6
   9  -1   0-16.8120 38.2858   5
   9  -1   0-9.87086 71.6244   4
   1   9   0 74.0309 72.8264   8
  -1  -9   0 11.8080 56.1938   7
   9  -1   0 55.4461 100.164   1
   9  -1   2 9726.65 388.628   5
   1   9   2 8643.27 461.247   8
   1   9  -2 10318.4 496.501   8
   9  -1   2 10762.3 443.810   7
  -1  -9   2 9462.94 400.773   6
   9  -1   2 10538.1 507.903   1
   9  -1  -2 10991.3 483.281   1
  -1  -9   2 9320.17 400.208   7
   9  -1  -2 11227.6 508.488   4
  -9   1  -2 9824.88 407.940   3
   1   9   4 1866.92 221.298   8
  -9   1  -4 2109.25 160.133   3
  -1  -9   4 2296.16 218.955   7
   9  -1   4 2304.51 244.306   1
   9  -1   4 2077.29 199.731   5
   9  -1   4 1431.04 174.008   7
   9  -1  -4 2192.40 216.433   1
  -1  -9   4 2268.82 224.527   6
   9  -1  -4 1979.73 234.862   4
  -9   1   4 2295.10 228.809   6
   1   9  -4 2210.28 233.042   8
   9  -1   6 9930.34 504.658   5
   1   9  -6 10360.6 535.733   8
  -9   1  -6 8916.12 329.541   3
   9  -1   6 10409.1 534.306   1
   9  -1   6 9671.87 471.744   7
   9  -1  -6 9199.76 429.477   1
   1   9   6 10614.2 552.654   5
  -1  -9   6 10693.2 527.851   7
   9  -1  -6 10279.0 568.865   4
  -1  -9   6 10114.2 532.111   6
   1   9   6 10210.8 536.545   8
  -9   1   6 9818.00 528.114   6
   1   9  -8 137.430 125.951   8
   1   9   8 8.64877 66.9769   3
   9  -1   8 190.221 127.814   5
  -1  -9   8 12.0395 125.045   7
   9  -1   8-264.041 153.743   7
   1   9   8-52.3157 103.789   5
   9  -1   8-89.3639 84.5654   1
   1   9   8-24.4301 118.139   8
  -1  -9   8-262.974 140.587   6
  -9   1   8 385.270 143.243   2
  -9   1   8 115.064 110.529   6
   9  -1  -8 62.7634 110.850   4
   1   9  10 8070.46 442.753   3
   9  -1  10 8261.41 516.978   7
   9  -1  10 8314.62 558.577   5
   1   9 -10 8703.19 554.124   8
  -1  -9  10 8184.58 543.239   7
   9  -1  10 9578.99 556.636   1
  -9   1  10 7813.53 493.125   2
  -1  -9  10 7657.37 574.117   6
   9  -1 -10 9122.51 611.918   4
  -9   1  10 8608.62 585.049   6
   1   9  10 7837.95 552.541   5
   9  -1  12-104.767 140.064   5
   9  -1  12 25.5339 99.2130   1
   9  -1  12 207.990 150.552   7
   1   9  12-93.1773 163.090   5
   1   9 -12-107.982 159.074   8
  -1  -9  12-86.5938 173.649   7
  -1  -9  12 101.096 181.413   6
  -9   1  12 216.371 145.270   2
   1   9  12 55.2906 147.173   2
  -9   1  12-187.990 168.387   6
   9  -1 -12-329.290 192.382   4
   9  -1  14 5654.37 560.326   5
  -9   1  14 4925.57 463.548   2
  -1  -9  14 5961.76 536.522   7
   1   9 -14 4908.34 474.130   8
   9  -1  14 5529.36 479.829   7
   1   9  14 6061.41 566.782   2
  -9   1  14 4924.50 529.748   6
   1   9  14 4573.30 497.867   5
   9  -1 -14 4707.81 508.382   4
  -1  -9  14 5048.70 538.479   6
   1   9 -16 1347.44 322.340   8
   9  -1  16 1146.82 284.058   7
   1   9  16 930.046 295.587   5
   1   9  16 1187.85 331.118   2
   9  -1  16 1368.51 366.248   5
  -1  -9  16 1625.88 372.525   6
  -9   1  16 1497.01 352.113   6
   9  -1 -16 1121.75 306.861   4
  -1  -9  18 1366.52 359.276   6
   9  -1  18 1579.17 398.554   5
   1   9  18 2069.68 418.339   5
   1   9  18 1880.11 379.901   2
  -9   1  18 1100.66 362.629   6
   9  -1  20 65.7194 288.228   5
  -1  -9  20 310.028 280.977   6
  -9   1  20-116.766 223.487   6
   1   9  20 406.397 268.485   5
   1   9  20-504.147 289.922   2
   9  -2   1 59803.9 1221.74   5
  -9   2  -1 62340.7 1372.22   3
   2   9   1 59748.4 1447.42   8
  -9   2   1 64110.0 1454.27   3
   9  -2  -1 66617.7 1458.31   4
   2   9  -1 61504.9 1459.19   8
  -2  -9   1 58473.5 1278.26   6
   9  -2   1 64633.6 1415.39   4
   9  -2   1 63878.5 1487.65   1
   9  -2  -1 64703.7 1468.65   1
  -2  -9   1 55956.6 1236.57   7
   9  -2   3 29234.7 812.578   5
   9  -2  -3 30055.1 938.831   4
   2   9   3 28192.8 899.910   8
   2   9  -3 29377.0 930.079   8
   9  -2  -3 29507.9 885.485   1
  -9   2  -3 29079.8 791.995   3
   9  -2   3 28711.4 839.838   7
  -2  -9   3 27845.8 805.614   7
   9  -2   3 28409.2 931.964   1
  -2  -9   3 28935.8 846.943   6
   2   9   5 8356.17 466.984   8
   9  -2   5 8650.73 450.272   5
   9  -2  -5 7803.16 414.199   1
   9  -2   5 8529.58 440.041   7
  -2  -9   5 8499.10 449.026   7
   2   9  -5 8778.13 496.400   8
   9  -2   5 8744.66 486.775   1
   9  -2  -5 8198.19 501.564   4
  -2  -9   5 8322.26 468.630   6
  -9   2   5 8361.50 460.135   6
   9  -2   7 12717.7 617.187   5
   2   9   7 13255.0 625.382   8
   9  -2  -7 11605.4 488.335   1
  -9   2   7 11869.3 599.846   6
   9  -2   7 12281.0 611.004   1
   2   9   7 13387.0 658.088   5
  -2  -9   7 13520.3 617.835   7
   9  -2   7 12226.4 578.342   7
   2   9  -7 13522.4 649.390   8
   9  -2  -7 13393.5 685.342   4
  -2  -9   7 12730.3 651.329   6
   9  -2   9 11103.5 635.431   5
   9  -2   9 10820.8 588.111   7
  -2  -9   9 11084.3 614.746   7
  -9   2   9 11115.1 587.453   2
   2   9   9 10973.1 634.358   5
   2   9   9 10397.6 476.387   3
  -2  -9   9 10353.3 643.300   6
   9  -2   9 11491.8 608.758   1
   9  -2  -9 11036.3 661.186   4
  -9   2   9 11567.4 650.688   6
   2   9  -9 10974.9 622.250   8
   2   9 -11 1000.10 185.711   8
   9  -2  11 877.664 215.196   7
  -2  -9  11 920.944 250.482   6
   9  -2  11 1370.54 244.426   1
   2   9  11 1092.48 225.675   5
  -9   2  11 1135.46 216.697   2
  -2  -9  11 1201.81 265.461   7
   9  -2  11 1358.15 264.721   5
   2   9  11 1377.69 268.116   2
  -9   2  11 854.998 214.113   6
   9  -2 -11 762.449 211.005   4
   2   9 -13 4530.28 444.325   8
  -9   2  13 3916.28 403.398   2
   2   9  13 3415.91 435.317   2
   2   9  13 4514.80 483.441   5
  -9   2  13 4649.70 495.032   6
  -2  -9  13 4481.12 497.509   6
   9  -2  13 3983.52 411.216   7
   9  -2  13 4358.02 478.470   5
  -2  -9  13 4343.42 448.952   7
   9  -2 -13 3713.02 435.218   4
   9  -2  15 7625.36 668.300   5
   2   9  15 7692.84 675.648   5
   9  -2  15 6872.72 572.843   7
   2   9  15 7242.44 662.783   2
   9  -2 -15 7829.52 672.126   4
  -9   2  15 7666.24 621.723   2
  -2  -9  15 6919.55 683.364   6
  -9   2  15 8196.01 693.299   6
   2   9 -15 7052.87 604.807   8
   9  -2  17 418.031 245.812   5
  -2  -9  17 640.122 306.887   6
   2   9  17 774.349 289.153   5
   9  -2  17 312.660 239.885   7
  -9   2  17 32.0693 197.272   6
   9  -2 -17 559.027 275.181   4
  -9   2  17 187.023 211.593   2
   2   9  17 55.0631 227.570   2
   2   9 -17 341.113 215.144   8
   9  -2  19 386.012 275.405   5
   2   9  19 467.859 255.995   2
  -2  -9  19 822.298 344.215   6
   2   9  19 767.542 304.144   5
  -9   2  19 451.762 241.373   6
   2   9  21 1589.74 438.787   5
  -9   2  21 956.349 339.590   6
   9  -3   0 137.386 95.5051   1
   3   9   0 143.401 92.2260   8
  -3  -9   0 75.9208 59.0879   7
  -9   3   0 23.1488 69.8528   3
   9  -3   0-13.1130 84.5482   4
   9  -3  -2 68495.0 1552.69   1
   9  -3   2 67084.4 1380.04   5
   3   9  -2 66984.6 1560.28   8
  -3  -9   2 61394.8 1427.95   6
  -3  -9   2 62772.9 1339.59   7
   9  -3   2 65543.9 1477.08   7
   3   9   2 63013.1 1512.80   8
  -9   3   2 68921.9 1578.54   3
   9  -3   2 69483.2 1460.28   4
   9  -3   2 68727.2 1606.31   1
   9  -3  -2 68658.8 1557.85   4
  -9   3  -2 68091.1 1476.51   3
   9  -3   4 10919.2 492.660   5
   9  -3  -4 11394.5 517.344   1
   3   9  -4 12178.5 578.909   8
  -9   3   4 10593.3 493.030   6
   9  -3  -4 11817.4 579.161   4
  -3  -9   4 10891.0 518.644   6
   3   9   4 11570.6 544.285   8
   9  -3   4 12159.7 531.719   7
   9  -3   4 11778.2 571.406   1
  -3  -9   4 10861.5 477.557   7
   9  -3   6 39643.0 1144.48   5
   3   9   6 40582.1 1153.14   8
   9  -3   6 40486.5 1131.07   7
   3   9  -6 39746.6 1202.20   8
  -3  -9   6 40292.9 1117.25   7
   3   9   6 40278.1 1198.64   5
   9  -3  -6 37395.1 1023.48   1
   9  -3  -6 38110.0 1219.99   4
   9  -3   6 40513.4 1188.47   1
  -3  -9   6 38121.8 1168.85   6
  -9   3   6 38841.9 1113.21   6
   9  -3   8 2911.49 325.143   5
   3   9   8 3013.90 234.079   3
  -3  -9   8 2757.33 311.904   7
   9  -3   8 2597.07 280.076   7
   3   9  -8 3077.43 337.775   8
   9  -3  -8 3475.06 377.848   4
  -3  -9   8 3685.62 383.268   6
  -9   3   8 3109.93 328.504   6
   3   9   8 3466.07 331.436   8
   9  -3   8 3251.38 330.231   1
   3   9   8 3355.05 357.861   5
  -3  -9  10 5380.68 489.196   6
   3   9  10 4993.47 426.523   5
   9  -3  10 5042.34 426.330   7
   9  -3  10 5952.48 478.352   5
  -3  -9  10 5673.93 449.972   7
   9  -3 -10 4948.92 452.151   4
  -9   3  10 5043.46 428.439   2
   3   9  10 5884.82 494.502   2
  -9   3  10 5815.85 465.402   6
   3   9 -10 5459.16 449.628   8
   9  -3  10 5420.83 436.612   1
   9  -3 -12 775.831 230.644   4
  -3  -9  12 824.211 206.603   7
  -9   3  12 601.233 204.242   6
   9  -3  12 781.643 205.883   7
   9  -3  12 701.533 236.960   5
   9  -3  12 911.995 188.702   1
   3   9  12 490.007 167.670   2
  -9   3  12 460.655 180.236   2
  -3  -9  12 272.719 175.760   6
   3   9  12 565.911 207.020   5
   3   9 -12 778.090 206.801   8
   9  -3  14 11428.1 721.736   7
   9  -3  14 11638.7 795.295   5
   3   9 -14 10411.8 711.236   8
   9  -3 -14 10471.0 760.586   4
  -9   3  14 10592.5 717.597   2
   3   9  14 10779.1 780.024   2
   3   9  14 10790.7 750.495   5
  -3  -9  14 11210.2 823.291   6
  -9   3  14 10925.1 771.094   6
   9  -3 -16 71.0489 179.674   4
   3   9  16 578.584 247.026   5
   9  -3  16 396.844 244.084   5
  -9   3  16 324.499 234.731   6
   9  -3  16 195.499 197.039   7
   3   9 -16 372.835 225.690   8
  -3  -9  16 131.721 243.561   6
  -9   3  16 240.847 229.856   2
   3   9  16-9.23421 220.688   2
   9  -3  18 187.938 235.497   5
   9  -3  18 505.938 262.410   7
  -9   3  18 147.426 250.200   2
   3   9  18-100.114 197.403   5
   3   9  18-29.4255 194.808   2
   3   9 -18 504.162 239.090   8
  -9   3  18 66.6803 195.447   6
  -3  -9  18-103.562 280.607   6
   9  -3 -18 68.5176 184.246   4
   3   9  20 157.894 290.646   5
  -9   3  20 149.857 226.339   6
   9  -3  20-235.270 283.031   5
  -3  -9  20-109.677 257.011   6
   4   9   1 40997.0 1121.28   8
  -9   4  -1 42976.8 1117.32   3
   9  -4   1 43065.8 1196.45   1
  -9   4   1 44341.2 1169.24   3
   9  -4   1 41987.5 1059.84   4
  -4  -9   1 39129.9 888.773   7
   9  -4  -1 43031.0 1174.51   1
   9  -4  -1 43019.5 1129.00   4
   4   9  -1 40982.6 1135.41   8
   9  -4   3 6041.60 346.201   5
   4   9  -3 6888.66 425.519   8
   9  -4  -3 6357.43 394.326   1
  -4  -9   3 6821.55 335.511   7
  -9   4   3 5955.42 405.931   3
   9  -4   3 6537.05 390.766   7
   9  -4  -3 6148.28 398.763   4
   4   9   3 6249.63 382.787   8
  -4  -9   3 6083.25 373.762   6
   9  -4   3 6441.45 337.062   4
   9  -4   3 6734.67 428.702   1
   4   9   5 93.1351 80.5889   8
   9  -4   5 110.095 118.201   7
   9  -4   5 187.990 109.981   5
  -4  -9   5 151.780 111.976   7
  -9   4   5 72.8027 44.3392   5
  -9   4   5 85.1489 89.0209   6
   4   9  -5 215.515 128.280   8
   9  -4   5 177.625 130.790   1
   9  -4  -5 88.3187 69.6079   1
  -4  -9   5-155.024 107.982   6
   9  -4  -5 3.32727 106.817   4
   4   9   7 30394.5 1067.49   5
   9  -4   7 31281.4 1075.00   1
   9  -4   7 30176.0 1032.41   5
  -4  -9   7 30900.6 1004.15   7
   4   9   7 30751.4 998.361   8
   4   9  -7 29680.4 1066.42   8
   9  -4   7 31820.2 1034.18   7
  -4  -9   7 29847.1 1083.18   6
   9  -4  -7 29430.8 1087.12   4
  -9   4   7 28998.6 974.083   6
   9  -4   9 9153.29 583.680   5
   9  -4   9 9492.48 575.087   1
  -4  -9   9 9527.52 573.956   7
   4   9  -9 10084.9 622.667   8
   4   9   9 9965.25 623.238   2
   9  -4   9 8957.16 552.984   7
   4   9   9 9143.30 582.484   5
  -4  -9   9 9906.81 648.113   6
  -9   4   9 9862.39 587.089   6
   9  -4  -9 7996.21 577.990   4
   4   9   9 9177.56 526.170   8
   9  -4 -11 86.7414 183.647   4
  -9   4  11-80.4930 148.551   6
   4   9  11 118.366 159.092   2
   4   9  11 309.945 172.132   5
   9  -4  11-48.7270 153.598   7
  -4  -9  11-85.2596 159.232   6
  -9   4  11-204.018 148.945   2
   9  -4  11 127.956 145.123   5
   4   9 -11-229.326 183.507   8
   9  -4  11 53.1051 127.976   1
   4   9  13 3003.25 414.240   5
   9  -4  13 2645.43 377.736   5
   4   9 -13 2664.37 372.390   8
  -9   4  13 3228.55 405.237   2
  -4  -9  13 2260.61 377.177   6
   9  -4  13 2354.90 329.832   7
   4   9  13 3307.08 424.791   2
  -9   4  13 2448.82 367.272   6
   9  -4 -13 2534.01 376.026   4
   9  -4 -15 4821.02 544.256   4
   9  -4  15 5845.36 591.258   5
   4   9 -15 4806.16 506.351   8
   9  -4  15 5502.96 529.320   7
  -9   4  15 5629.74 557.655   2
  -4  -9  15 5378.35 615.731   6
   4   9  15 5543.28 577.970   2
  -9   4  15 5504.04 579.555   6
   4   9  15 5797.54 592.657   5
   9  -4  17 395.982 278.684   5
   4   9 -17 309.731 241.218   8
   4   9  17 423.281 234.197   2
  -9   4  17 540.013 272.093   2
  -4  -9  17 312.359 279.820   6
   9  -4  17 320.837 198.198   7
   4   9  17 284.340 206.150   5
   9  -4 -17 281.175 195.657   4
  -9   4  17 80.1673 180.324   6
   9  -4 -19 20.5694 198.084   4
   9  -4  19-270.387 263.247   5
   4   9 -19 55.6473 199.690   8
  -4  -9  19-238.000 265.595   6
   9  -4  19 32.1182 234.515   7
   4   9  19-62.7820 195.839   5
  -9   4  19 42.5945 206.162   6
  -9   4  19 218.653 197.614   2
  -9   4  21-3.43425 226.408   6
   9  -5   0 33.3788 86.5898   1
  -5  -9   0 38.3029 34.2778   7
   9  -5   0 113.816 84.0537   4
  -9   5   0 45.7726 79.7157   3
   5   9   0 11.5644 73.1820   8
   5   9   2 99.5493 94.9431   8
   9  -5  -2 5.47500 97.9662   1
  -5  -9   2 35.6766 52.1335   7
   9  -5   2 106.517 129.881   1
   9  -5   2 190.847 108.046   7
   9  -5   2-2.98241 63.0022   4
  -9   5   2 62.8408 92.5477   3
   9  -5  -2 13.0530 107.284   4
   5   9  -2-63.4192 116.186   8
  -9   5  -4 24954.8 679.708   8
  -5  -9   4 27665.4 809.193   7
   9  -5   4 26960.5 863.240   5
   5   9  -4 27636.5 952.917   8
   9  -5   4 28613.4 925.439   7
   5   9   4 25578.1 861.988   8
  -9   5   4 25785.5 936.533   3
   9  -5   4 27832.2 976.800   1
   9  -5  -4 25638.4 926.515   4
  -5  -9   4 25129.7 892.655   6
  -9   5   4 26285.5 793.204   6
   9  -5  -6 2534.73 302.428   4
   5   9  -6 2649.05 299.029   8
  -5  -9   6 2529.86 266.584   7
  -9   5   6 2772.30 305.247   3
  -9   5   6 2175.10 165.109   5
   5   9   6 2494.21 285.239   5
   5   9   6 2667.35 266.105   8
  -9   5   6 1967.31 218.677   6
  -5  -9   6 2135.06 249.421   6
   9  -5   6 2688.44 304.484   1
   9  -5   6 2545.01 290.169   7
   9  -5   6 2551.74 269.086   5
   9  -5   8 548.400 170.233   1
   9  -5  -8 283.306 128.252   4
   5   9   8 411.624 170.962   5
  -5  -9   8 162.341 116.461   7
   5   9  -8 720.845 196.424   8
   9  -5   8 631.342 176.286   7
   9  -5   8 626.134 169.259   5
   5   9   8 768.018 161.200   8
   5   9   8 511.271 161.904   2
  -9   5   8 611.756 158.216   6
  -5  -9   8 408.474 163.934   6
   9  -5 -10 718.763 200.650   4
   5   9  10 25.4745 157.495   5
   9  -5  10 759.181 190.548   7
   9  -5  10 598.862 193.599   1
   9  -5  10 678.580 204.730   5
   5   9  10 564.885 163.938   2
  -9   5  10 514.182 162.831   6
  -5  -9  10 796.960 221.168   6
   5   9 -10 349.259 151.240   8
  -9   5  12 8153.43 615.107   2
   9  -5  12 7098.72 582.298   5
   5   9 -12 7249.90 582.108   8
   9  -5  12 7127.10 558.833   7
   5   9  12 7593.79 616.122   2
   9  -5  12 9185.69 582.416   1
  -9   5  12 7451.34 597.442   6
  -5  -9  12 7467.94 641.867   6
   9  -5 -12 7848.58 628.407   4
   5   9  12 8165.14 622.549   5
   5   9  12 7818.78 512.003   1
   9  -5 -14 1588.04 310.425   4
   5   9 -14 1909.02 317.814   8
   9  -5  14 1818.37 333.901   5
   9  -5  14 2241.29 360.221   7
   5   9  14 2223.02 374.362   2
  -9   5  14 1991.64 348.486   2
  -9   5  14 2242.19 360.394   6
  -5  -9  14 1981.14 359.963   6
   5   9  14 2698.40 400.871   5
   9  -5 -16 778.054 294.267   4
   5   9  16 666.175 301.887   5
   9  -5  16 908.608 305.897   5
   9  -5  16 396.436 259.798   7
   5   9  16 216.168 192.187   2
   5   9 -16 1015.95 291.712   8
  -9   5  16 666.494 248.934   2
  -9   5  16 238.225 257.968   6
  -5  -9  16 909.503 280.758   6
   9  -5 -18 267.044 266.768   4
   5   9  18 450.679 307.555   5
   9  -5  18-233.375 253.133   5
   9  -5  18-305.842 203.210   7
  -9   5  18 253.901 240.327   6
  -9   5  18 502.633 267.392   2
   5   9 -18 340.594 232.922   8
  -5  -9  18 149.544 221.713   6
   9  -5  20 182.340 265.830   5
   5   9  20-30.0947 237.460   5
   5   9 -20 293.480 256.418   8
  -5  -9  20 753.609 316.820   6
   6   9   1 249.992 112.694   8
   9  -6   1 374.395 145.015   1
   6   9  -1 441.972 131.183   8
  -9   6   1 193.683 82.4836   3
   9  -6  -1 221.049 98.1389   1
   9  -6   1 255.913 98.9216   4
   9  -6  -1 306.422 102.050   4
   9  -6   3 57823.5 1565.91   1
  -9   6  -3 55638.6 1291.31   8
   9  -6   3 59807.9 1480.58   7
  -6  -9   3 54292.3 1444.32   6
   6   9  -3 57380.3 1525.68   8
   9  -6   3 55907.9 1290.78   4
   6   9   3 56691.9 1426.52   8
  -9   6   3 60029.8 1563.30   3
   9  -6  -3 60514.3 1519.08   4
  -9   6   3 58124.1 1282.99   6
   6   9   5 21930.0 852.032   5
   9  -6   5 23146.7 919.457   1
  -9   6   5 21461.9 878.953   3
   9  -6  -5 22366.0 896.352   4
   6   9  -5 23759.0 922.729   8
  -9   6   5 21455.0 724.883   6
  -9   6  -5 22373.8 648.291   8
  -6  -9   5 20736.6 853.366   6
   9  -6   5 24190.6 882.582   7
   6   9   5 21557.1 782.830   8
   9  -6  -7 404.190 134.586   4
   6   9  -7 852.536 209.330   8
   9  -6   7 592.619 149.140   5
   9  -6   7 642.266 180.486   7
   6   9   7 579.107 180.830   5
  -6  -9   7 522.124 140.136   6
   6   9   7 760.833 163.071   8
  -9   6   7 621.385 152.192   3
   9  -6   7 600.352 161.246   1
   6   9   7 387.083 121.022   2
  -9   6   7 629.700 145.755   6
   9  -6  -9 793.485 214.992   4
   6   9   9 682.053 158.185   8
   6   9  -9 423.745 199.549   8
   6   9   9 587.857 199.175   5
   9  -6   9 519.393 179.697   5
   6   9   9 794.927 186.586   2
  -9   6   9 561.045 168.902   6
  -6  -9   9 1028.59 252.776   6
   9  -6   9 243.563 161.611   1
   9  -6   9 1108.01 237.699   7
   9  -6  11 7371.78 564.925   5
   9  -6  11 7553.70 571.273   7
   6   9  11 6950.21 562.796   2
   9  -6  11 7231.73 538.648   1
   6   9  11 7711.92 583.715   5
   6   9 -11 7688.13 610.406   8
  -9   6  11 7532.96 554.007   6
  -6  -9  11 6079.82 580.254   6
   9  -6 -11 7630.32 608.230   4
   6   9  11 7003.04 489.176   1
   6   9  13 5209.39 558.287   2
   9  -6  13 5683.46 559.106   5
   6   9 -13 5528.08 538.979   8
   6   9  13 4494.31 483.622   5
  -9   6  13 5689.34 557.485   2
  -9   6  13 4952.32 501.106   6
   9  -6 -13 4977.23 537.103   4
  -6  -9  13 4868.35 553.623   6
   9  -6  13 5178.30 504.550   7
   9  -6 -15 229.241 180.114   4
   9  -6  15-355.194 234.193   5
   9  -6  15 361.219 220.659   7
   6   9 -15-11.0897 155.762   8
  -9   6  15 77.9760 212.648   2
   6   9  15 526.769 258.356   5
  -9   6  15 288.273 209.763   6
  -6  -9  15 341.906 252.923   6
   6   9  15 215.679 215.557   2
   9  -6 -17 602.566 231.751   4
  -9   6  17 460.819 240.966   2
   9  -6  17 992.422 295.799   5
   6   9 -17 1115.60 321.587   8
   9  -6  17 1482.41 346.312   7
  -6  -9  17 747.700 331.859   6
   6   9  17 1457.10 338.263   5
   9  -6 -19 774.280 309.236   4
   9  -6  19 1030.35 375.328   5
   6   9 -19 1446.81 366.367   8
   9  -6  19 803.214 317.920   7
   6   9  19 668.276 354.100   5
  -9   6  19 1009.01 344.912   2
  -6  -9  19 687.230 325.334   6
   7   9   0 52.7702 93.2668   8
   9  -7   0 55.7504 72.4938   4
   9  -7  -2 2002.89 241.946   4
   9  -7   2 1944.94 268.162   1
   7   9  -2 1981.19 245.820   8
  -9   7  -2 2004.38 209.886   8
   9  -7   2 1874.07 239.947   7
  -9   7   2 1664.54 230.382   3
   9  -7   2 1688.73 179.938   4
   7   9   2 1703.42 217.486   8
   7   9  -4 69738.5 1750.44   8
   7   9   4 65652.0 1581.47   8
  -9   7   4 66686.3 1759.02   3
   9  -7   4 72427.3 1732.64   7
   9  -7   4 63953.9 1410.51   4
   9  -7   4 65462.0 1772.00   1
   7   9   4 67253.4 1679.32   5
   9  -7  -4 67583.9 1723.03   4
  -9   7   4 63937.4 1417.29   6
  -7  -9   4 65033.8 1696.99   6
  -9   7  -4 65375.7 1472.96   8
   9  -7  -6 280.029 154.351   4
  -9   7   6 512.518 144.137   5
   7   9  -6 781.909 221.604   8
   7   9   6 251.693 160.407   5
   9  -7   6 1073.95 296.364   7
   7   9   6 201.749 142.721   2
  -9   7   6 604.119 156.243   6
  -7  -9   6 537.465 193.626   6
  -9   7   6 488.064 220.496   3
   9  -7   6 676.195 230.037   1
  -7  -9   8 13561.2 776.522   6
   9  -7  -8 14358.1 776.174   4
   7   9   8 13661.5 617.321   8
   7   9  -8 14920.0 784.669   8
   7   9   8 13775.1 729.433   5
   7   9   8 13405.0 699.325   2
  -9   7   8 13213.4 635.448   6
   9  -7   8 12548.0 694.053   5
   9  -7   8 14657.8 736.102   7
   9  -7   8 14104.2 746.551   1
   9  -7 -10 856.275 247.737   4
   7   9  10 743.909 199.858   1
   7   9 -10 824.371 272.776   8
   7   9  10 1095.18 274.325   5
   9  -7  10 745.487 230.302   7
   9  -7  10 1023.14 267.717   5
   7   9  10 862.588 221.370   2
  -9   7  10 1138.05 218.972   6
  -7  -9  10 1584.73 299.317   6
   7   9  12 36236.5 1406.32   5
   9  -7  12 37789.6 1378.10   7
   9  -7  12 34452.8 1377.58   5
   9  -7 -12 33702.0 1409.98   4
   7   9  12 35437.3 1379.98   2
   7   9 -12 37535.0 1429.31   8
  -7  -9  12 35293.2 1490.13   6
   7   9  12 35178.4 1239.59   1
   9  -7 -14 634.964 282.999   4
   9  -7  14 602.601 273.955   5
   7   9 -14 841.737 280.044   8
   7   9  14 714.453 302.815   5
   7   9  14 840.537 296.920   2
  -7  -9  14 1218.75 332.263   6
  -9   7  14 578.653 239.760   2
   9  -7  14 1067.15 280.861   7
   9  -7 -16 113.619 224.913   4
   7   9  16 155.712 202.863   5
   7   9 -16 106.932 194.252   8
   9  -7  16 82.0312 210.080   5
   9  -7  16 408.015 222.745   7
  -7  -9  16 234.745 232.374   6
  -9   7  16 315.341 176.696   2
   9  -7 -18 430.388 323.901   4
   7   9 -18 273.814 247.783   8
   7   9  18 18.2296 265.824   5
  -9   7  18 138.656 212.273   2
   9  -7  18 955.251 305.657   7
  -7  -9  18 24.4998 245.521   6
   9  -7  18 547.148 316.119   5
   9  -7 -20 3330.59 550.043   4
  -9   7  20 2508.29 493.789   2
   7   9 -20 2522.92 480.402   8
   9  -7  20 3259.04 515.284   7
   8   9   1 3853.70 319.295   8
   9  -8   1 3312.93 308.005   7
   8   9  -1 3882.13 334.194   8
  -9   8  -1 3866.31 311.101   8
   9  -8   1 3793.99 278.328   4
   9  -8  -1 3947.22 318.711   4
   9  -8  -3 62618.7 1625.95   4
  -9   8   3 65535.8 1727.65   3
   8   9  -3 66411.5 1693.30   8
  -9   8   3 61158.5 1308.60   6
   8   9   3 63410.6 1559.98   8
   9  -8   3 62354.5 1395.30   4
   9  -8   3 67465.2 1679.48   7
  -9   8  -3 65035.4 1515.29   8
   8   9   5 29341.1 982.948   8
  -8  -9   5 32563.4 1160.27   6
   8   9   5 34426.6 1038.44   2
   9  -8   5 35088.2 1147.30   7
   8   9   5 32633.3 1111.94   5
  -9   8  -5 32593.5 931.960   8
   9  -8  -5 32086.4 1132.00   4
  -9   8   5 31320.4 1151.44   3
   8   9  -5 33652.9 1169.49   8
   9  -8  -7 591.337 216.256   4
   9  -8   7 237.875 160.106   7
   8   9  -7 712.911 209.230   8
   8   9   7 426.459 191.162   5
  -9   8   7 187.269 144.072   3
   8   9   7 308.843 152.316   2
  -8  -9   7 823.103 217.893   6
   8   9   7 498.440 150.463   8
   9  -8  -9 15783.5 873.443   4
   8   9  -9 16308.4 863.306   8
   8   9   9 16567.0 834.681   5
   9  -8   9 16450.9 841.303   7
   8   9   9 15524.9 784.547   2
  -8  -9   9 16060.9 884.285   6
   8   9   9 15085.3 761.849   1
   9  -8  11 10778.3 722.714   5
   8   9  11 11413.5 723.890   2
   8   9 -11 11928.9 784.406   8
   9  -8 -11 11516.8 791.117   4
   9  -8  11 12258.2 779.072   7
  -8  -9  11 11151.5 782.664   6
   8   9  11 12511.5 778.097   5
   8   9  11 11674.0 677.875   1
   8   9  13 8176.40 676.556   5
   8   9  13 8803.08 688.748   2
   9  -8  13 7331.29 642.424   5
   9  -8  13 8990.40 678.887   7
   8   9 -13 9191.97 719.990   8
  -8  -9  13 7079.05 698.876   6
   9  -8 -13 8227.93 703.318   4
   9  -8  15 723.591 263.009   5
   9  -8 -15 817.558 290.704   4
   8   9  15 582.282 262.730   5
   8   9 -15 326.592 218.958   8
  -8  -9  15 446.645 292.305   6
  -9   8  15 407.254 226.007   2
   9  -8  15 483.409 244.423   7
   9  -8  17 1164.51 375.005   5
   9  -8 -17 981.956 344.771   4
   8   9  17 920.729 324.704   5
   9  -8  17 1071.61 305.880   7
  -9   8  17 1261.59 359.783   2
   8   9 -17 1138.56 328.116   8
  -8  -9  17 587.066 336.409   6
   9  -8 -19 2774.16 500.922   4
   9  -8  19 3373.49 563.681   7
   8   9  19 2461.29 505.486   5
  -9   8  19 2239.72 468.811   2
   8   9 -19 2488.25 454.504   8
  -8  -9  19 2065.07 489.188   6
  -9   9   0 167.444 107.693   8
   9   9   0-126.418 125.862   8
   9  -9   0-86.3324 91.7930   4
   9  -9  -2 1290.31 200.410   4
  -9   9  -2 1055.50 181.655   8
   9   9  -2 1201.63 216.260   8
   9   9   2 1230.93 185.380   8
   9  -9   2 1322.67 239.130   7
   9   9   2 1084.99 138.248   2
   9  -9   2 1146.01 165.150   4
  -9   9   4 64589.2 1794.86   3
   9   9  -4 67549.0 1780.22   8
  -9   9  -4 66722.4 1585.39   8
   9   9   4 66581.1 1704.12   5
   9   9   4 65472.2 1582.80   8
   9  -9   4 62100.7 1394.58   4
   9   9   4 65789.2 1536.71   2
  -9  -9   4 64079.8 1762.07   6
   9  -9  -4 64758.7 1728.47   4
   9  -9   4 72851.8 1798.86   7
   9   9   6 5751.78 403.939   2
   9  -9   6 6054.91 475.029   7
   9   9   6 5117.89 366.905   8
   9   9   6 4867.82 426.429   5
   9   9  -6 5480.71 467.346   8
  -9  -9   6 5677.42 490.203   6
  -9   9   6 5967.16 492.586   3
   9   9   6 5862.42 463.193   1
   9  -9  -6 5589.34 471.545   4
   9   9  -8 8195.15 609.325   8
   9   9   8 6718.37 528.247   5
  -9  -9   8 5712.22 517.219   6
   9  -9  -8 8110.91 604.757   4
   9  -9   8 8460.59 585.738   7
   9   9   8 6618.36 489.583   2
   9   9   8 7685.05 565.495   1
  -9   9   8 6531.47 529.464   3
   9   9  10 967.113 253.798   5
   9  -9 -10 919.599 281.723   4
   9   9  10 778.079 216.984   2
   9   9  10 370.685 158.716   1
  -9  -9  10 566.325 228.239   6
   9  -9  10 558.068 233.779   7
   9   9 -10 714.843 249.402   8
   9   9  12 18883.7 916.430   1
   9   9  12 18988.4 1013.61   5
   9  -9  12 19315.3 1011.97   7
   9   9 -12 19295.3 1049.74   8
   9  -9 -12 19528.0 1067.58   4
   9   9  12 19233.1 991.705   2
  -9  -9  12 19535.8 1108.47   6
   9  -9 -14 75.8519 171.979   4
   9   9  14 69.4495 202.186   5
   9   9 -14 329.680 257.909   8
   9  -9  14 180.084 212.124   7
  -9  -9  14 373.336 268.394   6
  -9   9  14 417.803 264.046   2
   9  -9 -16 1549.61 366.180   4
  -9   9  16 1391.78 374.951   2
   9   9 -16 990.535 298.952   8
   9   9  16 1470.43 362.597   5
  -9  -9  16 1292.59 392.019   6
   9  -9  16 1157.90 320.159   7
   9  -9 -18-85.1510 209.270   4
   9   9  18 445.666 325.282   5
   9  -9  18 690.231 319.822   7
  -9   9  18 544.408 381.563   2
  -9  -9  18 118.957 282.125   6
   9   9 -18-439.833 268.741   8
  -9  10  -1 17425.3 747.985   8
   9 -10   1 16864.4 654.210   4
   9 -10   1 18234.8 783.870   7
  10   9   1 17797.6 726.098   8
   9 -10  -1 17663.6 717.160   4
  -9  10   1 16503.5 756.564   8
  10   9  -1 17515.3 754.350   8
  10   9   3 4912.68 356.101   8
  10   9   3 4329.60 363.730   5
   9 -10   3 4774.63 409.201   7
   9 -10   3 4132.11 276.696   4
  -9  10  -3 5179.13 386.287   8
  10   9  -3 4644.71 398.148   8
   9 -10  -3 4465.62 374.386   4
  10   9   3 4668.53 408.050   1
 -10  -9   5 1583.53 274.792   6
  10   9   5 1674.58 284.626   1
   9 -10  -5 1506.34 254.378   4
  10   9   5 1689.92 231.980   8
  -9  10  -5 1115.65 180.330   8
  10   9   5 1453.80 264.662   5
  10   9  -5 1417.85 272.601   8
  -9  10   5 1831.90 312.008   3
  10   9   5 1645.83 199.861   2
   9 -10   5 1555.00 285.378   7
  -9  10   7 46920.3 1529.56   3
  10   9  -7 47467.0 1558.00   8
  10   9   7 46606.2 1386.04   2
   9 -10   7 52140.6 1575.83   7
  10   9  -7 47059.2 1338.59   1
   9 -10  -7 47310.2 1559.48   4
  10   9   7 45892.4 1463.92   5
 -10  -9   7 48645.0 1595.36   6
  10   9   7 47974.4 1510.35   1
  10   9   9 1250.89 275.883   5
   9 -10  -9 1127.25 266.520   4
  10   9  -9 1081.01 263.380   8
   9 -10   9 1276.74 280.171   7
  10   9   9 1390.36 261.892   2
  10   9   9 1197.25 252.218   1
  -9  10   9 599.337 204.716   3
 -10  -9   9 465.825 180.543   6
  10   9  11 2851.98 377.043   1
   9 -10 -11 2784.32 423.345   4
  10   9 -11 2353.43 373.429   8
  10   9  11 3336.79 406.298   2
  10   9  11 2863.63 393.764   5
   9 -10  11 3560.11 453.410   7
 -10  -9  11 2112.09 393.505   6
  10   9  13-13.0620 155.452   1
   9 -10 -13 508.880 245.852   4
  10   9 -13 802.080 305.620   8
   9 -10  13 360.088 227.224   7
 -10  -9  13 317.974 236.361   6
  10   9  13 74.1845 226.479   5
   9 -10 -15 58.9358 194.653   4
 -10  -9  15 67.7625 212.004   6
   9 -10  15 256.755 266.018   7
  10   9 -15 229.835 244.476   8
  -9  10  15 337.108 263.025   2
  10   9  15 229.169 243.801   5
   9 -10 -17 1115.39 336.426   4
 -10  -9  17 1044.37 364.238   6
   9 -10  17 1094.69 345.711   7
  10   9 -17 979.906 342.463   8
  -9  10  17 1395.37 377.480   2
  10   9  17 1191.98 321.951   5
   9 -10 -19 940.891 362.294   4
  10   9 -19 735.011 314.438   8
  -9  10  19 1076.92 388.014   2
   9 -10  19 991.164 355.190   7
   8 -10   0 2009.45 215.586   4
  -8  10   0 1913.70 248.344   8
   8 -10   0 2245.34 270.893   7
  10   8   0 2063.82 238.115   8
  10   8   0 1861.36 251.212   1
  -8  10  -2 9148.75 507.149   8
  -8  10   2 8493.80 537.270   8
  10   8   2 10294.3 497.890   8
  10   8   2 8459.81 479.055   5
   8 -10  -2 9755.13 524.952   4
  10   8  -2 8725.62 516.799   8
   8 -10   2 8865.43 415.313   4
   8 -10   2 9487.79 552.675   7
  10   8  -2 8475.54 512.243   1
  10   8   2 9240.66 554.626   1
   8 -10  -4 206.425 155.930   4
  -8  10  -4 125.065 108.147   8
  10   8   4-84.5944 121.908   5
  10   8  -4 45.9607 107.479   8
  10   8   4 41.5759 114.387   1
  10   8   4-31.5714 96.6821   2
  10   8   4-23.9032 98.2670   8
   8 -10   4 59.8033 142.100   7
  10   8  -4 141.903 89.6652   1
   8 -10   6 13283.0 720.179   7
  10   8   6 10743.1 613.064   5
  -8  10  -6 11489.0 564.034   8
  -8  10   6 11645.4 684.108   3
  10   8  -6 11620.4 691.062   8
   8 -10  -6 10905.7 657.810   4
  10   8   6 11793.3 576.302   2
  10   8   6 10070.7 634.246   1
 -10  -8   6 11154.9 696.565   6
  10   8  -6 11630.3 566.888   1
  -8  10   8 4622.21 449.471   3
  -8  10   8 5038.16 391.049   5
  10   8   8 4618.32 436.110   5
   8 -10   8 5203.72 468.801   7
  10   8  -8 4340.03 386.538   4
  10   8   8 3913.80 375.155   2
 -10  -8   8 4811.17 474.107   6
  10   8   8 4446.55 428.080   1
   8 -10  -8 5118.99 487.600   4
  10   8  10 8946.09 603.898   1
  10   8 -10 8322.26 539.098   4
   8 -10  10 9838.88 673.629   7
 -10  -8  10 9346.64 696.122   6
  -8  10  10 8421.11 625.722   3
  10   8  10 8589.42 619.446   5
   8 -10 -10 9992.04 716.349   4
   8 -10 -12 585.255 286.619   4
  10   8  12 97.8767 138.495   1
  10   8  12 479.063 225.840   5
 -10  -8  12 238.414 210.896   6
  10   8  14 2419.21 419.937   5
   8 -10  14 2938.46 434.249   7
   8 -10 -14 2775.02 444.273   4
 -10  -8  14 2018.46 431.109   6
  10   8  16 316.995 264.179   5
   8 -10  16 504.930 269.578   7
   8 -10 -16 152.029 247.901   4
  -8  10  16 420.269 259.446   2
 -10  -8  16-181.264 215.744   6
   8 -10  18 1981.73 413.345   7
  -8  10  18 1395.58 384.236   2
 -10  -8  18 1865.24 458.236   6
  10   8  18 1588.37 409.498   5
   8 -10 -18 1237.04 390.624   4
  10   7  -1 2174.08 257.459   1
   7 -10   1 2662.53 285.993   7
  10   7   1 2435.02 236.127   5
  10   7  -1 2512.28 257.418   8
  -7  10   1 2215.01 262.971   8
  10   7   1 2226.59 223.609   8
  -7  10  -1 2262.89 257.299   8
   7 -10   1 2010.60 195.462   4
   7 -10  -1 2498.02 250.133   4
  10   7   1 2494.87 288.682   1
  10   7   3 1426.83 225.124   1
  -7  10   3 1507.31 230.853   8
  10   7  -3 1536.74 203.422   1
  10   7   3 1107.10 154.393   8
  10   7  -3 1393.45 215.677   8
   7 -10  -3 1507.81 227.562   4
  10   7   3 1316.67 194.751   5
   7 -10   3 1142.21 133.952   4
   7 -10   3 975.688 198.672   7
  -7  10  -3 1306.52 192.425   8
 -10  -7   5 144.451 120.152   6
  -7  10   5 31.6161 130.307   3
   7 -10   5 386.529 173.713   7
  10   7  -5 107.125 104.438   1
  10   7   5-50.1854 97.2707   5
  10   7   5-119.515 153.123   2
  -7  10  -5 48.0660 90.9264   8
  10   7   5 134.156 135.354   1
  10   7   5 54.8054 69.5910   8
  10   7  -5-109.011 183.410   8
   7 -10  -5-47.8359 144.935   4
   7 -10  -7 3768.48 402.630   4
  -7  10  -7 4046.79 321.395   8
  10   7  -7 4115.45 323.517   1
  10   7  -7 4030.71 358.444   4
   7 -10   7 4301.31 415.819   7
  10   7   7 3697.84 363.993   5
  -7  10   7 3214.11 357.851   3
 -10  -7   7 3926.63 423.383   6
  10   7   7 3790.16 372.563   1
  10   7   9 326.291 189.224   5
   7 -10  -9 49.0174 183.309   4
  -7  10   9-3.57678 149.413   3
   7 -10   9 145.860 194.906   7
  -7  10   9 191.342 138.414   5
 -10  -7   9-68.5667 144.287   6
  10   7   9 156.349 128.397   1
   7 -10   9 373.248 176.748   6
  10   7  -9 262.619 147.891   4
   7 -10 -11 4658.77 497.907   4
  -7  10  11 3876.67 373.978   5
  10   7  11 3913.40 446.083   5
  10   7 -11 3904.54 389.036   4
   7 -10  11 3983.52 439.153   6
 -10  -7  11 3464.33 458.599   6
  10   7  11 3644.42 383.527   1
   7 -10  11 5485.18 529.233   7
  10   7  13 245.218 180.722   5
   7 -10  13 406.453 212.922   7
   7 -10  13 675.920 271.445   6
 -10  -7  13 459.433 284.447   6
   7 -10 -13 901.930 313.496   4
  10   7  15 683.797 300.225   5
   7 -10 -15 536.398 267.160   4
   7 -10  15-26.5930 181.082   7
  -7  10  15 781.760 273.310   2
   7 -10  15 957.480 302.959   6
 -10  -7  15 636.447 333.683   6
   7 -10 -17 741.924 291.286   4
   7 -10  17 528.364 278.535   7
  10   7  17 901.529 351.806   5
  -7  10  17 1201.90 353.438   2
 -10  -7  17 656.617 306.534   6
   7 -10 -19-166.874 279.333   4
   7 -10  19 249.908 256.034   7
  -7  10  19 309.647 309.828   2
  10   7  19 135.915 231.000   5
 -10  -7  19 165.454 250.967   6
  -6  10   0 10211.0 534.077   8
  10   6   0 10681.0 488.665   8
   6 -10   0 8839.27 504.449   7
   6 -10   0 10256.8 468.066   4
  10   6   0 10567.1 551.716   1
  -6  10   2 68.4032 88.5738   8
  -6  10  -2 36.9808 83.9116   8
  10   6   2 145.420 87.3735   8
   6 -10   2 151.542 110.673   7
  10   6   2 299.688 136.992   1
  10   6  -2 84.1437 108.003   8
   6 -10  -2 72.7364 100.260   4
  10   6  -2-13.1783 77.5575   1
  10   6   2 59.6215 82.8791   5
   6 -10   2 89.4498 59.3419   4
   6 -10  -4 1474.23 221.181   4
  10   6  -4 2062.92 227.208   1
  10   6   4 2151.41 191.261   8
  10   6   4 1930.33 245.564   1
  -6  10   4 1902.67 273.815   8
   6 -10   4 1621.84 228.346   7
  -6  10  -4 1824.25 217.601   8
  10   6   4 2090.51 235.120   5
   6 -10  -6 1856.53 265.125   4
  10   6   6 2261.57 255.902   5
  -6  10   6 1489.51 245.093   3
  -6  10  -6 2381.26 249.211   8
   6 -10   6 2105.63 277.730   7
  10   6   6 2373.61 285.807   1
  10   6  -6 2138.16 255.607   4
   6 -10   6 2413.88 253.462   6
 -10  -6   6 2246.44 279.862   6
  10   6  -6 2295.74 237.949   1
  10   6   8 870.190 193.977   1
   6 -10  -8 1062.84 269.541   4
  -6  10  -8 1180.64 180.792   8
  -6  10   8 1065.33 227.141   3
   6 -10   8 922.415 207.545   7
  10   6  -8 735.514 175.085   4
   6 -10   8 632.577 167.140   6
  10   6   8 746.146 184.741   5
  -6  10   8 709.182 157.074   5
 -10  -6   8 638.378 197.953   6
   6 -10 -10 2273.17 352.967   4
   6 -10  10 2875.35 374.082   7
  -6  10  10 2527.81 330.412   3
  10   6  10 2738.00 360.182   5
  -6  10  10 2620.90 310.866   5
  10   6  10 2008.57 281.661   1
   6 -10  10 2816.95 350.339   6
  10   6 -10 2494.07 306.499   4
 -10  -6  10 2859.68 378.964   6
   6 -10 -12-18.1102 166.491   4
  -6  10  12-21.9494 126.938   5
   6 -10  12 55.6423 199.987   7
   6 -10  12-13.2681 154.804   6
  10   6  12 211.505 194.315   5
  10   6  12-209.194 161.152   1
 -10  -6  12-299.139 185.649   6
  10   6  14 768.279 277.317   5
   6 -10  14 828.545 275.142   6
   6 -10 -14 570.527 244.585   4
 -10  -6  14 942.833 312.524   6
  -6  10  14 710.859 243.542   2
   6 -10  14 1112.26 278.596   7
   6 -10  16 251.004 235.517   7
  10   6  16 74.6800 204.435   5
   6 -10 -16 238.905 282.130   4
   6 -10  16 508.301 255.574   6
  -6  10  16 440.177 271.625   2
 -10  -6  16 403.224 255.071   6
  10   6  18 79.9867 227.518   5
   6 -10  18 109.817 252.229   7
   6 -10  18 682.962 337.992   6
  -6  10  18 455.884 262.413   2
 -10  -6  18 182.831 206.537   6
   6 -10 -18 170.088 288.499   4
   6 -10 -20 13.6114 280.162   4
  -5  10  -1 11621.7 563.943   8
  10   5   1 11170.2 469.500   8
  10   5   1 11295.2 570.517   1
   5 -10   1 11213.7 453.624   4
  -5  10   1 11676.7 580.867   8
   5 -10  -1 10993.5 518.626   4
   5 -10   1 11845.3 550.995   7
  10   5   1 11126.9 459.171   5
  10   5  -1 11628.1 514.488   8
  10   5  -1 11621.9 560.449   1
  10   5  -3 13580.0 591.959   1
  -5  10  -3 13650.4 604.913   8
  10   5   3 13421.1 482.454   8
  10   5   3 13830.8 645.670   1
  10   5   3 12116.8 368.374   7
  10   5   3 13320.5 551.063   5
   5 -10   3 12754.3 416.338   4
  -5  10   3 12991.0 645.821   8
   5 -10   3 13392.1 612.519   7
   5 -10  -3 14186.7 645.991   4
  10   5   5 31.7317 106.129   1
  10   5   5 29.4830 53.7242   8
  -5  10   5-40.7468 141.026   8
  10   5  -5 54.9918 71.2594   1
  10   5   5 19.0228 89.3564   5
  -5  10  -5-10.1617 80.4602   8
  10   5  -5 31.6781 84.5973   4
   5 -10   5 157.987 85.2790   6
 -10  -5   5 197.162 161.619   6
   5 -10   5 28.3358 103.241   7
  10   5  -7 156.126 125.020   4
  10   5  -7 217.387 88.8000   1
  10   5   7 255.231 129.041   5
  -5  10   7 42.0112 133.928   3
   5 -10   7 199.293 120.862   6
   5 -10   7 273.692 143.507   7
  -5  10  -7 169.781 96.5510   8
  10   5   7 302.427 142.775   1
 -10  -5   7 65.6209 143.889   6
  -5  10  -9 3632.08 334.748   8
  -5  10   9 3490.86 350.937   5
   5 -10   9 3818.42 395.586   7
  10   5  -9 3871.27 376.275   4
   5 -10   9 3229.42 370.673   6
  10   5   9 4047.32 398.768   5
  10   5   9 3882.94 377.484   1
  -5  10   9 3596.47 375.839   3
 -10  -5   9 4108.36 426.686   6
   5 -10  11 2036.90 323.950   7
   5 -10 -11 1948.21 344.018   4
  -5  10  11 1636.75 276.547   5
   5 -10  11 2114.71 320.705   6
  10   5  11 1785.67 276.954   1
  10   5 -11 1615.29 261.316   4
 -10  -5  11 2023.46 353.205   6
  10   5  11 1612.86 287.919   5
   5 -10 -13 826.650 249.744   4
   5 -10  13 824.694 271.199   7
  -5  10  13 547.861 192.961   5
  10   5  13 474.281 200.955   5
   5 -10  13 1000.34 262.558   6
 -10  -5  13 781.836 255.914   6
   5 -10 -15 439.162 257.632   4
  10   5  15 253.850 235.578   5
   5 -10  15 271.677 211.139   7
   5 -10  15 204.199 223.739   6
  -5  10  15-207.306 199.119   2
 -10  -5  15 130.171 201.972   6
  10   5  17 149.291 216.093   5
   5 -10  17 121.085 241.606   7
   5 -10 -17 928.929 303.990   4
   5 -10  17 494.326 258.813   6
  -5  10  17 484.644 251.499   2
 -10  -5  17 125.978 210.130   6
   5 -10 -19 56.0272 287.854   4
   5 -10  19 275.652 252.188   7
   5 -10  19 0.80816 197.089   6
  -5  10  19 258.497 318.710   2
  10   5  19 387.298 276.610   5
 -10  -5  19 101.843 223.434   6
  -4  10   0 373.255 114.205   8
   4 -10   0 353.507 84.9750   4
  10   4   0 339.347 125.311   1
   4 -10   0 452.904 133.049   7
  10   4   0 345.520 94.8537   8
  10   4   0 170.800 59.2070   5
  -4  10   2 34594.0 1071.86   8
  10   4   2 29808.3 724.298   7
  10   4   2 33221.1 826.619   8
  -4  10  -2 33846.4 1011.68   8
  10   4   2 31814.3 874.636   5
  10   4  -2 33251.6 996.208   1
   4 -10   2 30788.6 731.302   6
   4 -10   2 31128.0 791.861   4
   4 -10   2 32987.7 981.278   7
  10   4   2 33348.3 1039.08   1
  10   4   4 3650.62 334.277   1
  10   4  -4 4080.00 301.072   1
  10   4  -4 4075.11 333.014   4
  -4  10  -4 4037.38 326.106   8
   4 -10   4 4365.30 354.442   7
   4 -10   4 3635.20 261.785   6
  10   4   4 3735.71 208.800   8
  -4  10   4 3798.25 351.847   8
  10   4   4 3774.64 212.111   7
  10   4   4 3653.34 288.534   5
  10   4   6 16775.4 735.268   1
  10   4  -6 16356.2 614.552   1
  -4  10   6 14840.6 733.812   8
 -10  -4   6 16656.5 785.375   6
  -4  10  -6 15324.3 659.566   8
   4 -10   6 16351.5 724.674   7
  10   4   6 15991.0 530.510   7
  10   4  -6 15935.6 714.121   4
   4 -10   6 15987.5 678.681   6
  10   4   6 16532.6 698.407   5
  -4  10   8 3357.35 328.678   5
  -4  10   8 3218.19 323.179   3
  10   4   8 3173.34 336.646   5
  10   4   8 2727.10 301.965   1
  -4  10  -8 3170.66 301.897   8
   4 -10   8 3010.46 327.581   6
  10   4  -8 2644.66 308.486   4
   4 -10   8 3308.33 365.358   7
 -10  -4   8 3205.86 366.833   6
  10   4  10 3925.74 365.865   1
  -4  10  10 3803.79 373.302   3
  -4  10  10 4057.31 388.748   5
  10   4 -10 3627.58 372.303   4
  -4  10 -10 4193.35 360.787   8
  10   4  10 4206.73 417.092   5
 -10  -4  10 4987.63 490.980   6
   4 -10  10 3568.49 388.374   6
   4 -10  10 4193.54 412.913   7
 -10  -4  12 53.1463 182.278   6
  10   4  12 339.779 203.653   5
   4 -10  12 356.030 214.110   7
   4 -10  12 252.010 167.480   6
  10   4 -12 370.003 219.310   4
  -4  10  12 131.488 143.978   5
  10   4  12 312.294 168.684   1
   4 -10 -14 269.805 203.241   4
  -4  10  14 741.338 189.087   5
  10   4  14 294.460 176.380   5
   4 -10  14 976.551 240.162   6
   4 -10  14 942.747 263.071   7
  -4  10  14 505.539 237.732   2
 -10  -4  14 449.886 203.560   6
   4 -10 -16 2682.33 448.326   4
  10   4  16 2242.72 402.855   5
 -10  -4  16 1541.87 395.570   6
  -4  10  16 2607.68 412.357   5
   4 -10  16 2113.21 389.633   7
   4 -10  16 2221.52 409.119   6
  -4  10  16 1876.54 373.273   2
   4 -10 -18 2096.19 455.900   4
 -10  -4  18 2250.50 465.672   6
  10   4  18 1786.00 418.996   5
   4 -10  18 2329.54 440.906   7
  -4  10  18 1976.19 428.164   2
   4 -10  18 2350.74 463.501   6
  10   4  20 511.598 356.137   5
   4 -10 -20 126.751 230.388   4
  -4  10  20 134.879 255.391   2
   4 -10  20 759.844 331.233   6
 -10  -4  20-304.561 189.989   6
  -3  10   1 393.771 139.321   8
  -3  10  -1 339.772 145.099   8
  10   3  -1 126.239 112.375   1
  10   3   1 306.889 133.011   1
  10   3  -1 283.503 70.4704   5
   3 -10   1 111.503 83.9008   7
  10   3   1 295.887 94.8607   8
  10   3   1 146.559 63.6424   5
  10   3  -3 54950.9 1340.72   1
  10   3   3 53175.9 1141.03   7
  10   3   3 56291.3 1442.10   1
  10   3   3 52437.9 1258.65   5
   3 -10   3 54780.8 1364.65   7
  -3  10   3 56830.6 1486.35   8
  10   3   3 52842.9 1091.70   8
  10   3  -3 54813.0 1410.34   4
   3 -10   3 53417.2 1195.64   6
  -3  10  -3 55536.4 1395.09   8
   3 -10   3 50850.4 1071.12   4
  -3  10  -5 3955.20 324.671   8
  10   3   5 3795.26 334.878   1
  10   3  -5 4121.80 293.954   1
  10   3   5 4179.91 249.782   7
  10   3  -5 3549.72 316.076   4
  10   3   5 4177.91 318.610   5
  -3  10   5 3879.07 360.200   8
   3 -10   5 4207.22 345.074   7
   3 -10   5 3871.03 303.281   6
 -10  -3   5 3833.28 345.231   6
  -3  10   7 5246.17 400.971   5
  10   3  -7 5987.90 335.022   1
  10   3  -7 4668.54 393.867   4
  -3  10  -7 5776.15 395.107   8
  -3  10   7 5495.25 431.983   8
  10   3   7 5415.96 319.918   7
  10   3   7 5707.16 416.166   5
  10   3   7 5389.39 413.249   1
   3 -10   7 5930.88 428.116   6
  -3  10   7 5035.30 400.933   3
   3 -10   7 5911.62 434.002   7
 -10  -3   7 5934.29 464.480   6
  10   3  -9 11067.5 649.663   4
  -3  10   9 10954.0 621.178   5
  10   3   9 12292.5 642.987   1
  -3  10  -9 11016.8 600.744   8
  -3  10   9 11109.5 615.927   3
  10   3   9 10896.2 517.133   7
  10   3   9 11716.0 662.159   5
   3 -10   9 12027.5 669.928   7
   3 -10   9 10375.4 636.692   6
 -10  -3   9 11916.7 715.893   6
  10   3  11 11286.0 635.459   1
  -3  10  11 10192.8 605.950   3
  -3  10  11 9292.53 611.516   5
  -3  10 -11 10179.8 594.622   8
   3 -10  11 11364.9 690.810   7
  10   3  11 10454.2 685.744   5
  10   3 -11 10373.4 673.235   4
   3 -10  11 10780.2 697.743   6
 -10  -3  11 10671.1 735.344   6
  10   3 -13 6495.35 556.374   4
   3 -10  13 5844.11 565.848   6
  10   3  13 6827.85 602.197   5
   3 -10  13 7376.92 604.231   7
  -3  10  13 7872.41 670.065   2
 -10  -3  13 6634.54 614.825   6
  -3  10  13 7873.50 596.048   5
  10   3  15 433.578 188.948   5
 -10  -3  15 1036.80 296.294   6
  -3  10  15 976.655 285.792   5
   3 -10  15 895.222 262.478   7
   3 -10  15 648.883 277.614   6
  -3  10  15 1142.68 335.145   2
   3 -10 -17 2750.27 495.764   4
  10   3  17 2673.40 458.807   5
  -3  10  17 2602.01 412.529   5
   3 -10  17 3093.24 461.804   7
  -3  10  17 3250.72 508.342   2
 -10  -3  17 2967.51 493.440   6
   3 -10  17 2323.43 446.395   6
  10   3  19 740.279 340.556   5
   3 -10 -19 1054.79 357.812   4
  -3  10  19 434.289 278.904   2
   3 -10  19 740.271 336.904   6
 -10  -3  19 615.647 339.432   6
  10   2   0 7393.29 420.893   1
   2 -10   0 6761.33 366.612   7
  -2  10   0 7957.94 448.345   8
  10   2   0 6737.12 269.835   5
  10   2   2 39930.1 1130.92   1
  -2  10  -2 37888.5 1104.68   8
  10   2   2 36273.0 923.819   5
   2 -10   2 39926.1 1052.82   7
  10   2   2 37446.5 901.179   7
  10   2  -2 40011.2 1121.92   4
  -2  10   2 39108.2 1143.79   8
   2 -10   2 37289.9 876.764   6
  10   2   2 37197.3 848.587   8
  10   2  -2 40542.9 1084.82   1
  10   2   4 5208.13 380.628   1
  -2  10   4 5040.51 398.550   8
  10   2  -4 5462.81 338.590   1
  10   2   4 4317.20 171.697   8
  10   2   4 5286.14 331.951   5
 -10  -2   4 4549.90 195.691   2
  10   2   4 5358.58 289.300   7
  10   2  -4 5598.15 386.061   4
   2 -10   4 5968.92 371.656   7
   2 -10   4 5379.60 328.627   6
  -2  10  -4 5779.92 384.235   8
  -2  10   6 15906.3 742.116   8
  10   2  -6 16820.9 611.450   1
  -2  10  -6 15115.2 671.774   8
  10   2   6 16553.0 688.746   5
 -10  -2   6 15021.4 492.439   2
  10   2   6 17239.7 599.105   7
  10   2  -6 16520.1 734.000   4
   2 -10   6 16715.5 689.245   6
   2 -10   6 17300.9 718.495   7
 -10  -2   6 16808.3 768.739   6
  10   2   6 15882.6 714.348   1
  -2  10   8 562.794 163.869   3
   2 -10   8 791.691 180.076   7
  -2  10   8 798.492 200.699   5
  -2  10  -8 393.163 131.821   8
  10   2   8 780.842 152.270   7
  10   2   8 460.542 145.348   5
   2 -10   8 774.197 182.050   6
  10   2  -8 550.759 167.074   4
 -10  -2   8 555.188 106.444   2
 -10  -2   8 663.955 185.771   6
  10   2   8 298.946 125.367   1
  -2  10 -10 15119.2 728.735   8
  10   2  10 15084.5 665.281   7
  -2  10  10 15301.6 768.420   5
  10   2  10 14957.6 794.042   5
 -10  -2  10 16201.1 861.039   6
  10   2 -10 15642.9 812.717   4
   2 -10  10 15035.4 806.100   6
  10   2  10 15433.7 742.500   1
   2 -10  10 16660.8 801.215   7
  -2  10  10 15214.1 707.986   3
  -2  10 -12 1095.74 226.679   8
  10   2  12 1146.45 219.381   1
  -2  10  12 793.950 208.877   5
  10   2  12 683.537 176.785   7
   2 -10  12 864.735 251.102   7
 -10  -2  12 1333.91 295.824   6
  10   2  12 1203.09 287.952   5
   2 -10  12 882.553 258.565   6
  10   2 -12 758.280 251.706   4
  -2  10  14 8230.03 650.096   5
   2 -10  14 7913.61 633.804   7
  10   2  14 8857.19 682.842   5
  -2  10  14 7829.73 678.631   2
  10   2 -14 9401.90 697.324   4
   2 -10  14 7911.08 686.234   6
 -10  -2  14 7137.81 659.226   6
  -2  10  16 18.4829 175.461   5
  10   2  16-6.19651 180.529   5
   2 -10  16-216.598 216.301   6
 -10  -2  16-177.088 215.656   6
   2 -10  16 292.914 246.334   7
  -2  10  16 345.189 258.013   2
  -2  10  18 2909.12 463.647   5
  10   2  18 2800.59 483.183   5
   2 -10  18 2414.58 453.039   6
   2 -10  18 2910.29 465.673   7
   2 -10 -18 2612.86 485.602   4
  -2  10  18 3060.44 509.043   2
 -10  -2  18 2639.64 498.226   6
   2 -10 -20 280.291 297.398   4
  -2  10  20 449.577 313.324   2
   2 -10  20 973.877 367.968   6
 -10  -2  20 629.833 332.675   6
  10   2  20 119.596 266.094   5
  -1  10   1 651.237 149.530   8
  -1  10  -1 929.237 176.030   8
  10   1  -1 430.712 52.6654   5
   1 -10   1 746.824 137.429   7
   1 -10   1 539.448 84.4173   6
  10   1   1 543.262 93.7685   5
   1 -10  -1 710.760 118.492   7
  10   1  -1 722.321 146.439   4
  10   1   1 582.458 122.852   1
  10   1  -1 518.008 114.614   1
  10   1   3 26757.2 606.902   8
  10   1   3 28796.6 810.441   5
  -1  10   3 29819.0 980.424   8
   1 -10   3 29188.7 868.130   7
  -1  10  -3 31071.7 961.106   8
  10   1  -3 31087.2 982.268   4
  10   1   3 29247.2 953.927   1
   1 -10   3 28719.5 809.552   6
  10   1   3 29838.2 804.857   7
  10   1  -3 30031.8 889.667   1
   1 -10   5 5959.72 380.185   7
  10   1   5 5817.62 367.665   5
  -1  10  -5 5043.38 376.963   8
  -1  10   5 5646.15 410.875   8
 -10  -1   5 5848.49 412.575   6
  10   1   5 5073.83 385.792   1
  10   1   5 5774.75 331.701   7
  10   1  -5 5421.20 334.549   1
  10   1  -5 6187.68 431.191   4
   1 -10   5 5507.99 371.653   6
  -1  10   7-183.784 133.038   8
  10   1   7 208.278 111.708   5
  10   1   7-76.2947 118.677   7
   1 -10   7 155.066 115.362   6
  10   1  -7 300.751 159.951   4
  -1  10   7 541.653 186.483   5
   1 -10   7 402.470 175.748   7
  10   1   7 339.600 137.609   1
 -10  -1   7 82.8541 68.9199   2
  10   1  -7 353.827 109.200   1
 -10  -1   7 284.451 151.780   6
  -1  10  -7 101.039 112.844   8
   1 -10   9-98.8070 145.555   7
  10   1   9 5.54380 114.064   1
   1 -10   9-159.190 143.120   6
  -1  10  -9 73.1219 129.936   8
  -1  10   9 20.8257 92.8656   3
  -1  10   9 255.060 161.140   5
 -10  -1   9 12.3885 85.3558   2
  10   1   9-83.5041 155.164   5
  10   1   9 0.76850 103.771   7
 -10  -1   9 234.673 155.674   6
  10   1  -9 130.071 118.804   4
  10   1  11 4272.98 441.163   5
  -1  10  11 3324.97 320.378   3
  10   1  11 4020.89 356.449   7
  10   1  11 4471.48 401.088   1
   1 -10  11 4255.96 429.313   7
  -1  10  11 4166.68 416.703   5
  -1  10 -11 4025.77 382.567   8
  10   1 -11 4034.42 438.214   4
 -10  -1  11 4041.27 442.656   6
   1 -10  11 4224.71 446.059   6
  -1  10  13 5539.38 518.303   5
  10   1  13 4452.60 405.688   7
  -1  10  13 4898.52 523.780   2
  10   1  13 4864.12 511.988   5
  -1  10 -13 4610.90 434.259   8
  10   1 -13 4652.52 487.710   4
   1 -10  13 4666.16 511.155   6
   1 -10  13 4448.57 454.388   7
 -10  -1  13 4454.93 499.756   6
  10   1  15 619.864 277.301   5
 -10  -1  15 292.681 229.442   6
   1 -10  15 1005.85 287.190   7
  -1  10  15 266.437 214.238   5
   1 -10  15 375.147 256.019   6
  -1  10  15 381.134 209.405   2
  10   1 -15 652.073 254.864   4
   1 -10  17 339.511 272.158   7
  -1  10  17 112.284 201.290   5
  -1  10  17 362.852 276.642   2
  10   1  17-144.340 197.726   5
 -10  -1  17 309.008 230.348   6
   1 -10  17 468.684 254.033   6
  10   1  19 2019.13 436.007   5
   1 -10 -19 1956.51 450.576   4
  -1  10  19 2230.92 425.489   5
  -1  10  19 1929.55 412.949   2
   1 -10  19 1576.16 426.305   6
 -10  -1  19 1937.60 428.731   6
   1 -10 -21 151.060 243.947   4
  10   0   0 20580.7 520.686   5
  10   0   0 23732.0 795.927   1
   0 -10   0 19610.3 627.047   7
  10   0   0 23190.0 770.708   4
   0  10   0 23411.9 804.364   8
   0 -10   0 21150.7 557.825   6
   0 -10   2 14589.1 544.344   7
  10   0   2 16247.5 662.922   1
  10   0   2 14837.1 502.901   5
  10   0  -2 17139.4 676.948   4
  10   0  -2 16174.7 624.620   1
   0 -10   2 15730.2 524.209   6
  10   0   2 15325.3 540.084   7
   0  10   2 15277.4 652.292   8
   0  10   4 354.693 145.489   8
   0  10  -4 196.600 134.618   8
  10   0   4 172.689 117.370   1
  10   0  -4 65.0487 75.7082   1
  10   0   4-58.3179 94.9134   7
  10   0   4 217.129 99.0086   5
  10   0  -4 258.549 139.959   4
   0 -10   4 193.863 96.3559   6
   0 -10   4 162.811 96.9036   7
   0  10  -6 242.729 122.438   8
  10   0   6 376.978 134.424   5
  10   0   6 466.594 143.446   1
 -10   0   6 335.804 129.538   6
  10   0   6 308.905 116.336   7
   0 -10   6 397.097 135.924   7
   0  10   6 637.120 181.263   8
   0 -10   6 248.913 116.934   6
  10   0  -6 461.476 164.384   4
  10   0  -6 379.631 102.663   1
  10   0   8 22411.1 895.394   5
   0  10   8 24068.1 950.155   5
   0 -10   8 24264.6 937.023   7
 -10   0   8 23862.6 966.947   6
  10   0   8 23605.3 843.939   7
   0  10   8 24562.9 851.443   3
   0  10   8 22849.2 931.177   8
   0  10  -8 24988.1 941.729   8
 -10   0   8 23047.3 788.006   2
  10   0  -8 23527.2 981.060   4
   0 -10   8 23751.6 952.008   6
  10   0   8 24445.4 933.736   1
   0  10  10 2256.77 247.593   3
  10   0  10 2127.24 309.153   5
   0  10 -10 2582.09 320.574   8
   0  10  10 2044.59 310.576   5
 -10   0  10 2077.65 248.864   2
   0 -10  10 2232.02 293.750   7
  10   0  10 2066.50 270.204   1
  10   0  10 2439.77 281.589   7
   0 -10  10 2070.56 321.549   6
  10   0 -10 2967.71 354.938   4
 -10   0  10 2380.49 354.901   6
   0  10  12 143.828 149.777   5
  10   0  12 26.6839 171.553   5
   0  10 -12-7.87597 126.373   8
   0 -10  12-119.848 146.139   6
   0  10  12 505.563 213.041   2
   0 -10  12-309.585 225.919   7
 -10   0  12 172.956 112.042   2
  10   0  12 76.5010 115.261   1
  10   0 -12-74.0620 170.539   4
 -10   0  12 485.715 202.830   6
  10   0  12-15.7327 127.654   7
   0 -10  14 169.395 185.413   7
 -10   0  14 298.756 265.415   6
   0  10  14 670.165 270.622   5
   0  10 -14 592.656 198.265   8
  10   0  14 567.265 243.113   5
  10   0  14 318.377 170.044   7
   0 -10  14 396.460 209.933   6
   0  10  14 476.965 269.503   2
  10   0 -14 467.004 231.639   4
  10   0  16 7099.45 680.767   5
   0  10  16 5779.50 593.765   5
   0 -10  16 6608.44 619.943   7
   0  10  16 5979.22 635.272   2
  10   0 -16 6262.01 609.532   4
   0 -10  16 5665.54 644.536   6
 -10   0  16 5618.03 628.212   6
  10   0  16 6923.47 583.949   7
  10   0  18 1150.96 336.521   5
   0  10  18 1029.61 336.649   5
   0  10  18 1022.10 388.881   2
   0 -10  18 1796.01 413.900   6
 -10   0  18 1010.15 344.706   6
   0 -10 -20 369.382 288.960   4
   0  10  20 120.172 228.535   5
   0  10  20 172.773 317.769   2
  10   0  20-239.363 221.610   5
   0 -10  20 514.603 323.694   6
 -10   0  20 31.7489 245.084   6
  10  -1   1 13983.7 448.460   5
  10  -1   1 15413.0 598.230   4
   1  10   1 13580.9 601.112   8
  -1 -10   1 12752.4 474.885   7
  10  -1  -1 14466.2 604.897   4
  -1 -10   1 13344.6 473.569   6
   1  10  -1 14295.9 615.790   8
  10  -1   1 15605.0 651.728   1
  10  -1  -1 14276.3 602.377   1
  10  -1   3 11912.1 479.616   5
   1  10   3 11708.8 572.084   8
 -10   1  -3 12645.1 468.590   3
   1  10  -3 12163.8 577.254   8
  -1 -10   3 11747.3 498.495   7
  10  -1   3 12211.0 582.544   1
  10  -1  -3 12155.4 538.952   1
  10  -1   3 12203.2 505.005   7
  10  -1  -3 13530.3 614.000   4
  -1 -10   3 12827.5 517.323   6
   1  10   5 1399.10 223.274   8
  10  -1   5 1365.65 188.960   5
   1  10  -5 1414.92 218.973   8
  10  -1  -5 1569.25 195.246   1
  10  -1   5 1527.27 222.766   1
  -1 -10   5 1458.05 198.938   7
  10  -1   5 1594.23 205.731   7
 -10   1   5 1507.35 202.765   6
 -10   1  -5 1342.00 132.366   3
  -1 -10   5 1608.15 211.249   6
  10  -1  -5 1601.04 225.909   4
   1  10  -7 17902.6 777.040   8
  10  -1   7 15950.1 710.077   5
   1  10   7 15872.1 729.179   8
  -1 -10   7 17536.1 746.162   7
   1  10   7 16557.0 747.201   5
 -10   1   7 16681.5 745.701   6
  10  -1   7 16889.4 745.397   1
  10  -1  -7 15901.4 785.661   4
  -1 -10   7 15636.0 742.109   6
  10  -1   7 16490.5 671.700   7
  10  -1  -7 15990.7 607.050   1
  10  -1   9 23945.6 964.369   5
  10  -1   9 25700.0 931.251   7
 -10   1   9 25055.4 1011.87   6
   1  10   9 23927.7 833.748   3
   1  10   9 23805.2 978.131   5
  10  -1  -9 24660.7 1042.69   4
  -1 -10   9 24662.8 958.172   7
   1  10  -9 24089.3 967.306   8
  10  -1   9 24887.2 953.885   1
 -10   1   9 24154.5 877.175   2
  -1 -10   9 23130.4 1000.62   6
   1  10 -11 4609.05 424.082   8
   1  10  11 5317.42 506.341   2
  10  -1  11 4589.88 448.615   5
  -1 -10  11 4620.13 428.753   7
   1  10  11 4107.50 410.605   5
  10  -1  11 4690.88 403.887   7
 -10   1  11 5030.27 409.482   2
  10  -1  11 5838.16 461.557   1
  -1 -10  11 4955.36 486.579   6
  10  -1 -11 4894.94 474.273   4
 -10   1  11 4878.17 474.653   6
  10  -1  13 657.765 222.921   5
   1  10 -13 768.934 198.567   8
   1  10  13 1058.18 294.741   5
  10  -1  13 582.048 183.977   7
 -10   1  13 843.941 246.029   6
 -10   1  13 629.570 179.600   2
  -1 -10  13 811.159 240.347   6
   1  10  13 804.189 253.949   2
  -1 -10  13 496.918 200.206   7
  10  -1 -13 792.386 215.921   4
  -1 -10  15 5255.37 554.402   7
   1  10 -15 6009.96 556.060   8
  10  -1  15 5522.45 524.636   7
  -1 -10  15 6193.75 638.278   6
  10  -1 -15 5051.19 562.016   4
 -10   1  15 4801.20 570.600   6
  10  -1  15 4299.04 527.210   5
   1  10  15 5434.60 585.553   2
   1  10  15 4528.33 513.249   5
  10  -1  17 2029.81 427.317   5
   1  10  17 1144.23 326.995   5
  10  -1  17 1256.54 292.500   7
   1  10  17 2289.73 449.030   2
  -1 -10  17 1444.29 381.193   6
 -10   1  17 1873.96 401.132   6
  10  -1 -17 1589.56 340.536   4
   1  10  19 994.228 322.669   5
   1  10  19 861.726 335.282   2
  -1 -10  19 958.838 408.857   6
 -10   1  19 590.201 321.118   6
  10  -1  19 1236.10 348.551   5
  -1 -10 -21 1101.60 363.868   4
   2  10   0 117556. 2454.70   8
 -10   2   0 122654. 2395.66   3
  10  -2   0 128897. 2434.47   4
  10  -2   0 129442. 2499.25   1
  10  -2   2 877.064 145.893   5
  10  -2   2 1922.93 214.912   7
  10  -2  -2 844.640 168.177   1
   2  10  -2 948.941 184.037   8
 -10   2  -2 1140.32 180.256   3
   2  10   2 672.886 156.755   8
  -2 -10   2 414.957 101.526   7
  -2 -10  -2 442.066 80.4414   7
  10  -2   2 968.695 205.770   1
  10  -2  -2 854.150 172.020   4
  10  -2   2 973.191 172.002   4
  -2 -10   2 485.076 112.412   6
  10  -2   4 9569.94 461.671   5
   2  10  -4 10151.4 536.520   8
   2  10   4 10155.0 532.461   8
 -10   2  -4 9910.41 419.461   3
  10  -2   4 9746.54 476.808   7
  -2 -10   4 9605.16 463.953   7
  10  -2  -4 10462.2 562.411   4
  10  -2   4 9765.76 538.419   1
  -2 -10   4 10418.9 506.677   6
  10  -2  -4 9418.47 479.344   1
 -10   2   4 9710.49 498.168   6
  10  -2  -6 173.184 114.436   1
  10  -2   6 442.537 149.774   5
 -10   2   6 271.333 119.468   6
  -2 -10   6 557.602 163.685   7
   2  10  -6 845.240 195.982   8
  10  -2   6 586.004 161.378   7
   2  10   6 715.917 181.200   8
  10  -2   6 281.263 149.267   1
  -2 -10   6 432.479 154.015   6
  10  -2  -6 376.773 187.338   4
  -2 -10   8 51812.0 1461.85   7
  10  -2   8 52052.0 1481.88   5
   2  10   8 52575.7 1483.50   8
   2  10  -8 49777.9 1499.69   8
   2  10   8 49849.6 1291.72   3
  -2 -10   8 51322.4 1545.06   6
  10  -2   8 52473.3 1428.75   7
  10  -2   8 52461.5 1490.85   1
   2  10   8 49793.1 1511.11   5
  10  -2  -8 50662.8 1568.34   4
 -10   2   8 51234.8 1493.79   6
  10  -2  10 615.732 174.389   1
   2  10  10 402.961 192.538   5
  -2 -10  10 682.798 193.999   7
 -10   2  10 1017.19 263.713   6
  10  -2  10 806.368 209.279   7
   2  10 -10 849.924 226.061   8
 -10   2  10 716.996 208.976   2
  -2 -10  10 1018.15 258.975   6
  10  -2  10 360.319 179.508   5
  10  -2 -10 271.834 175.600   4
  -2 -10  12 576.485 237.229   7
   2  10  12 577.811 230.083   5
   2  10 -12 478.295 190.249   8
  10  -2  12 321.824 163.336   7
  10  -2  12 801.016 239.737   5
 -10   2  12 615.066 182.724   2
  -2 -10  12 427.920 198.795   6
   2  10  12 675.011 233.724   2
 -10   2  12 881.713 242.853   6
  10  -2  12 534.368 185.194   1
  10  -2 -12 452.360 202.261   4
  -2 -10  14 95.5417 173.183   7
  10  -2  14 1075.42 292.975   5
  -2 -10  14 309.527 259.353   6
  10  -2 -14 141.078 166.457   4
  10  -2  14 359.517 193.970   7
 -10   2  14 214.171 178.551   2
   2  10 -14 55.1134 174.718   8
   2  10  14 299.746 204.322   2
 -10   2  14 431.512 262.146   6
   2  10  14 605.532 260.986   5
  10  -2  16 13589.8 929.173   5
   2  10  16 11809.8 867.908   5
   2  10 -16 12804.6 848.110   8
  10  -2  16 12296.4 803.944   7
  -2 -10  16 12920.7 977.978   6
 -10   2  16 11333.3 869.407   6
   2  10  16 12784.2 923.203   2
  10  -2 -16 13314.9 918.948   4
  10  -2  18 445.363 224.712   7
   2  10  18 209.752 240.598   2
  -2 -10  18 228.065 284.489   6
 -10   2  18 34.3291 215.817   6
   2  10  18-144.036 216.438   5
  10  -2 -18-151.066 188.857   4
  10  -2  18-83.6726 203.660   5
  10  -2  20 1064.93 352.248   5
   2  10  20 1259.60 372.862   5
   2  10  20 1066.00 372.379   2
  -2 -10  20 824.506 395.071   6
 -10   2  20 673.114 281.617   6
 -10   3  -1 61247.7 1427.03   3
   3  10   1 59156.5 1480.52   8
   3  10  -1 59673.4 1493.63   8
 -10   3   1 60745.8 1478.48   3
  -3 -10   1 55184.7 1225.12   7
  10  -3   1 63345.5 1427.60   4
  10  -3  -1 60713.7 1458.83   4
  10  -3   1 61457.4 1528.78   1
  10  -3  -1 61813.9 1502.25   1
  10  -3   3 3114.30 250.349   5
  10  -3  -3 3612.50 295.312   1
   3  10   3 2867.39 277.447   8
 -10   3  -3 3587.73 268.269   3
  -3 -10   3 3517.03 259.387   7
  10  -3   3 3500.84 278.492   7
  -3 -10  -3 2429.92 153.410   7
  10  -3  -3 3855.24 331.476   4
  10  -3   3 3821.63 330.183   1
  -3 -10   3 3377.57 274.670   6
   3  10  -3 3082.11 293.518   8
  10  -3   5 180.545 137.503   1
   3  10  -5 288.844 143.985   8
   3  10   5 605.068 183.963   8
  10  -3   5 355.847 126.666   7
  10  -3  -5 239.976 92.5630   1
  -3 -10   5 747.067 158.051   7
  10  -3   5 410.664 133.106   5
  10  -3  -5 149.821 109.614   4
  -3 -10   5 789.946 177.526   6
 -10   3   5 223.209 106.114   6
  10  -3   7 17533.2 756.878   5
   3  10   7 18518.9 779.307   8
   3  10  -7 18627.6 833.764   8
  -3 -10   7 18576.5 765.205   7
   3  10   7 18217.5 810.169   5
  10  -3   7 18632.3 757.717   7
  10  -3  -7 17323.4 820.881   4
  10  -3   7 18613.9 802.265   1
  -3 -10   7 18934.8 838.564   6
 -10   3   7 18207.1 769.172   6
   3  10   9 26384.4 980.920   8
  10  -3   9 22952.2 977.902   5
 -10   3   9 23984.2 985.510   6
   3  10  -9 25127.3 1027.48   8
  10  -3   9 25772.8 972.582   7
   3  10   9 25934.3 1039.75   5
  -3 -10   9 26312.6 993.017   7
  10  -3  -9 25375.9 1074.90   4
  -3 -10   9 25458.7 1070.34   6
  10  -3   9 26141.4 1005.10   1
  -3 -10  11 29.8552 127.056   6
   3  10  11 194.210 199.520   5
  -3 -10  11 357.125 186.055   7
  10  -3  11 41.1719 143.843   7
  10  -3  11 275.227 164.057   1
  10  -3  11 15.5791 151.475   5
   3  10 -11 244.832 193.226   8
   3  10  11 282.848 197.076   2
 -10   3  11 289.189 143.230   2
 -10   3  11 273.770 164.688   6
  10  -3 -11-129.096 203.370   4
   3  10 -13 4596.42 476.026   8
   3  10  13 3306.72 429.516   2
  10  -3  13 4322.52 479.363   5
  10  -3  13 5166.91 475.091   7
  -3 -10  13 3796.08 489.211   6
 -10   3  13 4917.15 460.716   2
 -10   3  13 4390.96 480.191   6
   3  10  13 4607.16 505.003   5
  10  -3 -13 4293.34 487.287   4
  10  -3  15 6491.16 616.934   5
   3  10  15 6780.90 637.587   5
  10  -3  15 6153.90 567.485   7
   3  10 -15 6251.45 580.833   8
   3  10  15 6928.16 668.102   2
 -10   3  15 5966.04 569.016   2
 -10   3  15 6372.58 623.170   6
  -3 -10  15 6115.35 649.265   6
  10  -3 -15 6597.62 629.686   4
   3  10  17 1093.56 341.478   5
  10  -3  17 869.662 293.717   7
   3  10 -17 773.404 258.198   8
   3  10  17 1067.51 316.180   2
  -3 -10  17 841.523 347.960   6
 -10   3  17 844.586 297.575   6
  10  -3  17 840.383 308.685   5
  10  -3 -17 898.304 310.152   4
  10  -3  19 496.460 232.309   7
   3  10  19 320.287 221.566   2
   3  10  19 317.012 287.729   5
 -10   3  19 156.903 271.423   6
  -3 -10  19-8.96881 291.636   6
  10  -3  19 260.002 290.197   5
 -10   3  21 704.466 301.886   6
  10  -4   0 83289.5 1889.99   1
  -4 -10   0 73772.8 1462.10   7
 -10   4   0 77895.8 1808.08   3
  10  -4   0 80764.9 1755.19   4
   4  10   0 77317.1 1819.02   8
  -4 -10   2 543.894 122.482   6
 -10   4  -2 299.090 102.956   3
  -4 -10  -2 415.793 60.8549   7
 -10   4   2 651.467 154.211   3
   4  10   2 548.302 131.601   8
  10  -4   2 629.151 162.940   1
  -4 -10   2 453.743 98.1600   7
  10  -4   2 531.347 123.786   4
  10  -4   2 793.919 159.638   7
  10  -4  -2 569.396 134.227   4
  10  -4  -2 429.122 126.504   1
   4  10  -2 222.188 92.9182   8
  10  -4   4 4286.85 311.050   5
  -4 -10   4 3836.20 286.247   7
   4  10   4 3934.41 330.519   8
   4  10  -4 4436.84 365.843   8
  10  -4  -4 4322.10 334.757   1
  10  -4   4 4316.70 339.820   7
  10  -4  -4 4277.64 365.388   4
  -4 -10   4 3972.20 324.999   6
 -10   4   4 4275.20 315.149   6
 -10   4   4 4569.32 377.022   3
  10  -4   4 4467.69 379.456   1
   4  10   6 2591.18 298.633   8
   4  10   6 2046.24 311.478   5
  -4 -10   6 1860.26 235.745   7
   4  10  -6 2506.60 311.321   8
  10  -4   6 1611.01 224.394   7
  10  -4   6 1918.63 239.922   5
  10  -4   6 2106.97 283.753   1
  -4 -10   6 1807.07 273.749   6
  10  -4  -6 1587.82 265.949   4
 -10   4   6 2040.93 234.227   6
  10  -4   8 32418.8 1151.33   1
  10  -4   8 31316.0 1108.52   5
   4  10   8 32113.0 1082.17   8
  -4 -10   8 33205.5 1103.22   7
   4  10  -8 33479.4 1188.63   8
   4  10   8 32629.0 1162.93   5
  10  -4   8 31430.2 1104.12   7
  10  -4  -8 32279.5 1202.85   4
  -4 -10   8 32951.3 1202.50   6
 -10   4   8 32144.4 1096.50   6
  10  -4 -10 531.819 199.170   4
   4  10  10 264.431 140.824   5
  10  -4  10 567.894 204.103   7
   4  10  10 890.096 246.201   2
   4  10 -10 481.482 179.874   8
  -4 -10  10 287.523 150.225   7
  10  -4  10 671.181 182.537   1
  -4 -10  10 618.319 214.754   6
 -10   4  10 626.524 187.512   6
  10  -4  10 478.509 188.354   5
  10  -4 -12 188.531 195.101   4
 -10   4  12 78.2934 136.801   2
  10  -4  12 274.470 182.885   7
  10  -4  12 333.022 200.620   5
   4  10  12 181.206 196.300   5
 -10   4  12-32.3960 159.564   6
   4  10 -12-41.8486 148.120   8
   4  10  12 4.10884 148.011   2
  10  -4  12-20.0258 130.011   1
  -4 -10  12-96.0411 162.620   6
  10  -4 -14 1153.99 304.773   4
  10  -4  14 1040.11 267.436   5
   4  10 -14 928.496 236.793   8
   4  10  14 1018.36 295.765   5
   4  10  14 1012.80 279.329   2
 -10   4  14 1958.09 327.890   2
  -4 -10  14 633.260 264.556   6
 -10   4  14 899.067 264.289   6
  10  -4  14 1427.81 313.642   7
   4  10  16 5717.63 607.780   5
   4  10 -16 4363.58 506.702   8
  10  -4  16 4849.62 530.762   7
  10  -4  16 5037.53 582.427   5
   4  10  16 4644.91 562.969   2
 -10   4  16 4578.35 529.249   2
 -10   4  16 4819.04 574.161   6
  -4 -10  16 4725.61 591.355   6
  10  -4 -16 4127.04 534.662   4
   4  10  18 297.062 247.353   5
   4  10 -18 511.551 268.273   8
  10  -4  18 279.730 257.119   7
  10  -4 -18 561.504 268.932   4
  -4 -10  18-76.9964 214.928   6
   4  10  18 554.972 277.201   2
  10  -4  18 241.330 235.824   5
 -10   4  18 448.476 277.124   6
  10  -4  20 480.882 307.402   5
   4  10  20 406.475 297.961   5
  -4 -10  20 657.148 361.000   6
  10  -5   1 3.06170 102.475   1
  10  -5  -1 63.4636 89.0073   1
   5  10   1 164.082 98.2572   8
   5  10  -1-44.9748 89.0702   8
 -10   5  -1-16.6064 99.6612   3
  10  -5  -1 171.573 89.2287   4
  -5 -10   1-21.5950 45.5434   7
  -5 -10  -1 105.494 34.6793   7
  10  -5   1 42.0807 64.1283   4
 -10   5   1 138.168 91.1091   3
   5  10  -3 9389.21 543.879   8
  -5 -10   3 8964.27 410.285   7
   5  10   3 9027.00 496.393   8
  10  -5  -3 8715.69 499.635   1
  10  -5   3 9999.63 512.879   7
  10  -5   3 8890.22 427.055   4
 -10   5   3 8734.82 522.382   3
  10  -5  -3 9918.52 538.532   4
  -5 -10   3 9180.54 495.967   6
  10  -5   3 9233.70 548.932   1
  10  -5   5 8759.11 485.732   5
  10  -5   5 8726.10 549.646   1
 -10   5   5 9068.03 560.061   3
   5  10  -5 9452.27 560.593   8
  -5 -10   5 10075.2 489.003   7
  10  -5   5 9427.32 524.302   7
  10  -5  -5 8654.62 550.674   4
  -5 -10   5 8722.10 522.776   6
 -10   5   5 8743.85 461.816   6
   5  10   5 8881.62 500.388   8
  10  -5  -7 2372.35 312.028   4
  10  -5   7 2775.63 300.569   5
  10  -5   7 2960.63 327.790   1
   5  10   7 2586.04 281.125   8
   5  10  -7 3169.82 363.862   8
   5  10   7 3360.93 354.227   5
  -5 -10   7 2711.26 293.214   7
  10  -5   7 3151.77 332.720   7
 -10   5   7 3054.68 295.524   6
  -5 -10   7 3119.52 339.614   6
  10  -5  -9 1179.66 258.924   4
  10  -5   9 993.013 201.264   5
  10  -5   9 776.700 202.173   1
   5  10   9 1175.29 225.443   8
   5  10  -9 1022.95 226.985   8
  -5 -10   9 463.214 151.512   7
  10  -5   9 1182.07 226.832   7
   5  10   9 1121.54 238.286   5
  -5 -10   9 831.133 218.787   6
   5  10   9 1183.73 249.198   2
 -10   5   9 865.215 192.373   6
  10  -5 -11 2928.71 385.676   4
  10  -5  11 3190.13 378.274   5
  10  -5  11 3466.45 380.654   1
   5  10 -11 2858.96 372.598   8
 -10   5  11 3327.39 382.966   6
  10  -5  11 3483.14 386.370   7
   5  10  11 3022.56 387.875   5
  -5 -10  11 2629.10 380.294   6
   5  10  11 2421.49 334.827   2
   5  10  13 8235.85 655.058   5
  10  -5  13 6930.24 608.056   5
   5  10 -13 7480.60 620.678   8
  10  -5  13 8489.06 647.315   7
   5  10  13 7577.26 648.931   2
 -10   5  13 7945.47 621.689   2
 -10   5  13 6803.34 596.493   6
  -5 -10  13 7440.01 680.538   6
  10  -5 -13 6629.60 614.571   4
  10  -5 -15 3053.32 457.634   4
  -5 -10  15 3132.49 487.976   6
   5  10 -15 3004.15 407.008   8
   5  10  15 4046.44 525.074   5
  10  -5  15 2948.37 403.632   7
  10  -5  15 3971.23 491.583   5
   5  10  15 3262.96 461.165   2
 -10   5  15 2921.84 421.138   2
 -10   5  15 2525.35 396.881   6
  10  -5 -17 136.791 174.625   4
  10  -5  17 170.029 258.447   5
  10  -5  17 548.244 264.748   7
   5  10  17 489.320 303.746   5
   5  10  17 573.978 308.541   2
 -10   5  17 494.838 250.139   2
   5  10 -17 466.108 241.931   8
 -10   5  17 84.9286 198.473   6
  -5 -10  17 156.933 244.404   6
  10  -5  19 562.710 299.626   5
   5  10  19 1370.75 413.270   5
  10  -5  19 722.785 286.619   7
   5  10 -19 719.995 275.682   8
  -5 -10  19 1303.68 423.873   6
  10  -5 -19 657.198 294.826   4
  10  -6   0 14.1991 96.0389   1
   6  10   0 39.2271 102.941   8
 -10   6   0-24.1642 85.3389   3
  10  -6   0 95.2136 81.5992   4
 -10   6   2 23047.6 881.871   3
  -6 -10   2 22118.8 630.307   7
  10  -6   2 22657.0 904.894   1
   6  10  -2 22759.1 865.920   8
  10  -6   2 22462.1 821.234   7
  10  -6  -2 22692.2 876.905   1
  10  -6  -2 22663.2 828.094   4
   6  10   2 21373.6 808.181   8
  10  -6   2 21037.1 721.320   4
  10  -6   4 43.7504 135.339   1
   6  10   4 48.0408 112.197   8
   6  10  -4 183.996 159.961   8
  10  -6   4 530.758 182.828   7
 -10   6   4 89.4935 126.122   3
 -10   6  -4 177.760 89.2175   8
  10  -6  -4 322.804 167.778   4
 -10   6   4 222.121 94.7267   6
  -6 -10   4 292.000 153.185   6
  -6 -10   4 373.316 139.070   7
  10  -6  -6 3038.64 339.803   4
   6  10   6 2756.75 278.989   8
  -6 -10   6 3342.81 340.920   6
   6  10  -6 3173.23 357.493   8
  10  -6   6 3574.04 355.341   7
  10  -6   6 3126.56 348.037   1
  10  -6   6 3177.66 318.016   5
 -10   6   6 2404.92 295.783   3
 -10   6   6 3549.26 298.601   6
   6  10   6 3137.20 336.137   5
  10  -6  -8 1235.92 247.895   4
  10  -6   8 1488.09 263.320   7
   6  10   8 1461.18 228.624   8
   6  10  -8 1266.25 247.559   8
   6  10   8 899.081 227.290   5
  10  -6   8 1087.91 205.359   5
  10  -6   8 1149.83 220.075   1
  -6 -10   8 871.770 207.476   6
   6  10   8 1003.56 193.126   2
 -10   6   8 1119.20 199.883   6
  10  -6 -10 3226.54 407.678   4
   6  10 -10 3161.00 382.012   8
  10  -6  10 3421.63 388.733   5
   6  10  10 3296.21 390.311   5
  10  -6  10 3560.61 387.651   7
  -6 -10  10 3598.91 428.371   6
 -10   6  10 3219.78 361.427   6
   6  10  10 2896.45 356.301   2
  10  -6  10 3421.67 384.313   1
  10  -6  12 331.092 226.540   1
  10  -6 -12 510.747 226.681   4
  10  -6  12 139.571 220.453   5
   6  10  12 150.927 169.087   1
   6  10  12 37.4601 179.386   5
   6  10  12 140.515 236.340   2
  10  -6  12 694.345 257.373   7
   6  10 -12 361.640 238.438   8
 -10   6  12 326.760 202.631   6
  -6 -10  12 269.827 208.019   6
  10  -6 -14 835.193 290.743   4
   6  10 -14 1013.45 263.643   8
  10  -6  14 737.011 245.000   5
   6  10  14 836.646 277.870   5
  10  -6  14 1231.19 314.120   7
   6  10  14 212.598 200.548   2
 -10   6  14 939.289 272.007   6
 -10   6  14 967.229 291.243   2
  -6 -10  14 1008.31 296.591   6
  10  -6 -16 770.626 290.827   4
   6  10  16 1268.72 369.748   5
  10  -6  16 1688.31 348.097   7
   6  10 -16 798.130 274.306   8
   6  10  16 954.990 295.768   2
 -10   6  16 1222.82 320.051   2
  -6 -10  16 1514.57 397.846   6
  10  -6  16 896.552 290.507   5
  10  -6 -18 2224.80 458.096   4
   6  10 -18 2089.30 404.959   8
  10  -6  18 1995.93 407.538   7
 -10   6  18 2506.81 453.459   2
  10  -6  18 2590.60 484.755   5
  -6 -10  18 1792.20 495.755   6
   6  10  18 2421.10 493.236   5
   6  10 -20 56.4359 231.821   8
  10  -6  20 235.870 265.055   7
  10  -6 -20-276.528 272.554   4
   7  10  -1 12003.9 605.890   8
  10  -7   1 11616.0 521.874   4
  10  -7   1 12306.3 658.361   1
  10  -7  -1 12267.3 578.043   4
  10  -7   1 11819.4 582.178   7
 -10   7   1 11965.4 624.311   3
   7  10   1 12555.5 610.185   8
 -10   7  -3 4904.39 326.628   8
 -10   7   3 5639.02 449.837   3
   7  10   3 5438.79 391.438   8
   7  10  -3 6189.20 455.701   8
  10  -7   3 5718.06 414.519   7
  10  -7   3 5828.42 467.022   1
  10  -7   3 5177.44 323.394   4
  10  -7  -3 5308.15 412.038   4
 -10   7   3 5730.71 318.946   6
  -7 -10   3 5205.44 396.329   6
   7  10   5 18532.1 746.251   8
   7  10  -5 18769.6 852.749   8
 -10   7   5 18510.8 852.029   3
  10  -7   5 18669.9 863.635   1
   7  10   5 18606.1 806.833   5
  10  -7   5 18596.5 810.120   7
  10  -7  -5 19183.1 850.867   4
 -10   7   5 18769.6 667.838   6
  -7 -10   5 18658.1 833.290   6
   7  10   7 1604.90 251.199   8
  10  -7  -7 800.916 230.591   4
 -10   7   7 843.298 217.652   3
   7  10   7 1334.56 266.730   5
   7  10  -7 1046.19 249.648   8
   7  10   7 780.723 209.223   2
  10  -7   7 865.375 213.834   7
  10  -7   7 878.356 217.998   1
 -10   7   7 595.022 133.189   6
  -7 -10   7 923.777 227.233   6
   7  10  -9 997.495 268.685   8
   7  10   9 455.491 166.352   8
  10  -7   9 785.125 236.617   5
  10  -7   9 683.369 225.599   1
  10  -7   9 16.5050 142.056   7
   7  10   9 196.315 139.461   2
 -10   7   9 457.537 153.746   6
  10  -7  -9 409.871 183.215   4
  -7 -10   9 673.526 250.992   6
   7  10   9 562.991 194.401   5
  10  -7  11 13723.0 809.070   5
  10  -7  11 14859.5 827.367   7
   7  10 -11 14572.4 864.098   8
   7  10  11 15009.1 842.353   2
   7  10  11 13716.6 826.572   5
  10  -7  11 13039.8 760.926   1
  -7 -10  11 14425.2 916.831   6
  10  -7 -11 13008.7 830.525   4
   7  10  11 13731.7 736.137   1
  10  -7  13 4913.24 524.962   5
   7  10 -13 5026.34 553.031   8
   7  10  13 4841.59 519.275   5
  10  -7 -13 4885.58 543.528   4
   7  10  13 5438.21 546.421   2
  -7 -10  13 5540.46 603.942   6
  10  -7  13 5990.22 572.690   7
  10  -7 -15 656.588 255.721   4
  10  -7  15 199.620 202.141   5
  10  -7  15 976.946 301.109   7
   7  10  15 706.392 269.614   2
   7  10  15 457.748 243.031   5
  -7 -10  15 581.894 274.159   6
 -10   7  15 381.815 228.914   2
   7  10 -15 250.325 189.721   8
  10  -7 -17 845.132 329.665   4
  10  -7  17 971.008 295.873   7
   7  10  17 634.444 328.134   5
   7  10 -17 860.145 278.194   8
 -10   7  17 703.990 265.173   2
  10  -7  17 521.049 247.273   5
  -7 -10  17 1020.46 397.709   6
  10  -7 -19 3782.96 565.677   4
   7  10 -19 3288.86 528.791   8
  10  -7  19 3718.04 557.032   7
  10  -7  19 3789.75 581.204   5
 -10   7  19 4517.12 624.069   2
   7  10  19 4050.09 612.610   5
  -7 -10  19 3251.27 587.794   6
   8  10   0 185.937 102.892   8
  10  -8   0 303.777 112.753   4
 -10   8  -2 28051.7 912.931   8
   8  10   2 26831.9 951.173   8
 -10   8   2 30346.4 1089.90   3
   8  10  -2 28601.0 1020.21   8
  10  -8  -2 29053.6 987.756   4
  10  -8   2 30972.5 1029.54   7
  10  -8   2 27654.3 856.711   4
  10  -8  -4 1444.56 273.887   4
 -10   8  -4 1273.13 197.122   8
   8  10  -4 1187.26 243.305   8
 -10   8   4 960.007 254.141   3
   8  10   4 709.382 180.744   8
  10  -8   4 1572.32 294.913   7
  10  -8   4 815.000 143.513   4
   8  10   4 950.563 236.962   5
  10  -8   4 977.288 269.246   1
  -8 -10   4 1605.60 275.007   6
   8  10   6 14061.8 647.559   8
   8  10   6 13473.0 707.363   5
  10  -8   6 15232.7 749.255   7
  -8 -10   6 14677.7 764.780   6
 -10   8   6 14430.4 775.327   3
   8  10   6 14855.6 678.339   2
   8  10  -6 14706.0 769.303   8
  10  -8   6 12780.6 729.368   1
  10  -8  -6 14381.2 754.732   4
   8  10   8 3913.33 342.430   8
  10  -8   8 4349.75 421.007   7
   8  10   8 4515.39 447.440   5
   8  10  -8 4196.12 441.279   8
 -10   8   8 3870.02 421.042   3
  10  -8  -8 4117.37 454.790   4
   8  10   8 4116.32 387.716   2
  -8 -10   8 3963.61 438.525   6
  10  -8  10 8098.38 607.670   7
   8  10  10 8422.20 600.602   2
   8  10  10 7242.28 576.825   5
  -8 -10  10 8043.36 640.122   6
  10  -8 -10 8120.61 637.932   4
   8  10 -10 6937.18 582.286   8
   8  10  10 8434.41 576.769   1
  10  -8  12 455.699 238.503   5
  10  -8 -12 440.183 265.223   4
   8  10  12 323.358 201.957   1
   8  10 -12 731.773 276.347   8
   8  10  12 466.199 264.284   5
  10  -8  12 1211.68 309.986   7
   8  10  12 679.954 270.840   2
  -8 -10  12 491.646 300.526   6
  10  -8  14 593.481 218.017   5
  10  -8 -14 776.922 268.690   4
   8  10 -14 704.034 281.787   8
   8  10  14 675.776 262.066   5
  10  -8  14 338.580 247.962   7
   8  10  14 694.055 243.605   2
  -8 -10  14 656.877 282.803   6
 -10   8  14 592.667 244.288   2
  10  -8  16-382.460 272.547   5
  10  -8 -16 522.352 274.035   4
  10  -8  16 458.052 258.175   7
   8  10 -16 401.272 234.832   8
   8  10  16-21.9473 230.468   5
 -10   8  16 459.585 254.132   2
  -8 -10  16 287.754 235.196   6
  10  -8 -18 3927.27 572.674   4
   8  10  18 4592.37 611.204   5
  10  -8  18 5862.58 661.010   7
   8  10 -18 5766.13 649.074   8
 -10   8  18 4992.17 626.377   2
  -8 -10  18 5558.55 707.314   6
 -10   8  20 276.935 294.356   2
 -10   9  -1 70.6313 95.4840   8
   9  10   1 41.2003 102.674   8
  10  -9   1 85.2336 103.108   4
   9  10  -1-21.1646 93.0116   8
  10  -9   1-117.449 120.026   7
  10  -9  -1 85.0526 118.254   4
 -10   9   3 22865.6 979.942   3
   9  10   3 25777.3 806.800   2
   9  10   3 24939.6 893.469   8
  10  -9   3 27624.9 1012.41   7
 -10   9  -3 24564.9 871.427   8
  10  -9   3 23313.8 751.984   4
  10  -9  -3 25291.0 954.839   4
   9  10  -3 25094.0 984.202   8
   9  10  -5 5847.93 474.023   8
  10  -9   5 5751.85 470.693   7
   9  10   5 5775.50 393.599   2
   9  10   5 5601.73 446.947   5
   9  10   5 5181.25 382.130   8
  10  -9  -5 5024.73 426.806   4
 -10   9   5 5966.81 493.307   3
  -9 -10   5 5349.22 464.579   6
  10  -9  -7 1093.01 288.694   4
   9  10  -7 897.363 274.568   8
   9  10   7 872.715 242.215   5
   9  10   7 919.037 194.991   8
  10  -9   7 1203.27 291.578   7
   9  10   7 638.362 207.754   2
   9  10   7 654.895 218.510   1
 -10   9   7 817.566 257.620   3
  -9 -10   7 655.614 237.807   6
   9  10  -9 128.689 177.916   8
  10  -9  -9-95.1351 160.062   4
   9  10   9-48.6886 123.700   1
   9  10   9-118.003 182.989   5
 -10   9   9 112.727 184.503   3
   9  10   9 232.251 157.831   2
  10  -9   9 197.540 168.001   7
  -9 -10   9 34.9058 168.577   6
   9  10 -11 9471.01 708.135   8
   9  10  11 9649.52 710.808   5
  10  -9  11 9555.20 701.050   7
  -9 -10  11 8188.78 707.264   6
   9  10  11 9721.38 678.054   2
  10  -9 -11 9751.15 748.803   4
   9  10  11 9680.44 644.405   1
  10  -9 -13 3669.73 504.183   4
   9  10  13 3234.70 468.110   5
  10  -9  13 4329.94 509.276   7
   9  10  13 3512.35 452.285   2
  -9 -10  13 3931.55 533.916   6
   9  10 -13 3827.41 489.763   8
  10  -9  15 291.730 210.522   7
  10  -9 -15 459.586 309.915   4
   9  10  15 134.875 221.526   5
   9  10 -15-5.73255 221.987   8
 -10   9  15 49.5538 182.170   2
  -9 -10  15 272.404 243.583   6
  10  -9 -17 969.693 340.423   4
  10  -9  17 1082.00 327.448   7
   9  10  17 1177.52 356.540   5
   9  10 -17 1196.11 344.794   8
 -10   9  17 1296.71 350.981   2
  -9 -10  17 471.140 271.353   6
  10  -9 -19 1986.99 455.820   4
  10  -9  19 2048.39 466.597   7
 -10   9  19 1288.43 388.615   2
  10 -10   0 11864.5 569.215   4
  10  10   0 12480.0 636.119   8
 -10  10   0 11831.1 621.937   8
 -10  10  -2 2438.74 274.057   8
  10  10   2 2416.43 266.896   8
  10  10  -2 2210.57 281.510   8
  10 -10   2 2479.53 236.616   4
  10 -10   2 2480.85 313.675   7
  10 -10  -2 2591.95 288.749   4
 -10 -10   4 2881.99 359.341   6
  10 -10  -4 3254.98 339.170   4
  10  10   4 3244.02 345.962   5
 -10  10   4 3051.10 368.379   3
  10 -10   4 3955.63 406.910   7
  10  10   4 2945.22 310.782   8
 -10  10  -4 3609.17 328.420   8
  10  10  -4 3620.75 377.573   8
  10 -10  -6 603.057 241.013   4
  10  10   6 1747.12 354.396   1
  10  10   6 2640.93 369.534   5
  10  10  -6 951.638 306.281   8
  10  10   6 1829.36 269.802   8
  10  10   6 2032.10 291.462   2
  10 -10   6 508.614 199.138   7
 -10  10   6 1441.83 346.331   3
 -10 -10   6 408.461 240.331   6
  10 -10  -8 1526.15 302.499   4
 -10  10   8 1321.97 265.280   3
  10  10  -8 1104.67 248.887   8
  10 -10   8 1093.11 264.013   7
  10  10   8 1667.00 268.730   1
  10  10   8 1596.16 282.307   5
  10  10   8 1669.48 266.250   2
 -10 -10   8 1363.12 274.528   6
  10 -10  10 7768.41 631.663   7
  10  10  10 6298.77 530.352   2
  10  10 -10 6211.77 599.240   8
  10  10  10 6327.49 566.613   5
 -10 -10  10 6749.00 618.831   6
  10 -10 -10 6123.95 586.123   4
  10  10  10 6828.43 551.693   1
  10 -10 -12 1334.03 367.479   4
  10  10  12 367.914 191.667   1
  10  10  12 406.802 251.337   5
  10  10 -12 618.604 243.423   8
  10 -10  12 798.791 306.771   7
  10  10  12 664.205 229.164   2
 -10 -10  12 535.213 256.132   6
  10 -10 -14 1228.56 328.424   4
  10  10 -14 1832.85 367.949   8
  10  10  14 1071.86 292.577   5
  10 -10  14 1211.86 320.388   7
 -10 -10  14 316.178 290.512   6
  10 -10 -16 12.8510 232.771   4
  10  10  16 52.9487 237.633   5
  10 -10  16 270.377 245.838   7
  10  10 -16 4.15298 214.675   8
 -10  10  16 730.670 286.791   2
 -10 -10  16 393.749 261.737   6
  10 -10 -18 960.108 319.289   4
  10 -10  18 1058.00 334.994   7
 -10 -10  18 1467.08 407.008   6
  10  10 -18 1527.33 365.782   8
  10  10  18 1115.83 339.903   5
 -10  10  18 1462.87 385.585   2
 -10  11  -1 344.786 147.809   8
  10 -11   1 586.014 196.905   7
 -10  11   1 158.484 116.035   8
  11  10   1 388.890 139.675   8
  10 -11   1 380.437 130.861   4
  10 -11  -1 186.086 117.842   4
  11  10  -1 570.892 180.426   8
 -10  11  -3 16699.8 750.249   8
  11  10   3 15408.3 732.326   5
  11  10   3 17120.6 735.193   8
  10 -11  -3 16287.7 769.151   4
  11  10  -3 17434.2 816.520   8
  10 -11   3 17788.5 834.832   7
  11  10   3 16525.4 835.375   1
  11  10  -5 6510.95 536.241   8
 -10  11   5 7516.33 587.104   3
  10 -11   5 6883.41 530.108   7
  10 -11  -5 6360.05 505.862   4
  11  10   5 7315.40 519.856   5
 -11 -10   5 6619.55 540.004   6
  11  10  -5 7372.44 515.460   1
  11  10   5 8187.21 598.526   1
  10 -11  -7 400.223 209.273   4
  11  10  -7-37.8774 111.390   1
  11  10   7 385.206 205.721   5
  11  10   7 267.368 193.268   1
  11  10  -7 232.452 214.758   8
 -10  11   7 702.919 236.470   3
  10 -11   7 403.568 262.133   7
  11  10   7 200.059 152.192   2
 -11 -10   7 81.4888 186.243   6
  10 -11  -9 431.857 248.941   4
  11  10   9 602.269 233.581   5
 -10  11   9 212.107 168.840   3
  11  10  -9 452.892 230.930   8
  10 -11   9 293.610 221.187   7
  11  10   9 429.944 190.634   2
  11  10   9 576.451 222.817   1
 -11 -10   9 280.670 178.929   6
  10 -11 -11 2485.71 409.786   4
  11  10 -11 2694.63 418.890   8
  11  10  11 1991.75 337.770   1
  10 -11  11 2548.07 411.822   7
  11  10  11 2456.01 374.965   5
 -11 -10  11 2166.10 408.548   6
  10 -11 -13 1485.05 374.419   4
  10 -11  13 1563.04 355.034   7
  11  10  13 1328.47 296.860   1
  11  10 -13 1324.23 333.132   8
  11  10  13 1368.80 334.906   5
 -11 -10  13 1856.24 398.789   6
  10 -11 -15 2362.31 429.510   4
  11  10 -15 1999.67 405.503   8
  11  10  15 1661.20 397.371   5
 -10  11  15 2623.94 477.880   2
 -11 -10  15 1577.04 426.450   6
  10 -11  15 1375.66 366.208   7
  10 -11 -17 77.5516 210.758   4
 -11 -10  17-46.6102 244.016   6
 -10  11  17 191.181 290.581   2
  10 -11  17-84.9724 268.604   7
  11  10  17 231.290 297.940   5
  11  10 -17 5.24712 209.169   8
  11   9   0-60.9473 152.122   1
  11   9   0 149.508 132.792   8
   9 -11   0-41.0971 151.362   7
  -9  11   0 151.945 133.438   8
   9 -11   0 277.932 138.951   4
  11   9   2 16924.3 704.300   8
  11   9  -2 16050.0 745.477   8
  11   9   2 16519.8 706.622   5
   9 -11   2 17104.9 782.276   7
   9 -11   2 16512.8 620.975   4
  -9  11   2 13897.9 736.411   8
   9 -11  -2 15800.5 718.107   4
  11   9  -2 16387.1 770.923   1
  11   9   2 16849.9 810.653   1
  -9  11  -2 17921.6 771.912   8
  11   9   4 8460.95 471.716   8
  11   9  -4 8348.23 559.461   8
   9 -11   4 9231.79 585.370   7
  -9  11  -4 7522.82 485.590   8
  -9  11   4 7882.05 577.003   3
  11   9   4 8162.80 526.158   5
   9 -11  -4 8282.37 551.385   4
  11   9  -4 7762.78 520.980   1
  11   9   4 9094.97 600.683   1
  -9  11   6 36546.6 1338.88   3
   9 -11   6 38108.3 1334.05   7
  11   9  -6 37111.9 1321.82   8
  11   9   6 38114.6 1140.38   2
  11   9   6 35440.2 1236.75   5
  11   9  -6 36848.8 1181.13   1
   9 -11  -6 38478.7 1344.00   4
 -11  -9   6 34047.5 1338.44   6
  11   9   6 36310.0 1299.18   1
  11   9   8 2701.42 360.670   1
  11   9   8 2244.81 324.440   5
   9 -11  -8 2764.89 393.679   4
  -9  11   8 2826.34 374.514   3
  11   9   8 2433.54 314.930   2
   9 -11   8 2840.83 392.355   7
  11   9  -8 2643.89 367.593   8
 -11  -9   8 2512.45 367.617   6
  11   9  10 5163.35 502.341   1
  11   9  10 5537.74 518.951   5
  11   9 -10 5683.27 546.387   8
 -11  -9  10 5037.49 564.339   6
   9 -11  10 5839.17 559.972   7
   9 -11 -10 6159.86 572.206   4
  -9  11  10 4746.78 497.760   3
  11   9  12 1405.63 288.321   1
  11   9  12 1658.32 325.804   5
   9 -11  12 2267.29 385.409   7
   9 -11 -12 1879.48 364.169   4
 -11  -9  12 1682.42 376.745   6
  11   9 -12 1521.52 336.972   8
  11   9  14 5176.21 581.624   5
   9 -11  14 6344.54 631.448   7
   9 -11 -14 5322.79 609.562   4
 -11  -9  14 4841.89 629.023   6
  11   9 -14 4774.34 578.677   8
  11   9  16 644.430 307.193   5
   9 -11 -16 497.580 265.434   4
  11   9 -16 185.727 207.557   8
  -9  11  16 820.606 371.927   2
 -11  -9  16 718.998 345.951   6
   9 -11  16 761.826 313.194   7
   9 -11 -18 1088.11 386.962   4
  11   9  18 753.414 308.913   5
   9 -11  18 849.946 322.573   7
  11   9 -18 531.710 263.917   8
 -11  -9  18 709.603 345.633   6
  -9  11  18 355.376 326.279   2
  -8  11   1 11175.4 631.220   8
  -8  11  -1 11607.3 619.438   8
  11   8   1 12409.4 579.363   8
  11   8   1 12366.7 574.890   5
   8 -11   1 12257.1 532.571   4
  11   8  -1 11952.9 604.405   8
   8 -11   1 14060.2 675.046   7
   8 -11  -1 11678.5 575.851   4
  11   8  -1 12785.9 657.569   1
  11   8   1 13056.3 687.899   1
  -8  11  -3 16414.5 716.794   8
  -8  11   3 13856.7 736.102   8
  11   8  -3 15243.4 727.358   8
  11   8   3 15483.7 672.652   5
   8 -11   3 15939.4 749.993   7
  11   8   3 15030.3 733.339   1
   8 -11  -3 14953.2 709.812   4
  11   8  -3 15361.8 704.672   1
  -8  11  -5 21135.9 823.868   8
  -8  11   5 19593.5 925.151   3
  11   8  -5 21481.9 928.180   8
  11   8   5 21085.2 865.123   5
   8 -11   5 23106.9 948.495   7
   8 -11  -5 22138.9 948.387   4
 -11  -8   5 22522.7 990.524   6
  11   8  -5 21045.2 850.816   1
  11   8   5 22828.2 960.652   1
  -8  11  -7 1682.53 238.900   8
  11   8  -7 2140.91 266.640   1
  11   8  -7 2965.44 417.886   8
  11   8   7 1879.69 298.751   5
   8 -11  -7 1772.35 329.228   4
   8 -11   7 3350.11 405.104   7
  11   8   7 2029.44 313.422   1
  -8  11   7 1674.23 291.307   3
 -11  -8   7 2011.47 332.865   6
  -8  11   9 2011.12 327.629   3
  11   8   9 2482.24 332.523   5
  11   8   9 2607.70 354.646   1
   8 -11   9 2556.78 361.826   7
  11   8  -9 2257.60 307.791   4
   8 -11  -9 2745.10 400.562   4
  -8  11   9 2508.12 310.681   5
 -11  -8   9 2107.86 351.163   6
  11   8  11 2495.47 377.507   5
   8 -11  11 3340.98 432.816   7
  11   8  11 3092.71 376.218   1
   8 -11 -11 2300.06 414.167   4
 -11  -8  11 2225.77 390.823   6
  11   8  13 7361.26 585.400   1
  11   8  13 7322.16 659.717   5
   8 -11  13 8348.68 681.481   7
 -11  -8  13 7319.34 715.660   6
   8 -11 -13 8069.81 725.663   4
  11   8  15 2665.26 458.614   5
   8 -11  15 2506.64 416.712   7
   8 -11 -15 2831.98 475.315   4
 -11  -8  15 2286.43 469.157   6
  -8  11  15 2602.28 458.346   2
  11   8  17-105.430 249.011   5
  -8  11  17 435.740 254.380   2
   8 -11 -17-160.789 248.931   4
   8 -11  17 462.676 293.552   7
 -11  -8  17-224.871 223.223   6
   8 -11 -19 532.559 254.897   4
  -8  11  19 459.144 299.881   2
   7 -11   0 272.154 111.061   4
  11   7   0 269.493 154.250   1
  -7  11   0 349.077 160.751   8
  11   7   0 397.828 143.545   8
   7 -11   0 318.199 164.675   7
  -7  11   2 16052.2 759.283   8
  11   7   2 15390.8 644.633   5
  11   7  -2 16769.3 713.781   8
   7 -11  -2 16706.8 710.644   4
   7 -11   2 16892.7 741.373   7
  -7  11  -2 16358.2 722.677   8
   7 -11   2 16407.1 578.305   4
  11   7   2 16540.5 642.573   8
  11   7  -2 16856.4 744.756   1
  11   7   2 17318.7 779.459   1
   7 -11   4 3.39502 131.581   7
  11   7  -4 139.710 90.4369   1
  11   7   4 147.021 100.940   5
  11   7  -4-65.0456 109.188   8
  11   7   4 284.339 100.504   8
  -7  11  -4 352.812 129.016   8
  -7  11   4 97.9982 145.691   8
  11   7   4 119.543 126.568   1
   7 -11  -4 131.660 131.386   4
   7 -11   6 21547.0 912.222   7
  11   7   6 20028.8 844.448   5
  -7  11   6 18794.7 891.166   3
 -11  -7   6 21814.8 996.515   6
   7 -11  -6 21174.1 948.575   4
  -7  11  -6 19981.6 802.653   8
  11   7  -6 21246.3 797.594   1
  11   7   6 19256.1 871.826   1
  11   7   8 4177.59 406.985   5
  -7  11  -8 3971.07 355.052   8
  -7  11   8 3817.44 395.230   3
  -7  11   8 3684.78 359.664   5
   7 -11   8 4600.55 457.088   7
  11   7   8 3038.20 354.943   1
  11   7  -8 3646.22 365.495   4
   7 -11  -8 4034.13 457.660   4
 -11  -7   8 3744.18 465.174   6
  11   7  10 5596.97 481.365   1
  11   7  10 5773.97 506.259   5
   7 -11  10 6875.33 572.935   7
  11   7 -10 4524.86 424.959   4
   7 -11  10 5198.56 468.172   6
 -11  -7  10 5054.74 535.662   6
   7 -11 -10 4980.80 521.362   4
  -7  11  10 4771.63 420.725   5
  -7  11  10 4992.44 478.680   3
   7 -11  12 2277.96 356.507   7
  11   7  12 1834.06 302.630   1
   7 -11  12 1571.91 311.789   6
   7 -11 -12 2121.84 368.853   4
  11   7  12 2619.95 382.664   5
 -11  -7  12 2054.79 361.453   6
 -11  -7  14 5436.73 612.410   6
  11   7  14 5217.97 568.659   5
   7 -11 -14 5659.60 613.779   4
   7 -11  14 4218.95 512.723   7
   7 -11  14 4360.93 537.094   6
 -11  -7  16-53.4919 206.979   6
  11   7  16 368.765 320.538   5
   7 -11  16 366.598 262.938   7
   7 -11  16-87.1676 193.105   6
  -7  11  16 282.024 266.377   2
 -11  -7  18 896.845 397.894   6
   7 -11 -18 629.725 283.183   4
  11   7  18 715.005 336.694   5
   7 -11  18 742.733 321.563   7
  -7  11  18 344.307 277.531   2
  -6  11   1 5611.74 426.137   8
  -6  11  -1 5496.76 404.038   8
  11   6   1 5984.33 359.609   8
  11   6  -1 6087.20 386.765   8
  11   6   1 5275.70 333.982   5
   6 -11   1 5928.08 417.375   7
   6 -11   1 5801.55 337.735   4
   6 -11  -1 6245.41 393.430   4
  11   6  -1 5994.60 422.408   1
  11   6   1 6233.30 441.227   1
  11   6   3 533.207 147.597   5
  -6  11   3 722.529 187.715   8
  11   6   3 671.770 182.214   1
  -6  11  -3 329.953 135.491   8
   6 -11  -3 412.963 140.619   4
  11   6   3 790.065 142.934   8
  11   6  -3 1012.92 203.792   8
   6 -11   3 753.961 201.689   7
  11   6  -3 819.432 184.529   1
   6 -11   3 579.165 99.6955   4
 -11  -6   5 592.105 178.601   6
  11   6   5 497.480 132.709   5
   6 -11  -5 410.940 145.136   4
  -6  11   5 263.488 164.501   8
  -6  11  -5 543.544 144.765   8
  11   6  -5 419.298 143.077   1
  11   6   5 410.699 169.502   1
  11   6  -5 660.589 168.011   4
   6 -11   5 536.489 175.652   7
  11   6  -7 3498.11 289.720   1
   6 -11  -7 3080.82 373.078   4
  -6  11  -7 3620.83 328.612   8
  11   6   7 2985.55 341.641   1
  -6  11   7 3258.11 357.188   3
  11   6  -7 3567.07 338.951   4
  11   6   7 3227.67 350.998   5
   6 -11   7 3021.59 310.668   6
   6 -11   7 3366.96 352.791   7
 -11  -6   7 3566.86 401.483   6
  11   6   9 6030.36 476.908   1
 -11  -6   9 7122.32 601.743   6
  -6  11  -9 6408.97 457.722   8
  -6  11   9 6190.22 498.316   3
  -6  11   9 6371.41 472.347   5
  11   6   9 6536.68 519.258   5
   6 -11   9 6259.95 533.348   7
  11   6  -9 6223.65 480.780   4
   6 -11   9 6721.58 508.548   6
   6 -11  -9 6228.58 565.480   4
  -6  11  11 586.621 197.671   3
  -6  11  11 488.720 194.036   5
   6 -11  11 374.984 212.598   7
  11   6  11 428.973 183.349   1
   6 -11  11 412.133 185.312   6
  11   6 -11 538.834 194.507   4
  11   6  11 549.992 211.917   5
   6 -11 -11 558.326 263.460   4
 -11  -6  11 627.476 262.757   6
   6 -11  13 161.843 185.224   6
   6 -11  13 257.941 208.541   7
   6 -11 -13-164.329 203.140   4
 -11  -6  13-80.2039 171.838   6
  11   6  13 211.823 151.918   1
  11   6  13 259.562 221.459   5
  11   6  15 220.806 251.932   5
   6 -11 -15 1476.64 419.128   4
   6 -11  15 939.944 277.615   7
  -6  11  15 1103.65 352.954   2
   6 -11  15 944.968 299.855   6
 -11  -6  15 675.985 281.314   6
   6 -11 -17 786.494 299.159   4
   6 -11  17 441.256 222.766   7
  11   6  17 528.646 317.644   5
   6 -11  17 404.529 251.383   6
  -6  11  17 799.756 319.181   2
 -11  -6  17 453.994 290.185   6
 -11  -6  19 676.076 369.450   6
   6 -11 -19-139.118 233.001   4
  11   6  19 260.662 299.100   5
   6 -11  19 465.835 349.557   7
   6 -11  19 405.931 274.955   6
  -6  11  19 210.695 268.446   2
   5 -11   0 69.7588 76.1392   4
  -5  11   0 113.055 106.596   8
  11   5   0 5.16374 84.9291   1
   5 -11   0 106.640 136.728   7
  11   5   0 81.5861 85.1170   8
  11   5   0 68.7745 65.6709   5
  11   5   2 1844.28 191.463   8
   5 -11   2 1456.64 155.294   4
  11   5   2 1428.10 124.064   7
  11   5  -2 1502.56 209.619   1
  -5  11   2 1571.60 238.786   8
   5 -11   2 1807.51 245.775   7
   5 -11  -2 1611.28 215.437   4
  -5  11  -2 1486.53 215.580   8
  11   5   2 1866.90 260.361   1
  11   5   2 1756.97 192.797   5
  11   5   4 27798.5 1003.18   1
  11   5  -4 26035.9 889.834   1
   5 -11   4 26696.7 954.011   7
  -5  11  -4 26222.2 926.015   8
  11   5   4 24955.6 702.388   8
  -5  11   4 25423.9 986.391   8
  11   5  -4 25638.8 928.310   4
   5 -11   4 25974.3 776.068   6
  11   5   4 25703.0 862.298   5
 -11  -5   6 233.994 171.951   6
  -5  11   6-26.2514 137.774   8
  -5  11  -6 273.005 128.349   8
  11   5  -6 244.811 124.231   1
   5 -11   6 216.751 161.569   7
  11   5  -6 196.611 140.334   4
   5 -11   6 108.817 107.345   6
  11   5   6 85.9701 136.130   1
  11   5   6 87.9219 119.509   5
  -5  11  -8 1971.59 254.234   8
   5 -11   8 1977.21 309.115   7
  -5  11   8 1779.01 268.702   5
  11   5   8 1962.10 292.807   1
  11   5  -8 1676.82 238.298   4
   5 -11   8 1893.44 252.663   6
  -5  11   8 1918.89 287.675   3
  11   5   8 1200.50 244.512   5
 -11  -5   8 1768.37 315.860   6
  11   5  10 245.356 141.133   1
  11   5  10 140.338 159.988   5
   5 -11 -10 13.0290 173.865   4
  -5  11 -10 235.583 143.804   8
   5 -11  10-72.8370 126.069   6
  -5  11  10 175.199 151.815   3
  -5  11  10 82.4215 146.989   5
   5 -11  10 375.254 207.349   7
  11   5 -10-77.0084 131.336   4
 -11  -5  10 201.324 210.257   6
   5 -11 -12 3292.96 468.317   4
  11   5  12 2924.75 401.586   5
   5 -11  12 2682.88 374.639   6
  -5  11  12 3327.09 393.043   5
  11   5 -12 2996.49 377.038   4
  11   5  12 2836.31 351.567   1
   5 -11  12 3054.43 390.990   7
 -11  -5  12 2978.20 437.221   6
  11   5  14-120.729 169.458   5
  -5  11  14-9.02772 160.381   5
   5 -11  14 536.007 264.741   7
   5 -11 -14 416.757 267.937   4
   5 -11  14 42.8491 166.466   6
 -11  -5  14 61.8783 238.043   6
   5 -11 -16 831.401 303.149   4
  11   5  16 1506.75 362.265   5
   5 -11  16 707.214 296.081   6
  -5  11  16 923.241 316.317   2
   5 -11  16 338.271 253.338   7
 -11  -5  16 854.256 346.090   6
  11   5  18 272.702 229.545   5
   5 -11  18 370.370 294.068   7
   5 -11 -18 70.5258 228.476   4
   5 -11  18 187.390 287.844   6
  -5  11  18 228.528 310.484   2
 -11  -5  18 138.543 254.941   6
   5 -11 -20 433.681 318.579   4
   5 -11  20 787.155 344.301   6
  -4  11  -1 655.332 150.576   8
  11   4  -1 638.063 86.0962   5
  11   4   1 706.829 159.010   1
  11   4  -1 609.145 148.549   1
   4 -11   1 707.114 153.580   7
  -4  11   1 538.604 119.086   8
   4 -11   1 587.925 110.781   4
  11   4   1 581.023 105.748   5
  11   4   1 546.422 106.111   8
  11   4   3 9373.24 543.794   1
  11   4  -3 9800.42 513.422   1
  -4  11   3 10064.3 575.657   8
  -4  11  -3 9260.36 520.181   8
  11   4   3 8783.18 439.940   5
   4 -11   3 9294.15 514.476   7
  11   4   3 7838.61 337.199   7
  11   4  -3 10031.4 538.872   4
   4 -11   3 9207.29 386.946   6
  11   4   3 8788.81 361.995   8
   4 -11   3 8728.48 339.326   4
  11   4   5 23265.7 899.527   1
  11   4  -5 23409.1 798.371   1
  -4  11  -5 23048.2 857.929   8
  -4  11   5 22532.6 930.718   8
  11   4   5 21914.0 807.999   5
   4 -11   5 22531.7 861.646   7
  11   4   5 22122.9 643.823   7
  11   4  -5 21660.5 861.083   4
   4 -11   5 22578.1 780.010   6
 -11  -4   5 22118.3 924.477   6
  11   4  -7 3637.79 281.759   1
  -4  11  -7 3380.74 327.050   8
   4 -11   7 2767.20 317.652   7
  -4  11   7 2412.72 282.979   3
  11   4  -7 3063.16 334.325   4
   4 -11   7 3102.46 320.651   6
  11   4   7 2671.28 319.106   1
  11   4   7 3334.80 328.274   5
 -11  -4   7 2918.58 348.895   6
  11   4   9 7408.33 528.977   5
   4 -11   9 8389.61 588.874   7
  -4  11   9 8324.25 547.531   5
  -4  11   9 7761.68 542.825   3
  -4  11  -9 8525.37 521.734   8
  11   4  -9 7966.79 551.076   4
  11   4   9 7787.44 531.478   1
   4 -11   9 8133.14 558.103   6
 -11  -4   9 7357.78 584.323   6
  11   4  11 12815.2 714.584   1
  11   4  11 12836.7 768.284   5
   4 -11  11 13816.2 789.626   7
  -4  11  11 12609.3 726.715   3
  -4  11  11 13238.0 743.579   5
  11   4 -11 12386.1 735.189   4
   4 -11  11 11978.9 751.566   6
 -11  -4  11 13179.1 838.606   6
  -4  11 -11 11698.4 664.443   8
  11   4  13 5783.45 487.216   1
  -4  11  13 5276.59 511.513   5
   4 -11  13 5275.42 529.834   7
  11   4 -13 5577.22 515.327   4
   4 -11  13 5294.82 546.105   6
 -11  -4  13 5547.90 586.680   6
  11   4  13 5355.43 531.565   5
  11   4  15 128.393 202.695   5
  -4  11  15 145.278 195.494   5
   4 -11  15 164.900 219.118   6
   4 -11  15-36.1998 175.485   7
  -4  11  15-108.079 187.338   2
 -11  -4  15-0.68429 180.092   6
   4 -11 -15-39.9349 210.749   4
   4 -11  17 775.506 307.865   7
  11   4  17 1267.20 355.297   5
   4 -11  17 1439.95 358.362   6
  -4  11  17 570.410 281.135   2
 -11  -4  17 1235.95 356.360   6
   4 -11 -17 1751.57 422.697   4
   4 -11 -19 1594.55 430.070   4
 -11  -4  19 1569.82 471.209   6
  11   4  19 2042.60 454.915   5
   4 -11  19 2247.39 462.160   7
   4 -11  19 1742.84 447.318   6
  -4  11  19 1019.17 325.185   2
  -3  11   0 71.0592 125.228   8
  11   3   0 133.318 69.1277   5
   3 -11   0 164.687 98.5176   7
  11   3   0 182.164 124.955   1
  11   3   2 205.356 81.8039   8
  -3  11   2 375.136 150.541   8
  -3  11  -2 525.111 186.278   8
  11   3   2 167.297 80.6960   7
  11   3  -2 367.195 138.640   1
  11   3   2 181.661 73.6463   5
   3 -11   2 323.581 142.991   7
  11   3  -2 157.358 49.5291   5
  11   3   2 308.664 153.323   1
   3 -11   2 218.129 66.7425   6
  11   3  -2 191.193 123.587   4
  11   3   4 66566.8 1701.31   1
  11   3  -4 66101.2 1593.18   1
  -3  11   4 64057.6 1737.64   8
  11   3   4 64348.6 1539.16   5
  11   3  -4 65910.7 1694.47   4
   3 -11   4 67895.1 1646.00   7
  -3  11  -4 66529.1 1652.44   8
   3 -11   4 65734.8 1495.08   6
  11   3   4 66630.4 1403.63   7
  -3  11   6 503.021 177.691   8
   3 -11   6 199.993 127.720   7
  11   3   6 523.464 141.582   5
  11   3   6 205.114 83.0071   7
  11   3  -6 186.572 116.339   4
  11   3   6 286.676 142.957   1
   3 -11   6 176.279 111.590   6
  -3  11  -6 315.581 139.392   8
  11   3  -6 295.721 106.442   1
 -11  -3   6 184.505 148.935   6
  11   3   8 7958.80 524.546   1
  -3  11   8 7211.15 516.580   3
  -3  11   8 7495.04 512.081   5
  -3  11  -8 7594.95 496.044   8
   3 -11   8 8436.40 557.568   7
  11   3   8 8089.71 531.075   5
  11   3   8 7362.35 404.430   7
  11   3  -8 7845.52 543.341   4
   3 -11   8 7540.40 511.570   6
 -11  -3   8 8186.53 581.358   6
  -3  11  10 320.088 168.905   3
  -3  11  10 495.192 198.981   5
   3 -11  10 262.266 197.680   7
  11   3  10 456.169 202.606   5
   3 -11  10 582.266 199.297   6
  11   3 -10 810.377 215.076   4
 -11  -3  10 575.648 255.346   6
  -3  11 -10 312.471 158.160   8
  11   3  10 352.794 159.756   1
  -3  11  12 13824.7 787.703   5
  11   3  12 12692.0 730.292   1
  11   3  12 13054.1 813.455   5
  11   3 -12 13355.1 800.726   4
   3 -11  12 13337.0 794.446   7
  -3  11 -12 13238.1 734.771   8
   3 -11  12 12455.0 797.264   6
 -11  -3  12 13249.5 854.960   6
  -3  11  14 102.492 159.534   5
   3 -11  14 207.541 206.041   7
  11   3  14-333.611 224.200   5
   3 -11  14 81.4477 187.368   6
  11   3 -14 167.698 181.318   4
  -3  11  14 574.207 281.924   2
 -11  -3  14 60.7804 227.228   6
   3 -11 -16 516.722 265.579   4
  -3  11  16 1150.27 293.822   5
   3 -11  16 727.184 280.224   7
  11   3  16 1178.51 340.849   5
   3 -11  16 690.458 252.213   6
  -3  11  16 1196.57 369.321   2
 -11  -3  16 690.270 302.199   6
  11   3  18 644.502 296.924   5
   3 -11  18 502.043 291.055   7
   3 -11 -18 227.384 268.981   4
   3 -11  18 218.338 276.992   6
  -3  11  18 923.448 344.338   2
 -11  -3  18 345.887 306.409   6
   3 -11  20 2455.56 504.674   6
 -11  -3  20 2654.05 526.053   6
   3 -11 -20 2073.22 464.231   4
  11   2  -1 31204.6 959.294   1
  11   2   1 31546.7 989.474   1
  11   2  -1 30288.4 956.458   4
  -2  11  -1 32040.8 1008.49   8
  11   2   1 28223.5 734.171   5
  -2  11   1 31209.2 1007.65   8
   2 -11   1 30273.8 879.581   7
   2 -11  -1 27980.8 843.562   7
   2 -11   1 26938.2 654.247   6
  11   2  -3 27609.2 897.967   1
  11   2   3 29190.0 985.853   1
  -2  11  -3 28165.5 968.416   8
  11   2   3 27263.5 814.682   5
  11   2   3 27391.2 652.638   8
  11   2  -3 28604.0 962.963   4
  11   2   3 27613.3 771.498   7
  -2  11   3 28542.0 1000.22   8
   2 -11   3 28230.1 791.719   6
   2 -11   3 28009.3 901.084   7
  11   2   5 4679.87 390.728   1
  11   2   5 4915.99 351.949   5
  11   2  -5 4312.27 325.576   1
  11   2   5 4608.12 292.056   7
   2 -11   5 4547.19 376.104   7
  11   2  -5 4182.95 371.599   4
  -2  11   5 4211.59 390.403   8
   2 -11   5 4254.39 324.234   6
 -11  -2   5 4619.47 407.476   6
  -2  11  -5 4743.73 380.130   8
  -2  11   7 7497.41 527.660   8
  11   2   7 7664.96 487.427   5
  11   2   7 7275.18 504.862   1
  11   2  -7 7656.48 416.786   1
  -2  11  -7 7573.01 478.942   8
  11   2  -7 7400.89 516.660   4
  11   2   7 7575.28 410.514   7
   2 -11   7 7611.92 492.522   6
   2 -11   7 7884.20 510.219   7
 -11  -2   7 8200.95 557.471   6
  11   2   9 31569.1 1155.24   5
  11   2   9 31234.7 1127.54   1
  -2  11   9 29867.4 1135.03   5
  11   2   9 31052.9 979.932   7
  -2  11   9 30748.2 1080.46   3
  11   2  -9 30601.1 1178.08   4
   2 -11   9 30986.5 1137.35   7
   2 -11   9 31471.9 1163.51   6
  -2  11  -9 31131.9 1106.60   8
 -11  -2   9 31935.6 1231.86   6
 -11  -2  11 15272.5 879.341   6
  11   2  11 15321.7 835.136   5
  -2  11 -11 14040.4 744.086   8
  -2  11  11 14082.1 720.904   3
  11   2  11 14072.9 748.714   1
  -2  11  11 13011.0 749.217   5
  11   2 -11 15192.9 844.637   4
   2 -11  11 14896.5 804.514   7
   2 -11  11 13355.4 792.903   6
  11   2  13 6687.93 580.586   5
  -2  11 -13 5681.64 497.036   8
   2 -11  13 5987.14 546.520   7
  -2  11  13 5214.49 513.612   5
  11   2 -13 5683.39 540.045   4
   2 -11  13 5574.37 579.931   6
 -11  -2  13 5617.10 580.440   6
  -2  11  13 6721.13 631.525   2
  11   2 -15 642.194 261.989   4
  -2  11  15 385.885 204.980   5
   2 -11  15 590.399 208.531   6
  -2  11  15 610.664 238.211   2
  11   2  15 408.782 227.794   5
 -11  -2  15 179.612 242.326   6
   2 -11  15 727.302 265.786   7
  11   2  17 2114.89 412.691   5
 -11  -2  17 2157.94 448.476   6
   2 -11  17 2633.83 425.685   7
   2 -11  17 2287.57 433.786   6
  -2  11  17 2489.63 435.882   5
  -2  11  17 2753.74 494.354   2
   2 -11 -19 3506.16 589.794   4
  11   2  19 3471.81 553.015   5
  -2  11  19 3459.95 517.755   5
  -2  11  19 2959.73 540.063   2
   2 -11  19 3244.43 550.607   6
 -11  -2  19 3541.70 584.673   6
  11   1   0 128.236 131.123   1
  -1  11   0 193.789 157.131   8
  11   1   0 185.901 60.8440   5
  11   1   0 392.631 162.535   4
   1 -11   0 203.922 108.287   7
   1 -11   0 163.758 55.4487   6
  -1  11   2 13907.2 655.342   8
  11   1   2 14380.2 644.513   1
  -1  11  -2 14281.3 653.868   8
  11   1  -2 14803.4 624.399   1
   1 -11   2 13617.7 559.992   7
  11   1   2 14180.6 514.190   7
  11   1  -2 14553.7 638.965   4
  11   1   2 13799.1 494.573   5
   1 -11   2 13682.2 485.997   6
  -1  11  -4 54418.0 1440.72   8
  11   1   4 54402.4 1465.22   1
   1 -11   4 53524.7 1364.67   7
  11   1  -4 52848.7 1336.37   1
  11   1  -4 53425.6 1456.85   4
  11   1   4 46851.7 1214.32   7
   1 -11   4 51693.0 1288.50   6
  -1  11   4 53328.6 1476.46   8
  11   1   4 52179.0 1292.16   5
  -1  11   6 9117.89 564.684   8
  11   1   6 7758.89 513.674   1
  11   1   6 8753.36 490.950   5
   1 -11   6 9319.28 528.578   7
  11   1   6 9124.68 447.912   7
  11   1  -6 8864.34 550.121   4
  -1  11  -6 8761.02 527.722   8
   1 -11   6 9307.36 517.452   6
 -11  -1   6 9015.26 567.275   6
  11   1  -6 8423.57 440.161   1
  -1  11  -8 4594.30 401.454   8
  11   1   8 4726.49 403.941   1
  11   1   8 5174.50 367.659   7
   1 -11   8 4585.75 395.240   7
  -1  11   8 4407.44 401.633   5
  -1  11   8 4049.72 361.297   3
  11   1  -8 5231.20 442.919   4
   1 -11   8 3801.52 380.113   6
 -11  -1   8 4823.86 432.706   6
  11   1   8 4584.48 395.744   5
  -1  11   8 3664.04 372.693   8
   1 -11  10 6457.35 501.721   7
  11   1  10 5415.39 466.628   1
  -1  11  10 6293.57 505.452   5
  11   1 -10 6521.95 550.983   4
  11   1  10 6542.73 448.076   7
  -1  11 -10 6154.88 482.097   8
   1 -11  10 6625.41 533.899   6
  11   1  10 6017.49 489.505   5
 -11  -1  10 6455.23 546.418   6
[truncated: 650,315 more chars]
