# Supplementary material for: Crystal structure of tetra­kis­(μ3-2-{[1,1-bis­(hy­droxy­meth­yl)-2-oxidoeth­yl]imino­meth­yl}-6-meth­oxy­phenolato)tetra­kis­[aqua­copper(II)]: a redetermination at 200 K
Source: Acta Crystallogr E Crystallogr Commun. 2015 Sep 26;71(Pt 10):1203–6. doi: 10.1107/S2056989015017314 (PMC4647398; doi:10.1107/S2056989015017314)
Supplement: Supplementary file 2 [file e-71-01203-Isup2.hkl]

data_I                                                                          
_shelx_title ' lv543g in I4(1)/a'                                               
_shelx_refln_list_code          4                                               
_shelx_F_calc_maximum      470.52                                               
_exptl_crystal_F_000      2768.00                                               
_reflns_d_resolution_high  0.7570                                               
                                                                                
loop_                                                                           
 _space_group_symop_operation_xyz                                               
 'x, y, z'                                                                      
 '-x, -y+1/2, z'                                                                
 '-y+3/4, x+1/4, z+1/4'                                                         
 'y+1/4, -x+1/4, z+1/4'                                                         
 'x+1/2, y+1/2, z+1/2'                                                          
 '-x+1/2, -y+1, z+1/2'                                                          
 '-y+5/4, x+3/4, z+3/4'                                                         
 'y+3/4, -x+3/4, z+3/4'                                                         
 '-x, -y, -z'                                                                   
 'x, y-1/2, -z'                                                                 
 'y-3/4, -x-1/4, -z-1/4'                                                        
 '-y-1/4, x-1/4, -z-1/4'                                                        
 '-x+1/2, -y+1/2, -z+1/2'                                                       
 'x+1/2, y, -z+1/2'                                                             
 'y-1/4, -x+1/4, -z+1/4'                                                        
 '-y+1/4, x+1/4, -z+1/4'                                                        
                                                                                
_cell_length_a    18.7108                                                       
_cell_length_b    18.7108                                                       
_cell_length_c    15.3800                                                       
_cell_angle_alpha  90.000                                                       
_cell_angle_beta   90.000                                                       
_cell_angle_gamma  90.000                                                       
                                                                                
_shelx_F_squared_multiplier     1.000                                           
                                                                                
loop_                                                                           
 _refln_index_h                                                                 
 _refln_index_k                                                                 
 _refln_index_l                                                                 
 _refln_F_squared_calc                                                          
 _refln_F_squared_meas                                                          
 _refln_F_squared_sigma                                                         
 _refln_observed_status                                                         
   2   2   0        484.44        220.30        26.29 o                         
  -2   4   0      12488.46      13356.59       554.63 o                         
   0   4   0       6677.80       3558.48       161.25 o                         
   2   4   0         68.48         46.38        19.71 o                         
   4   4   0     150013.84     149368.33      1509.22 o                         
  -4   6   0     221389.95     232197.75      2230.18 o                         
  -2   6   0      91649.51     101853.38      1780.09 o                         
   0   6   0       9600.00      17341.25       693.14 o                         
   2   6   0        622.14        144.80        21.70 o                         
   4   6   0      14993.67      18275.35       308.10 o                         
   6   6   0     147251.75     155074.94      1578.02 o                         
  -6   8   0      64240.54      59989.31       693.85 o                         
  -4   8   0      71848.84      74992.27       656.52 o                         
  -2   8   0      12554.01      12451.37       252.37 o                         
   0   8   0        479.21        393.48        25.44 o                         
   2   8   0        948.08       1099.66        60.95 o                         
   4   8   0      21320.05      28374.40       869.46 o                         
   6   8   0      19617.86      23957.76       349.12 o                         
   8   8   0        614.19        593.85        62.42 o                         
  -8  10   0        817.03       1430.82        76.89 o                         
  -6  10   0       7563.46       7187.91       171.98 o                         
  -4  10   0        117.94        228.10        26.18 o                         
  -2  10   0       4482.51       5014.36       189.39 o                         
   0  10   0      14834.72      15298.15       474.67 o                         
   2  10   0      83459.31      88368.52      1853.17 o                         
   4  10   0      54111.19      55410.34       942.54 o                         
   6  10   0         22.74         22.69        31.98 o                         
   8  10   0        103.10        171.50        53.83 o                         
  10  10   0       9626.76       8532.29       248.18 o                         
 -10  12   0      13258.17      13019.04       260.88 o                         
  -8  12   0      32131.78      33555.49       392.20 o                         
  -6  12   0      13714.90      13521.66       214.50 o                         
  -4  12   0       1703.57       2174.25        83.36 o                         
  -2  12   0       6928.20       5915.99       204.17 o                         
   0  12   0      26966.74      25756.35       558.46 o                         
   2  12   0      60836.77      59332.69       794.77 o                         
   4  12   0      14587.86      11971.40       214.27 o                         
   6  12   0       1357.20       1739.87       101.65 o                         
   8  12   0      14250.03      13589.71       349.70 o                         
  10  12   0       9561.73       9563.75       341.87 o                         
  12  12   0        430.21        405.76        89.71 o                         
 -12  14   0        182.29        185.18        61.47 o                         
 -10  14   0      10350.85      10687.24       247.52 o                         
  -8  14   0      43972.04      46633.12       563.81 o                         
  -6  14   0       8923.30       7335.57       185.66 o                         
  -4  14   0       1328.34        931.54        73.03 o                         
  -2  14   0         64.61         74.42        49.67 o                         
   0  14   0       2616.46       3631.23       139.01 o                         
   2  14   0        758.37        334.41        49.99 o                         
   4  14   0        149.63         58.10        42.02 o                         
   6  14   0         81.54         72.23        42.85 o                         
   8  14   0       9747.84      11490.10       329.25 o                         
  10  14   0       7809.44       8211.54       245.51 o                         
  12  14   0        160.64        110.09        50.45 o                         
  14  14   0        395.73        257.38        87.89 o                         
 -14  16   0        661.52       1018.53       231.56 o                         
 -12  16   0        399.15        349.84        97.06 o                         
 -10  16   0       1661.93       1598.41       146.00 o                         
  -8  16   0       3209.91       2936.50       180.04 o                         
  -6  16   0       1225.27       1577.64       133.84 o                         
  -4  16   0       4373.47       4321.72       202.38 o                         
  -2  16   0      53831.41      53341.72       811.81 o                         
   0  16   0      20304.10      17856.97       404.56 o                         
   2  16   0        131.78        171.36        69.10 o                         
   4  16   0        602.02        620.04       109.74 o                         
   6  16   0       6873.89       7081.69       233.28 o                         
   8  16   0      15656.06      13285.34       333.00 o                         
  10  16   0       6897.63       6295.03       224.65 o                         
  12  16   0        376.99        173.67        58.61 o                         
  14  16   0       3168.24       2693.83       169.76 o                         
  16  16   0        542.45        479.52       112.97 o                         
 -16  18   0          0.67         79.00        97.37 o                         
 -14  18   0       2708.06       2922.73       362.85 o                         
 -12  18   0       8103.80       7851.84       330.94 o                         
 -10  18   0       5695.54       5366.03       265.20 o                         
  -8  18   0         20.71          0.00        68.51 o                         
  -6  18   0        896.35        908.64       113.58 o                         
  -4  18   0      12856.22      11453.16       355.61 o                         
  -2  18   0      10392.70      10144.52       326.15 o                         
   0  18   0       3474.08       5095.64       297.13 o                         
   2  18   0        933.43       1700.94       146.84 o                         
   4  18   0        548.35        722.34       103.53 o                         
   6  18   0        394.73        574.41        96.22 o                         
   8  18   0        697.85        282.15        77.84 o                         
  10  18   0       3139.76       2638.11       159.50 o                         
  12  18   0          5.40         25.14        60.65 o                         
  14  18   0       5209.34       4249.30       257.72 o                         
  16  18   0       3194.13       3365.18       247.34 o                         
 -14  20   0        725.68        578.88       154.98 o                         
 -12  20   0       5954.71       5923.53       409.79 o                         
 -10  20   0       6949.13       6121.08       301.07 o                         
  -8  20   0          1.36         10.24        90.60 o                         
  -6  20   0        438.56        200.98        86.65 o                         
  -4  20   0        309.86        347.03        87.35 o                         
  -2  20   0       7998.64       8593.73       416.62 o                         
   0  20   0       3990.99       3302.42       264.03 o                         
   2  20   0        283.62        436.21       159.20 o                         
   4  20   0       3959.00       3295.10       175.03 o                         
   6  20   0       6438.79       5833.78       288.48 o                         
   8  20   0        234.57        224.79        93.46 o                         
  10  20   0         95.67        102.17        90.78 o                         
  12  20   0        863.13        488.25       115.38 o                         
  14  20   0       1762.11       1443.91       170.55 o                         
 -10  22   0         15.93         33.53        89.39 o                         
  -8  22   0       2435.30       1852.90       293.75 o                         
  -6  22   0       4353.09       4703.61       338.78 o                         
  -4  22   0       4233.63       3742.31       302.08 o                         
  -2  22   0         38.37        236.89       126.18 o                         
   0  22   0        113.47        248.02       114.20 o                         
   2  22   0       1122.57        716.10       143.67 o                         
   4  22   0       4242.81       3850.97       339.08 o                         
   6  22   0       4808.97       4126.98       244.13 o                         
   8  22   0        162.25        217.96        77.77 o                         
  10  22   0        296.79        264.58        91.76 o                         
  -4  24   0       4482.52       4214.96       853.46 o                         
  -2  24   0        350.24        152.02       305.65 o                         
   0  24   0         23.13         76.22       116.91 o                         
   2  24   0          0.34          0.00       102.45 o                         
   4  24   0        665.62        668.05       175.54 o                         
  -1   2   1      53234.43      69732.73       787.43 o                         
   1   2   1      55206.13      84478.38      1211.12 o                         
  -2   3   1     145002.27     181090.58      1324.53 o                         
   0   3   1        966.22        487.09        35.93 o                         
   2   3   1      28991.28      35259.21       480.17 o                         
  -3   4   1      68572.98      85341.38       715.50 o                         
  -1   4   1       4572.74       1519.16        38.45 o                         
   1   4   1       1114.16       1610.87        33.59 o                         
   3   4   1      33283.73      43188.70       494.16 o                         
  -4   5   1      49017.65      55863.18       383.73 o                         
  -2   5   1       3296.19       3077.27        56.07 o                         
   0   5   1      13575.31      23198.17       255.72 o                         
   2   5   1        671.10       1406.12        36.01 o                         
   4   5   1      27529.01      32312.76       245.73 o                         
  -5   6   1      31577.69      32932.65       267.45 o                         
  -3   6   1     108563.30     120072.80       746.27 o                         
  -1   6   1       6267.29       4397.50        69.51 o                         
   1   6   1        423.68       1181.95        31.23 o                         
   3   6   1         33.00         92.69        16.72 o                         
   5   6   1        662.11       1402.16        55.56 o                         
  -6   7   1      99288.88     104517.73       773.37 o                         
  -4   7   1     136549.30     152523.70       844.09 o                         
  -2   7   1      13862.61      15899.96       176.08 o                         
   0   7   1      23657.91      24414.08       562.89 o                         
   2   7   1       1124.10       2193.80        61.09 o                         
   4   7   1       7053.86       8486.68       118.02 o                         
   6   7   1       3321.63       2598.96        81.60 o                         
  -7   8   1         98.28        524.68        33.45 o                         
  -5   8   1      39054.48      45851.58       358.27 o                         
  -3   8   1      28703.47      27352.41       270.69 o                         
  -1   8   1       3585.93       4192.23        97.64 o                         
   1   8   1       5377.89       5470.96       130.93 o                         
   3   8   1      20794.87      24903.70       343.89 o                         
   5   8   1       7510.95       7519.19       136.52 o                         
   7   8   1       3071.16       3488.55        89.16 o                         
  -8   9   1       7429.62       7956.49       130.44 o                         
  -6   9   1       5638.79       3749.90        77.05 o                         
  -4   9   1       3115.54       2357.40        63.87 o                         
  -2   9   1        109.93        177.84        20.25 o                         
   0   9   1       4556.73       5368.62        95.82 o                         
   2   9   1      37031.71      43762.32       590.51 o                         
   4   9   1      31623.75      29745.94       315.37 o                         
   6   9   1        433.32        199.79        28.14 o                         
   8   9   1       1797.16       2679.01        89.66 o                         
  -9  10   1      12081.16      12337.24       195.69 o                         
  -7  10   1       1456.87       1652.85        55.29 o                         
  -5  10   1       7664.64       8068.29       115.97 o                         
  -3  10   1        175.88        167.74        25.49 o                         
  -1  10   1        730.26        410.36        27.21 o                         
   1  10   1      10030.54       9972.07       175.67 o                         
   3  10   1      44334.79      42660.54       406.13 o                         
   5  10   1         19.75         42.31        16.07 o                         
   7  10   1       8705.53       8538.79       158.77 o                         
   9  10   1         60.76         18.25        30.06 o                         
 -10  11   1        320.22        246.79        37.42 o                         
  -8  11   1       7745.70       8729.10       141.81 o                         
  -6  11   1       4070.10       4147.98        86.70 o                         
  -4  11   1        602.44        433.77        28.07 o                         
  -2  11   1      21017.14      20941.85       409.27 o                         
   0  11   1      19207.48      19541.02       339.61 o                         
   2  11   1      40823.30      42317.50       684.43 o                         
   4  11   1       2829.16       2349.77        60.82 o                         
   6  11   1       1130.29       1355.37        60.72 o                         
   8  11   1        234.96        143.77        39.51 o                         
  10  11   1          7.03          0.00        30.94 o                         
 -11  12   1       1339.74       1235.28        62.72 o                         
  -9  12   1      16512.90      14263.33       187.95 o                         
  -7  12   1      17206.83      16833.43       196.49 o                         
  -5  12   1       1767.17       1637.08        49.16 o                         
  -3  12   1        922.98        985.55        48.91 o                         
  -1  12   1         16.17         54.71        20.15 o                         
   1  12   1       6944.44       6603.44       226.39 o                         
   3  12   1      26259.85      26371.00       489.63 o                         
   5  12   1      10970.12       9724.77       167.17 o                         
   7  12   1       2878.92       2460.57        80.32 o                         
   9  12   1       1564.18       1386.04        77.21 o                         
  11  12   1         56.98        212.36        40.62 o                         
 -12  13   1        817.12        716.09        59.28 o                         
 -10  13   1       2440.83       2933.87        85.13 o                         
  -8  13   1       7356.89       7660.91       128.08 o                         
  -6  13   1       7630.35       6530.21       111.42 o                         
  -4  13   1       4117.32       3586.61        85.86 o                         
  -2  13   1       1531.38       1447.27        59.35 o                         
   0  13   1       5662.71       6074.58       118.46 o                         
   2  13   1       6657.40       6164.19       113.88 o                         
   4  13   1       1385.81       1330.85        64.33 o                         
   6  13   1        133.17         62.74        26.94 o                         
   8  13   1       8653.46       9054.00       172.89 o                         
  10  13   1       4664.56       3914.91       204.73 o                         
  12  13   1        587.80        576.02        60.48 o                         
 -13  14   1        188.86        309.54        50.34 o                         
 -11  14   1        784.47        961.29        59.43 o                         
  -9  14   1      13880.31      14316.61       215.28 o                         
  -7  14   1      14743.94      13556.25       199.33 o                         
  -5  14   1        984.31       1196.86        53.54 o                         
  -3  14   1       2914.83       2801.91        93.17 o                         
  -1  14   1        906.19        757.71        52.32 o                         
   1  14   1       4945.64       4172.88       111.44 o                         
   3  14   1       4725.93       4792.40       142.67 o                         
   5  14   1        138.46        135.64        32.32 o                         
   7  14   1        514.76        754.87        54.28 o                         
   9  14   1      11581.41      11417.46       217.92 o                         
  11  14   1       1231.82       1236.54        85.47 o                         
  13  14   1        392.44        320.93        54.66 o                         
 -14  15   1        858.50        968.72        83.73 o                         
 -12  15   1       2518.28       2599.81        99.76 o                         
 -10  15   1       4918.42       5049.79       139.53 o                         
  -8  15   1       4364.80       3629.73       114.83 o                         
  -6  15   1       1374.55       1247.92        70.12 o                         
  -4  15   1       2028.86       1882.62        91.83 o                         
  -2  15   1       4386.05       3975.03       129.04 o                         
   0  15   1       1623.67       1891.71        80.73 o                         
   2  15   1       2622.40       2691.66       104.36 o                         
   4  15   1        669.53        410.82        41.88 o                         
   6  15   1       4459.79       4456.94       109.92 o                         
   8  15   1       7449.60       7064.91       153.59 o                         
  10  15   1       3170.02       2733.40       111.26 o                         
  12  15   1        855.43        759.51        69.04 o                         
  14  15   1         14.72        244.03        57.61 o                         
 -15  16   1        467.75        573.01        84.18 o                         
 -13  16   1        913.67        842.86        84.61 o                         
 -11  16   1        102.13        148.32        46.37 o                         
  -9  16   1        842.49        877.31        70.27 o                         
  -7  16   1        985.13       1017.90        71.92 o                         
  -5  16   1        276.77        331.56        54.38 o                         
  -3  16   1       2612.20       3570.49       130.43 o                         
  -1  16   1      10109.61       9279.93       202.63 o                         
   1  16   1       1041.33       1239.11        92.44 o                         
   3  16   1       3617.43       3637.82       135.47 o                         
   5  16   1         18.08         13.37        59.14 o                         
   7  16   1       2232.22       2050.69        81.32 o                         
   9  16   1       6202.78       6005.41       157.52 o                         
  11  16   1        604.93        733.69        68.23 o                         
  13  16   1       1012.83        933.01        80.01 o                         
  15  16   1       2887.31       3325.04       135.47 o                         
 -16  17   1        285.09        460.08        86.77 o                         
 -14  17   1        173.63        241.91       194.53 o                         
 -12  17   1        533.60        434.06        77.69 o                         
 -10  17   1        549.95        470.44        67.98 o                         
  -8  17   1        368.21        277.48        76.95 o                         
  -6  17   1        324.77        298.19        55.98 o                         
  -4  17   1       2626.46       2472.23       157.42 o                         
  -2  17   1       9586.97       8511.29       202.98 o                         
   0  17   1      13528.00      13274.41       232.16 o                         
   2  17   1       4861.27       4404.28       147.68 o                         
   4  17   1       2341.58       1764.73       110.63 o                         
   6  17   1       3043.93       3083.76       113.96 o                         
   8  17   1       1046.27       1028.25        68.66 o                         
  10  17   1        764.00        568.74        66.52 o                         
  12  17   1          9.34          0.00        47.39 o                         
  14  17   1       1666.84       1666.13       115.48 o                         
  16  17   1       1956.71       2162.12       126.72 o                         
 -15  18   1        687.41        474.02        93.63 o                         
 -13  18   1       3203.40       2950.93       164.94 o                         
 -11  18   1       4150.45       4174.56       171.93 o                         
  -9  18   1         38.13        154.00        59.79 o                         
  -7  18   1        263.77        414.99        63.95 o                         
  -5  18   1        285.34        160.16        53.13 o                         
  -3  18   1       8341.33       8054.15       204.93 o                         
  -1  18   1      15314.65      14235.11       307.16 o                         
   1  18   1        132.10         24.93        50.50 o                         
   3  18   1         53.93         24.60        44.13 o                         
   5  18   1       1933.05       2124.17       102.15 o                         
   7  18   1         13.43        114.02        52.20 o                         
   9  18   1       4071.91       3568.74       130.72 o                         
  11  18   1       1791.38       1828.55       109.93 o                         
  13  18   1        391.55        326.53        81.09 o                         
  15  18   1       1174.91       1461.29       100.61 o                         
 -14  19   1        599.80        708.80       158.24 o                         
 -12  19   1       3197.23       3201.78       158.86 o                         
 -10  19   1       3613.34       2988.60       149.78 o                         
  -8  19   1        820.26        685.24        81.26 o                         
  -6  19   1       1425.38       1191.22        97.80 o                         
  -4  19   1       6420.41       6552.25       194.35 o                         
  -2  19   1       1395.89       1801.80       117.14 o                         
   0  19   1        184.78        152.80        65.13 o                         
   2  19   1       1131.66       1225.02        89.47 o                         
   4  19   1       2103.87       2352.12       120.02 o                         
   6  19   1       1538.02       1412.45        89.30 o                         
   8  19   1         81.57         86.34        39.36 o                         
  10  19   1          3.72        152.60        50.78 o                         
  12  19   1        911.53        776.66        81.57 o                         
  14  19   1       1559.04       1421.39       117.38 o                         
 -13  20   1        968.02       1298.72       124.46 o                         
 -11  20   1       2110.98       2298.28       138.54 o                         
  -9  20   1        267.72        252.66        80.28 o                         
  -7  20   1        667.88        505.75        69.16 o                         
  -5  20   1        825.10        507.04        88.58 o                         
  -3  20   1        765.35        758.31        98.44 o                         
  -1  20   1       5399.24       5520.69       232.86 o                         
   1  20   1         86.79         74.54        68.50 o                         
   3  20   1        689.19        618.15        75.55 o                         
   5  20   1       5129.64       4977.12       178.59 o                         
   7  20   1        772.43        733.96        74.26 o                         
   9  20   1        642.99        643.45        64.88 o                         
  11  20   1        208.22        189.93        59.33 o                         
  13  20   1        408.89        539.13        84.44 o                         
 -12  21   1        841.93        993.28       104.53 o                         
 -10  21   1        500.64        552.61        75.57 o                         
  -8  21   1          6.55         31.65        59.78 o                         
  -6  21   1          5.86         72.45        60.16 o                         
  -4  21   1         95.50        165.73        76.82 o                         
  -2  21   1        567.06        489.13        90.43 o                         
   0  21   1        177.30        307.69        85.89 o                         
   2  21   1         90.31        167.00        70.23 o                         
   4  21   1        951.70       1169.98       100.21 o                         
   6  21   1       2228.84       2245.28       127.82 o                         
   8  21   1        960.62        764.78        69.80 o                         
  10  21   1        312.14        285.33        75.33 o                         
  12  21   1        682.54        696.86        89.63 o                         
 -11  22   1        401.55        248.45        73.55 o                         
  -9  22   1          7.27        132.72        69.58 o                         
  -7  22   1       1128.11       1455.89       127.04 o                         
  -5  22   1       3272.03       2525.92       176.54 o                         
  -3  22   1        468.42        561.44       104.65 o                         
  -1  22   1       1133.17       1233.98       129.44 o                         
   1  22   1        113.62         22.86        67.85 o                         
   3  22   1        323.76        323.67        85.96 o                         
   5  22   1       3183.88       2996.21       135.74 o                         
   7  22   1        541.56        622.72        77.53 o                         
   9  22   1        866.76        945.83        87.13 o                         
  11  22   1        776.05        623.57        91.17 o                         
  -8  23   1       1458.32       1233.49       121.17 o                         
  -6  23   1       3582.55       4293.35       260.62 o                         
  -4  23   1       2594.90       2816.21       192.66 o                         
  -2  23   1        550.70        316.21       116.59 o                         
   0  23   1        953.04       1317.03       139.79 o                         
   2  23   1        874.09        882.33       120.21 o                         
   4  23   1        547.22        382.56        84.22 o                         
   6  23   1        383.36        365.05        76.69 o                         
   8  23   1         32.32        123.85        62.44 o                         
  -5  24   1       2227.20       2529.62       187.40 o                         
  -3  24   1        472.97        259.19        95.75 o                         
  -1  24   1        459.90        486.92        90.08 o                         
   1  24   1        305.24        130.39        85.55 o                         
   3  24   1         46.34         40.55        75.09 o                         
   5  24   1       1283.96       1042.30       118.59 o                         
   1   1   2      20642.36      35987.33       227.46 o                         
   0   2   2      55907.79      77167.51       400.78 o                         
   2   2   2      74439.22     101875.78       624.89 o                         
  -1   3   2       1005.17        227.65        16.21 o                         
   1   3   2      22804.51      29661.54       213.89 o                         
   3   3   2        760.76       2108.89        36.76 o                         
  -2   4   2      12583.28      11885.34       111.55 o                         
   0   4   2      19308.43      17978.08       145.01 o                         
   2   4   2      14099.11      15109.23       135.54 o                         
   4   4   2      48734.16      50217.96       440.19 o                         
  -3   5   2      26144.33      35728.32       226.81 o                         
  -1   5   2        420.46        715.50        26.03 o                         
   1   5   2        401.06        295.11        20.74 o                         
   3   5   2         23.12        324.49        18.34 o                         
   5   5   2      25679.34      32014.00       300.87 o                         
  -4   6   2        555.59        429.64        23.73 o                         
  -2   6   2      13793.89      14342.99       229.77 o                         
   0   6   2      24628.08      21944.88       170.76 o                         
   2   6   2      83899.83      79994.05       559.00 o                         
   4   6   2      21312.88      20612.95       239.73 o                         
   6   6   2      28254.52      30241.72       257.72 o                         
  -5   7   2      54040.15      59943.23       389.50 o                         
  -3   7   2      74606.69      76241.49       530.47 o                         
  -1   7   2      13663.07      14959.61       134.35 o                         
   1   7   2       6651.47       6950.58        89.43 o                         
   3   7   2      10416.09      12144.12       135.86 o                         
   5   7   2       6763.84       6861.91       110.36 o                         
   7   7   2         28.65        140.84        22.27 o                         
  -6   8   2       6303.36       6756.98       106.45 o                         
  -4   8   2       6609.85       6289.37        90.08 o                         
  -2   8   2      19062.60      19169.59       230.23 o                         
   0   8   2       2419.34       1746.50        47.79 o                         
   2   8   2       5532.89       5516.79        77.67 o                         
   4   8   2       8957.19       9528.27       127.93 o                         
   6   8   2      21729.44      27862.53       271.39 o                         
   8   8   2      22847.40      24142.78       334.13 o                         
  -7   9   2       1722.97       2065.20        56.62 o                         
  -5   9   2       6130.68       5316.34        85.43 o                         
  -3   9   2      23401.37      20922.84       237.40 o                         
  -1   9   2       5197.40       5109.99        86.25 o                         
   1   9   2       6322.71       7113.62       161.94 o                         
   3   9   2      48378.84      47127.52       490.12 o                         
   5   9   2         21.66         31.98        19.97 o                         
   7   9   2       1665.55       1311.16        56.26 o                         
   9   9   2        774.27        831.17        48.62 o                         
  -8  10   2       6732.81       6454.44       115.83 o                         
  -6  10   2         87.71         63.19        19.52 o                         
  -4  10   2      24991.47      22783.00       315.63 o                         
  -2  10   2      28624.87      27163.33       316.88 o                         
   0  10   2       8352.40      11033.21       176.10 o                         
   2  10   2        315.65        603.99        55.52 o                         
   4  10   2        697.80        345.57        26.19 o                         
   6  10   2      15544.42      15755.62       188.92 o                         
   8  10   2      19582.71      20324.46       327.62 o                         
  10  10   2       1648.61       1728.99        79.19 o                         
  -9  11   2      11798.57      11639.44       163.72 o                         
  -7  11   2      10698.82      11687.57       155.74 o                         
  -5  11   2       1405.30       1135.26        42.68 o                         
  -3  11   2         44.56        168.41        20.70 o                         
  -1  11   2       8556.80       9975.83       135.34 o                         
   1  11   2      25302.42      25671.04       361.41 o                         
   3  11   2      36805.88      38513.06       318.60 o                         
   5  11   2       1543.27       1641.18        53.83 o                         
   7  11   2       1544.97       1572.78        72.67 o                         
   9  11   2        345.94        210.92        35.10 o                         
  11  11   2        580.22        571.66        50.62 o                         
 -10  12   2       1277.82        957.26        56.60 o                         
  -8  12   2       1124.60       1056.18        51.62 o                         
  -6  12   2       9052.38       9307.25       137.44 o                         
  -4  12   2      11610.59      10728.74       167.18 o                         
  -2  12   2      17883.96      16564.70       175.79 o                         
   0  12   2      20341.60      17334.99       227.35 o                         
   2  12   2        228.60        278.73        27.34 o                         
   4  12   2       2807.97       3335.13        78.51 o                         
   6  12   2        288.27        321.22        41.29 o                         
   8  12   2       1484.18       1348.55        86.20 o                         
  10  12   2         40.70         74.68        45.07 o                         
  12  12   2       2323.87       2433.90        95.48 o                         
 -11  13   2       2619.40       2526.22        95.85 o                         
  -9  13   2      11106.39      10813.00       178.94 o                         
  -7  13   2      10312.95      10140.74       163.70 o                         
  -5  13   2       4110.29       4009.96       119.27 o                         
  -3  13   2         77.81        234.01        31.11 o                         
  -1  13   2       2188.49       1948.22        63.89 o                         
   1  13   2       9375.01       8543.82       160.17 o                         
   3  13   2      13315.38      13603.01       202.93 o                         
   5  13   2        288.42         78.26        36.08 o                         
   7  13   2       2709.76       2433.85        83.43 o                         
   9  13   2       6309.18       6004.55       162.17 o                         
  11  13   2       4111.18       4262.05       141.50 o                         
  13  13   2        212.86        193.56        47.19 o                         
 -12  14   2       3218.64       3209.62       131.88 o                         
 -10  14   2        192.93        445.18        50.79 o                         
  -8  14   2       1000.06        725.76        61.15 o                         
  -6  14   2        452.12        403.51        40.67 o                         
  -4  14   2       3762.31       3363.08       210.02 o                         
  -2  14   2      12247.52      11593.85       182.06 o                         
   0  14   2          5.89         14.42        44.69 o                         
   2  14   2      10706.79      10252.57       171.56 o                         
   4  14   2       5910.19       5777.85       124.21 o                         
   6  14   2        608.34        420.07        39.80 o                         
   8  14   2        285.26        563.91        49.25 o                         
  10  14   2        346.24        710.61        69.58 o                         
  12  14   2       3619.22       3616.63       154.13 o                         
  14  14   2       9939.20      10014.96       210.96 o                         
 -13  15   2        250.36        365.04        67.59 o                         
 -11  15   2       1154.47       1211.61        77.35 o                         
  -9  15   2       3876.93       3692.52       117.90 o                         
  -7  15   2        652.21        731.61        56.26 o                         
  -5  15   2        250.32        204.47        35.55 o                         
  -3  15   2       4068.67       4043.30       131.47 o                         
  -1  15   2      11254.79      11621.97       187.19 o                         
   1  15   2       3979.74       3629.57       113.04 o                         
   3  15   2       2349.52       2254.88       141.50 o                         
   5  15   2        663.37        445.55        48.86 o                         
   7  15   2       1269.46        999.73        55.59 o                         
   9  15   2       8096.49       8235.74       167.31 o                         
  11  15   2       3679.70       3533.63       141.81 o                         
  13  15   2        976.94        971.21        93.50 o                         
  15  15   2       1299.52       1385.45        98.80 o                         
 -14  16   2       6051.03       5828.82       201.85 o                         
 -12  16   2       2418.74       2542.61       110.05 o                         
 -10  16   2        381.90        351.51        49.89 o                         
  -8  16   2       2300.38       2846.32       106.04 o                         
  -6  16   2       1157.37       1213.50        69.98 o                         
  -4  16   2       1797.83       1199.63        77.29 o                         
  -2  16   2        151.71         61.73        37.74 o                         
   0  16   2       1169.48       1386.77        74.78 o                         
   2  16   2      19582.79      20335.36       323.62 o                         
   4  16   2       8357.68       7881.03       198.40 o                         
   6  16   2       7189.94       7012.80       153.27 o                         
   8  16   2          5.16         30.71        34.27 o                         
  10  16   2         86.63        341.61        51.10 o                         
  12  16   2        146.23        227.40        67.45 o                         
  14  16   2       1085.77       1019.27        76.44 o                         
  16  16   2        131.08        178.75        68.92 o                         
 -15  17   2         70.82        131.65        86.65 o                         
 -13  17   2       1809.75       1185.80       108.42 o                         
 -11  17   2        824.85        741.57        70.79 o                         
  -9  17   2          3.76         45.88        41.87 o                         
  -7  17   2        475.64        539.56        71.64 o                         
  -5  17   2         18.24        148.12        38.99 o                         
  -3  17   2       1422.57       1594.83        91.94 o                         
  -1  17   2       6181.83       5602.35       167.76 o                         
   1  17   2       1815.21       1251.42       155.50 o                         
   3  17   2        416.75        283.32        49.12 o                         
   5  17   2       1076.49       1051.58        69.00 o                         
   7  17   2        771.18        494.81        50.78 o                         
   9  17   2        797.42        791.04        61.31 o                         
  11  17   2        721.27        593.16        65.57 o                         
  13  17   2        438.06        601.01        66.40 o                         
  15  17   2       2370.81       2763.46       127.55 o                         
  17  17   2        531.37        555.07        82.08 o                         
 -16  18   2         50.64        215.28       106.15 o                         
 -14  18   2        768.59        666.61        97.26 o                         
 -12  18   2        375.74        685.27        86.92 o                         
 -10  18   2        485.11        703.57        82.20 o                         
  -8  18   2       6276.31       6014.73       193.85 o                         
  -6  18   2       6877.28       7286.00       205.92 o                         
  -4  18   2       2065.47       2442.16       118.18 o                         
  -2  18   2       4304.89       4184.41       166.47 o                         
   0  18   2       2950.21       2469.60       135.35 o                         
   2  18   2       1627.23       1460.19        96.11 o                         
   4  18   2       2161.18       1637.75       100.47 o                         
   6  18   2       1649.62       1602.24        85.36 o                         
   8  18   2       1276.42       1466.47        79.22 o                         
  10  18   2       2667.37       2617.46       132.01 o                         
  12  18   2       1453.34       1705.78       104.06 o                         
  14  18   2         32.13        339.75        58.29 o                         
  16  18   2        144.94        296.21        65.28 o                         
 -15  19   2         11.58        163.70        83.33 o                         
 -13  19   2       2762.36       2940.25       189.28 o                         
 -11  19   2       3607.28       3639.21       163.84 o                         
  -9  19   2       1299.54       1164.28        95.20 o                         
  -7  19   2        361.74        378.65        82.08 o                         
  -5  19   2        127.65        158.55        67.54 o                         
  -3  19   2       2375.64       1960.98       126.49 o                         
  -1  19   2       1181.01       1199.77       112.27 o                         
   1  19   2       2997.28       2996.71       151.32 o                         
   3  19   2         16.49         87.97        49.61 o                         
   5  19   2       1434.70       1273.43        92.93 o                         
   7  19   2        139.45        190.09        48.73 o                         
   9  19   2        253.92        362.19        60.17 o                         
  11  19   2         20.18        314.79        75.34 o                         
  13  19   2        952.78        757.00       129.51 o                         
  15  19   2       1073.70       1212.47        95.76 o                         
 -14  20   2         31.54        154.06       113.87 o                         
 -12  20   2          0.22         23.66        84.74 o                         
 -10  20   2        297.57        386.05        74.22 o                         
  -8  20   2       2530.04       2759.74       156.26 o                         
  -6  20   2       4797.53       5039.26       181.49 o                         
  -4  20   2        732.77        615.96        79.60 o                         
  -2  20   2       3019.99       2212.08       153.08 o                         
   0  20   2       2154.32       2168.32       149.72 o                         
   2  20   2        423.99        626.22        81.59 o                         
   4  20   2          1.63        196.78        66.80 o                         
   6  20   2        302.63        322.02        69.90 o                         
   8  20   2       3875.25       3291.73       152.88 o                         
  10  20   2       5126.11       4560.10       198.97 o                         
  12  20   2       2003.25       1667.51       111.03 o                         
  14  20   2        275.82        486.84        76.93 o                         
 -11  21   2        329.18        347.88        73.00 o                         
  -9  21   2         36.92        105.86        61.72 o                         
  -7  21   2        685.96        932.76        93.77 o                         
  -5  21   2        521.56        377.48        97.78 o                         
  -3  21   2         76.07         10.84       122.35 o                         
  -1  21   2         65.82         45.52        63.24 o                         
   1  21   2        142.05        256.82        76.11 o                         
   3  21   2       2050.86       1951.44       133.52 o                         
   5  21   2       5600.42       5087.53       187.13 o                         
   7  21   2       1702.41       1559.00       112.26 o                         
   9  21   2         12.58        214.68        72.94 o                         
  11  21   2         63.27        221.12        70.19 o                         
 -10  22   2        797.21        649.70        97.21 o                         
  -8  22   2          4.89         28.60        62.29 o                         
  -6  22   2        373.50        684.93       131.37 o                         
  -4  22   2         76.94        157.22        77.01 o                         
  -2  22   2       3929.94       4508.57       318.33 o                         
   0  22   2       4527.73       4615.95       232.20 o                         
   2  22   2        922.06        807.60       113.88 o                         
   4  22   2        404.34        468.61        84.16 o                         
   6  22   2        967.03       1019.21        96.76 o                         
   8  22   2        205.15         96.87        65.43 o                         
  10  22   2       1677.32       1628.20       129.55 o                         
  -7  23   2        893.82        786.23       106.42 o                         
  -5  23   2       2521.95       2056.65       165.89 o                         
  -3  23   2        309.40        212.24       115.69 o                         
  -1  23   2        221.57        261.50        92.97 o                         
   1  23   2         79.75        173.68        81.14 o                         
   3  23   2        723.45        816.31       117.73 o                         
   5  23   2        521.97        673.11        98.74 o                         
   7  23   2        169.06        275.87        71.33 o                         
  -4  24   2          0.25          0.00        73.66 o                         
  -2  24   2       1744.00       2180.59       181.11 o                         
   0  24   2       2028.34       2044.67       169.56 o                         
   2  24   2        704.98        486.44       100.23 o                         
   4  24   2        186.90        239.38        91.80 o                         
   0   1   3       1268.18        958.33        22.56 o                         
  -1   2   3      13213.91      12225.53        86.02 o                         
   1   2   3      42608.54      41185.00       225.30 o                         
  -2   3   3      58306.48      71100.99       383.15 o                         
   0   3   3      21666.01      20880.75       149.28 o                         
   2   3   3     205501.09     240394.11      1089.38 o                         
  -3   4   3      43875.12      51476.86       351.44 o                         
  -1   4   3      32689.64      33906.72       210.02 o                         
   1   4   3       6549.27       5818.77        73.12 o                         
   3   4   3      56879.22      64137.89       353.83 o                         
  -4   5   3      93480.59     103851.72       724.61 o                         
  -2   5   3      19439.82      22391.86       179.36 o                         
   0   5   3      25924.83      27450.58       202.49 o                         
   2   5   3        568.10        611.42        25.19 o                         
   4   5   3      11304.42      10412.06       115.43 o                         
  -5   6   3       7904.42       7191.53       125.43 o                         
  -3   6   3      13328.69      13035.45       184.36 o                         
  -1   6   3       8395.86       9128.63       108.46 o                         
   1   6   3      35463.79      29933.24       225.35 o                         
   3   6   3      55803.81      58208.76       341.17 o                         
   5   6   3      22236.01      23782.59       199.75 o                         
  -6   7   3        747.97       1280.77        39.54 o                         
  -4   7   3      27346.29      25180.41       279.69 o                         
  -2   7   3         52.47         64.31        13.78 o                         
   0   7   3      32190.31      32099.86       254.56 o                         
   2   7   3      23142.06      22275.29       204.05 o                         
   4   7   3       1430.19       1007.15        31.84 o                         
   6   7   3      23677.79      20982.33       201.86 o                         
  -7   8   3       8707.44       7473.42       113.87 o                         
  -5   8   3      19224.87      19358.94       188.71 o                         
  -3   8   3       1739.26       1959.47        42.95 o                         
  -1   8   3       2448.40       1859.97        51.60 o                         
   1   8   3        252.24        282.72        24.26 o                         
   3   8   3       4929.64       5565.38        91.47 o                         
   5   8   3       1184.28       2654.10        59.16 o                         
   7   8   3      13331.51      13113.74       190.40 o                         
  -8   9   3      18923.87      18134.90       209.97 o                         
  -6   9   3        865.57        646.17        30.72 o                         
  -4   9   3       9003.56      10200.59       130.96 o                         
  -2   9   3      15808.14      15367.28       151.47 o                         
   0   9   3       2452.30       2746.03        65.49 o                         
   2   9   3      19341.07      20484.58       193.37 o                         
   4   9   3       4593.14       4530.80        81.07 o                         
   6   9   3      39667.11      40745.47       386.89 o                         
   8   9   3      45635.07      45323.86       498.74 o                         
  -9  10   3       3285.98       3262.97        90.95 o                         
  -7  10   3       1223.27        922.39        42.33 o                         
  -5  10   3       9800.97       9310.85       117.75 o                         
  -3  10   3      38708.59      38157.06       337.98 o                         
  -1  10   3      19491.04      20660.48       220.00 o                         
   1  10   3       9293.66       8715.97       118.56 o                         
   3  10   3       2223.93       2291.58        82.90 o                         
   5  10   3       7995.96       6507.07       110.38 o                         
   7  10   3       4302.17       3880.13        86.07 o                         
   9  10   3      16769.83      17636.17       273.62 o                         
 -10  11   3      11278.23      11855.36       208.39 o                         
  -8  11   3      10674.15      10852.17       179.72 o                         
  -6  11   3        404.91        468.31        37.60 o                         
  -4  11   3       7016.95       6396.79       117.98 o                         
  -2  11   3      19712.48      19801.84       190.82 o                         
   0  11   3       8438.91       8844.79       132.30 o                         
   2  11   3      12539.73      14635.93       168.48 o                         
   4  11   3       1693.23       1498.84        49.00 o                         
   6  11   3       6413.90       7333.28       123.24 o                         
   8  11   3      16143.30      16352.93       210.69 o                         
  10  11   3       2972.85       2276.67        84.03 o                         
 -11  12   3         78.94         98.44        41.58 o                         
  -9  12   3         55.72         91.05        28.76 o                         
  -7  12   3      10210.09       9443.93       155.59 o                         
  -5  12   3      21506.46      21715.60       267.49 o                         
  -3  12   3      12459.40      11781.35       157.21 o                         
  -1  12   3      39289.81      34556.92       308.22 o                         
   1  12   3      14282.47      13723.12       176.31 o                         
   3  12   3          1.36        144.38        31.98 o                         
   5  12   3       2423.99       1906.78        60.77 o                         
   7  12   3       2897.01       2529.01        87.26 o                         
   9  12   3       2232.46       2170.78        98.42 o                         
  11  12   3       1006.92       1043.84        75.30 o                         
 -12  13   3       2538.99       3117.07       112.91 o                         
 -10  13   3         24.92        152.71        48.00 o                         
  -8  13   3       1207.52        936.94        58.24 o                         
  -6  13   3        296.97        346.45        43.12 o                         
  -4  13   3      17853.95      15475.97       232.97 o                         
  -2  13   3      16465.64      17346.06       221.65 o                         
   0  13   3        477.79        531.81        33.95 o                         
   2  13   3      15913.50      16073.18       189.37 o                         
   4  13   3      13934.41      12851.44       183.57 o                         
   6  13   3        905.58        759.20        45.48 o                         
   8  13   3        822.83       1058.58        62.27 o                         
  10  13   3        247.63        191.13        45.64 o                         
  12  13   3       5132.70       4583.83       162.67 o                         
 -13  14   3       8300.72       7732.57       197.93 o                         
 -11  14   3       2972.21       2860.19       114.83 o                         
  -9  14   3        666.07        702.64        55.37 o                         
  -7  14   3          3.12         31.21        32.60 o                         
  -5  14   3       1417.22       1070.25        69.02 o                         
  -3  14   3       1956.38       1488.79        72.62 o                         
  -1  14   3       3531.56       2755.74        80.80 o                         
   1  14   3       3871.08       3719.22        86.38 o                         
   3  14   3      14290.82      16054.74       203.28 o                         
   5  14   3       2218.93       2237.17        86.97 o                         
   7  14   3       4473.43       4198.49       106.96 o                         
   9  14   3       3622.80       3343.96       110.54 o                         
  11  14   3       3780.18       3068.36       131.06 o                         
  13  14   3       3859.54       4923.48       158.60 o                         
 -14  15   3       7733.27       8777.56       234.86 o                         
 -12  15   3       3812.65       4179.14       155.92 o                         
 -10  15   3        346.21        188.33        41.23 o                         
  -8  15   3        990.22        990.25        74.27 o                         
  -6  15   3       4270.94       4394.80       134.71 o                         
  -4  15   3       1218.60       1074.28        81.17 o                         
  -2  15   3       2040.61       1782.84        83.45 o                         
   0  15   3        304.01        198.95        33.77 o                         
   2  15   3      10504.40      11773.87       211.52 o                         
   4  15   3      24747.24      23940.80       302.62 o                         
   6  15   3       3649.39       3525.48       100.99 o                         
   8  15   3        193.52         94.29        33.70 o                         
  10  15   3       1071.65       1147.88        79.10 o                         
  12  15   3        692.79        667.38        67.14 o                         
  14  15   3       4374.04       4273.98       147.49 o                         
 -15  16   3       2227.78       2245.11       115.60 o                         
 -13  16   3       3566.63       3218.85       149.59 o                         
 -11  16   3        770.90        944.05        76.89 o                         
  -9  16   3       2164.86       2279.11       106.08 o                         
  -7  16   3       4294.24       3876.09       132.33 o                         
  -5  16   3        377.23        365.94        52.66 o                         
  -3  16   3       1432.35       1408.95        78.78 o                         
  -1  16   3         13.44         20.25        40.13 o                         
   1  16   3       2575.35       2464.77        99.72 o                         
   3  16   3      18709.37      20785.79       467.78 o                         
   5  16   3      12773.40      10487.93       198.75 o                         
   7  16   3       3780.92       3592.18       105.35 o                         
   9  16   3        147.08        115.05        38.55 o                         
  11  16   3         11.52         79.75        43.64 o                         
  13  16   3        328.71        515.41        66.32 o                         
  15  16   3        106.51        128.85        56.29 o                         
 -16  17   3         54.83        106.18        58.18 o                         
 -14  17   3       2206.37       2142.86       162.31 o                         
 -12  17   3       1952.93       1742.56       116.57 o                         
 -10  17   3         68.40          0.00        42.76 o                         
  -8  17   3       1877.04       2200.33       118.13 o                         
  -6  17   3       4365.88       4222.41       130.02 o                         
  -4  17   3         43.21        126.62        45.98 o                         
  -2  17   3       5016.19       4535.90       138.24 o                         
   0  17   3       1577.97       1127.47        69.90 o                         
   2  17   3       3642.29       4123.38       147.71 o                         
   4  17   3       6747.74       7102.87       197.17 o                         
   6  17   3        900.09        829.76        76.42 o                         
   8  17   3          8.23         60.66        36.47 o                         
  10  17   3        699.96        763.11        72.88 o                         
  12  17   3        215.97        257.02        54.29 o                         
  14  17   3        863.77        747.83        88.68 o                         
  16  17   3        296.85        387.06        70.40 o                         
 -15  18   3          0.70        168.37        97.76 o                         
 -13  18   3         43.65          0.00        83.20 o                         
 -11  18   3        678.40        647.07        65.24 o                         
  -9  18   3       3203.34       2680.11       113.87 o                         
  -7  18   3       4427.97       4199.53       137.13 o                         
  -5  18   3       3481.80       4146.38       130.47 o                         
  -3  18   3        516.79        389.68        63.06 o                         
  -1  18   3          7.43          0.00        45.86 o                         
   1  18   3       1619.28       1636.18        97.54 o                         
   3  18   3       4088.30       4198.10       153.68 o                         
   5  18   3       1188.17        931.60        81.54 o                         
   7  18   3        191.63        178.62        56.02 o                         
   9  18   3       1582.39       1586.10        98.77 o                         
  11  18   3       1657.07       1689.88       104.49 o                         
  13  18   3        481.69        856.22        79.44 o                         
  15  18   3        522.63        498.01        60.01 o                         
 -14  19   3        275.85        314.43       107.52 o                         
 -12  19   3        277.81        279.97        88.14 o                         
 -10  19   3        230.26        307.30        73.35 o                         
  -8  19   3       2525.07       2918.17       143.03 o                         
  -6  19   3       4932.55       4714.78       158.45 o                         
  -4  19   3        631.93        558.27        74.79 o                         
  -2  19   3        648.13        457.71        72.87 o                         
   0  19   3       4138.07       3598.35       208.02 o                         
   2  19   3        359.34        406.23        64.14 o                         
   4  19   3       1684.16       1929.99       114.52 o                         
   6  19   3         33.81        124.30        55.07 o                         
   8  19   3       2160.74       2649.72       150.59 o                         
  10  19   3       4209.27       4126.29       298.25 o                         
  12  19   3       1069.96       1141.11       123.26 o                         
  14  19   3         10.96        154.63        58.08 o                         
 -13  20   3        122.79        293.53        92.83 o                         
 -11  20   3          9.26          0.00        61.10 o                         
  -9  20   3        801.17        703.03        80.95 o                         
  -7  20   3       3726.58       3438.92       155.42 o                         
  -5  20   3       1620.20       1454.46       113.65 o                         
  -3  20   3        120.72         94.51        63.34 o                         
  -1  20   3       3172.47       2662.15       167.44 o                         
   1  20   3        856.49        740.52        86.17 o                         
   3  20   3        229.97        192.74        71.16 o                         
   5  20   3        585.00        623.00        79.72 o                         
   7  20   3       2153.54       1995.61       121.75 o                         
   9  20   3       4718.25       5144.30       248.73 o                         
  11  20   3       4384.83       4698.41       263.93 o                         
  13  20   3       1560.09       1535.13       117.46 o                         
 -12  21   3       1090.54       1401.42       146.15 o                         
 -10  21   3        172.02        126.15        62.53 o                         
  -8  21   3        595.18        673.90        84.09 o                         
  -6  21   3       2820.06       3318.49       169.74 o                         
  -4  21   3         47.88         95.53        61.36 o                         
  -2  21   3       2344.34       2576.99       194.82 o                         
   0  21   3       1347.90       1451.99       118.83 o                         
   2  21   3        177.59        541.29        86.07 o                         
   4  21   3        418.41        517.35        75.86 o                         
   6  21   3        196.16        169.31        57.89 o                         
   8  21   3        917.23        934.21       106.83 o                         
  10  21   3       4937.70       4476.39       230.47 o                         
  12  21   3       1336.25       1273.68       123.32 o                         
  -9  22   3          1.80        161.82        79.45 o                         
  -7  22   3        121.50        225.41        76.71 o                         
  -5  22   3         83.29         98.62        71.12 o                         
  -3  22   3       1822.30       1758.77       219.44 o                         
  -1  22   3       2800.54       2590.48       180.93 o                         
   1  22   3       1735.70       1325.89       130.14 o                         
   3  22   3        714.39        688.04        92.55 o                         
   5  22   3         28.10        126.50        67.59 o                         
   7  22   3          3.22          0.00        58.68 o                         
   9  22   3        855.91        900.52       108.09 o                         
  -8  23   3         96.11          7.81        73.73 o                         
  -6  23   3        554.56        687.32        97.39 o                         
  -4  23   3         24.51        249.83        80.22 o                         
  -2  23   3       2306.02       2695.34       187.84 o                         
   0  23   3       3497.38       4227.95       230.42 o                         
   2  23   3        587.04        297.72        85.55 o                         
   4  23   3        227.84        325.92       115.28 o                         
   6  23   3        409.93        453.13        79.88 o                         
   8  23   3         70.19        108.75        63.35 o                         
  -3  24   3        657.48        678.14       111.64 o                         
  -1  24   3        673.27        815.17       116.90 o                         
   1  24   3        909.05       1060.15       134.26 o                         
   3  24   3         84.64        171.41        74.12 o                         
   0   0   4       9851.72      10638.99       164.68 o                         
   1   1   4      18955.17      15656.79       104.02 o                         
   0   2   4        203.71        436.45        18.78 o                         
   2   2   4      10110.64       9888.77        91.87 o                         
  -1   3   4       3465.32       4775.55        53.90 o                         
   1   3   4      29146.67      27551.36       206.97 o                         
   3   3   4       9222.94       8061.22        78.24 o                         
  -2   4   4       6169.27       5458.22        58.29 o                         
   0   4   4       4865.16       4187.74        54.43 o                         
   2   4   4       3331.23       4450.02        62.76 o                         
   4   4   4      24799.37      23524.45       168.32 o                         
  -3   5   4      17535.95      12470.49       118.25 o                         
  -1   5   4      11045.72      18700.86       156.03 o                         
   1   5   4      27305.46      31028.12       206.95 o                         
   3   5   4      53315.21      60147.15       356.29 o                         
   5   5   4      92679.80      98428.06       608.58 o                         
  -4   6   4          8.96        268.57        20.24 o                         
  -2   6   4       5682.60       5955.16        78.76 o                         
   0   6   4       7155.73       8861.88       106.82 o                         
   2   6   4       3456.43       2077.91        45.42 o                         
   4   6   4       3631.08       4817.20        73.42 o                         
   6   6   4       4104.59       3952.66        66.00 o                         
  -5   7   4       8232.47       6486.28        74.82 o                         
  -3   7   4      11632.80      11261.60       109.55 o                         
  -1   7   4        234.15        121.60        17.25 o                         
   1   7   4      10011.62       8333.78       108.41 o                         
   3   7   4       8247.69      10295.35       110.45 o                         
   5   7   4       3053.82       5182.51        87.94 o                         
   7   7   4      42018.80      42032.86       338.38 o                         
  -6   8   4        935.09        875.58        46.59 o                         
  -4   8   4      16771.14      15603.11       212.61 o                         
  -2   8   4        720.44        823.22        31.30 o                         
   0   8   4        669.20        938.89        33.67 o                         
   2   8   4       1285.72       2479.15        60.81 o                         
   4   8   4       1064.56       1246.07        39.51 o                         
   6   8   4        625.50        651.54        51.77 o                         
   8   8   4        171.64        117.03        22.09 o                         
  -7   9   4      17261.73      14840.93       160.38 o                         
  -5   9   4       2741.98       3766.93        75.78 o                         
  -3   9   4      24892.16      24101.59       214.73 o                         
  -1   9   4       1558.47       1309.15        47.56 o                         
   1   9   4       1106.42       1483.16        44.62 o                         
   3   9   4       9930.07       8060.95       118.01 o                         
   5   9   4      18666.61      18760.05       240.76 o                         
   7   9   4      49734.05      47068.17       422.16 o                         
   9   9   4      44133.68      46685.49       442.76 o                         
  -8  10   4          0.10         35.24        26.01 o                         
  -6  10   4       1093.92       1357.99        56.80 o                         
  -4  10   4       2254.88       2725.73        63.04 o                         
  -2  10   4       3620.38       3570.79       100.26 o                         
   0  10   4         82.33        111.85        24.62 o                         
   2  10   4       5807.99       6998.62       105.21 o                         
   4  10   4       3283.07       2994.26        71.63 o                         
   6  10   4          1.28        149.76        28.28 o                         
   8  10   4        474.53        802.77        63.05 o                         
  10  10   4       2170.07       2355.74        87.95 o                         
  -9  11   4       6380.46       5872.56       126.77 o                         
  -7  11   4        129.81         96.62        26.99 o                         
  -5  11   4      18847.73      18385.75       206.68 o                         
  -3  11   4      42465.23      46746.27       376.87 o                         
  -1  11   4      36974.24      37089.46       392.61 o                         
   1  11   4      10549.57       9745.47       133.47 o                         
   3  11   4       2100.74       1456.76        50.88 o                         
   5  11   4        923.55       1337.34        55.84 o                         
   7  11   4      31543.62      31845.48       338.42 o                         
   9  11   4      13507.38      12118.77       180.92 o                         
  11  11   4       1029.48       1106.71        68.07 o                         
 -10  12   4        164.61        207.82        41.22 o                         
  -8  12   4        203.18        326.34        42.68 o                         
  -6  12   4        809.37       1059.77        61.67 o                         
  -4  12   4        276.71        269.07        35.18 o                         
  -2  12   4        551.99       1065.94        51.92 o                         
   0  12   4       1676.51       1822.10        64.01 o                         
   2  12   4         19.20         58.52        21.93 o                         
   4  12   4        412.72        718.11        39.32 o                         
   6  12   4        576.73        695.27        43.43 o                         
   8  12   4        829.75        922.05        58.18 o                         
  10  12   4        179.17        367.04        50.68 o                         
  12  12   4         87.50        212.34        46.69 o                         
 -11  13   4       4323.92       3359.11       118.72 o                         
  -9  13   4          0.68         69.18        42.53 o                         
  -7  13   4       3745.33       4012.92       115.35 o                         
  -5  13   4        761.99        699.11        53.52 o                         
  -3  13   4      19656.21      17916.55       230.11 o                         
  -1  13   4      31676.49      30230.92       297.23 o                         
   1  13   4       3145.91       2486.12        76.97 o                         
   3  13   4      19527.83      20997.82       229.40 o                         
   5  13   4       8378.33       9028.74       147.59 o                         
   7  13   4        501.24        653.36        53.69 o                         
   9  13   4        399.86        380.56        48.73 o                         
  11  13   4       2624.28       2462.03       107.30 o                         
  13  13   4      12631.49      13156.59       242.81 o                         
 -12  14   4        208.14        423.69        59.32 o                         
 -10  14   4          1.11        108.74        44.08 o                         
  -8  14   4        320.04        381.27        44.49 o                         
  -6  14   4        551.63        624.61        56.02 o                         
  -4  14   4        102.64        173.99        50.02 o                         
  -2  14   4        584.31        796.07        58.69 o                         
   0  14   4         67.68         97.51        31.47 o                         
   2  14   4       2785.58       2647.70        84.40 o                         
   4  14   4         64.99        449.68        45.60 o                         
   6  14   4         16.25        157.52        49.64 o                         
   8  14   4        344.26        325.67        48.78 o                         
  10  14   4         70.62        165.57        47.19 o                         
  12  14   4       1605.07       1598.64        97.35 o                         
  14  14   4         83.93        616.21        72.99 o                         
 -13  15   4      14021.92      13833.60       262.38 o                         
 -11  15   4       2372.88       3092.73       127.01 o                         
  -9  15   4        356.36        322.12        47.55 o                         
  -7  15   4        646.79        482.55        47.22 o                         
  -5  15   4       1302.30        922.79        71.71 o                         
  -3  15   4       2093.97       1697.15        80.91 o                         
  -1  15   4       5298.94       4471.35       123.40 o                         
   1  15   4       5964.53       6166.56       151.22 o                         
   3  15   4      34559.70      33728.63       369.45 o                         
   5  15   4      24606.23      25304.22       359.68 o                         
   7  15   4       7458.19       7003.88       164.51 o                         
   9  15   4         31.42         41.57        39.39 o                         
  11  15   4         60.52         39.27        44.69 o                         
  13  15   4       6005.00       5354.23       173.13 o                         
  15  15   4       5339.87       4398.20       151.54 o                         
 -14  16   4          1.29        158.95        60.49 o                         
 -12  16   4          2.55         95.26        60.76 o                         
 -10  16   4         10.01          0.00        43.94 o                         
  -8  16   4       1528.61       1341.63        86.80 o                         
  -6  16   4        334.00        302.88        52.71 o                         
  -4  16   4         31.94         86.12        40.46 o                         
  -2  16   4          1.27         45.89        39.58 o                         
   0  16   4        213.50         84.06        36.02 o                         
   2  16   4          2.97        300.10        51.60 o                         
   4  16   4        187.90        408.89        62.76 o                         
   6  16   4       1840.98       1468.27        86.68 o                         
   8  16   4         63.67         82.59        37.20 o                         
  10  16   4          5.45        110.59        46.98 o                         
  12  16   4        193.09        208.69        53.09 o                         
  14  16   4        350.55        610.19        72.59 o                         
  16  16   4        234.36        364.08        77.37 o                         
 -15  17   4          8.49         80.73        75.12 o                         
 -13  17   4       3253.36       3937.64       156.85 o                         
 -11  17   4        141.09         94.30        58.28 o                         
  -9  17   4       2231.37       1623.50        96.00 o                         
  -7  17   4      12341.23      12026.82       268.22 o                         
  -5  17   4       7935.11       8166.66       270.44 o                         
  -3  17   4        604.86        438.91        54.75 o                         
  -1  17   4        685.27        808.58        70.58 o                         
   1  17   4        552.55        537.10        54.53 o                         
   3  17   4      15640.30      15121.72       291.37 o                         
   5  17   4      10314.66       9395.50       230.21 o                         
   7  17   4       1565.06       1388.07        86.20 o                         
   9  17   4        564.97        639.44        68.49 o                         
  11  17   4       3368.94       3393.08       128.34 o                         
  13  17   4          6.29         82.33        51.82 o                         
  15  17   4        357.34        356.32        63.53 o                         
  17  17   4          1.88         79.49        84.77 o                         
 -16  18   4        136.55          0.27        62.33 o                         
 -14  18   4        238.13        193.83        66.82 o                         
 -12  18   4        241.07        190.36        58.51 o                         
 -10  18   4         31.19        185.13        48.82 o                         
  -8  18   4         52.18        211.89        49.03 o                         
  -6  18   4        141.79        267.27        56.73 o                         
  -4  18   4          5.46        114.54        49.86 o                         
  -2  18   4          4.45        120.66        51.07 o                         
   0  18   4        148.56        287.95        75.71 o                         
   2  18   4        472.59        525.08        63.14 o                         
   4  18   4       1000.21       1004.85        85.36 o                         
   6  18   4         13.29         40.57        49.09 o                         
   8  18   4        557.37        521.29        83.17 o                         
  10  18   4        335.13        653.05        86.99 o                         
  12  18   4          0.64        160.65        58.27 o                         
  14  18   4         19.39        131.21        55.54 o                         
  16  18   4         10.30          0.00        52.21 o                         
 -15  19   4        113.15        260.71        72.76 o                         
 -13  19   4        201.99        326.61        68.41 o                         
 -11  19   4        496.95        553.63        84.59 o                         
  -9  19   4       3354.64       3398.38       136.40 o                         
  -7  19   4       8614.44       8729.50       203.29 o                         
  -5  19   4       4012.31       3368.36       132.88 o                         
  -3  19   4          4.62         55.89        55.85 o                         
  -1  19   4       2476.99       2638.26       127.38 o                         
   1  19   4        926.19        805.54        86.57 o                         
   3  19   4       1873.28       2175.92       136.59 o                         
   5  19   4        514.50        464.10        68.85 o                         
   7  19   4       1976.40       2043.49       187.65 o                         
   9  19   4       8962.02       8725.72       267.58 o                         
  11  19   4       7817.75       8556.57       283.82 o                         
  13  19   4       1161.87       1450.54       113.13 o                         
  15  19   4        137.70        185.89        65.33 o                         
 -12  20   4         14.19         68.58        71.04 o                         
 -10  20   4         11.11         42.89        63.64 o                         
  -8  20   4         78.74        309.28        71.13 o                         
  -6  20   4          2.02        171.00        54.07 o                         
  -4  20   4          4.18          3.72        54.09 o                         
  -2  20   4        468.21        656.75        84.14 o                         
   0  20   4          2.14        196.04        67.07 o                         
   2  20   4         67.18        135.75        67.60 o                         
   4  20   4        498.48        443.20        67.41 o                         
   6  20   4        880.76       1166.79        95.98 o                         
   8  20   4        133.08        359.23        87.43 o                         
  10  20   4          1.15        393.73       170.98 o                         
  12  20   4          3.60        244.27        86.16 o                         
 -11  21   4        694.14        785.84        95.80 o                         
  -9  21   4         41.60         43.63        57.45 o                         
  -7  21   4       1920.94       2434.06       156.57 o                         
  -5  21   4        574.88        415.02        78.82 o                         
  -3  21   4       2516.47       2654.68       151.81 o                         
  -1  21   4       3744.67       3204.21       168.33 o                         
   1  21   4       2796.01       2430.43       148.96 o                         
   3  21   4       1723.68       1680.64       127.85 o                         
   5  21   4        177.56        218.87        61.49 o                         
   7  21   4        358.65        419.30        85.96 o                         
   9  21   4       3872.12       2883.20       204.96 o                         
  11  21   4       4804.76       5540.86       254.93 o                         
 -10  22   4          1.52         53.79        67.88 o                         
  -8  22   4        249.67        211.79        79.29 o                         
  -6  22   4        191.99        188.54        72.58 o                         
  -4  22   4         13.28         98.77       166.47 o                         
  -2  22   4        106.14        233.00       103.71 o                         
   0  22   4        313.18        789.86       136.69 o                         
   2  22   4        672.62        633.40        94.69 o                         
   4  22   4         56.50         78.83        79.55 o                         
   6  22   4        113.57         90.70        59.44 o                         
   8  22   4          6.29        151.56        69.67 o                         
  10  22   4         43.14        184.11        91.41 o                         
  -7  23   4         90.21        157.68        75.09 o                         
  -5  23   4         47.08        327.41        88.58 o                         
  -3  23   4       1998.69       1839.13       154.87 o                         
  -1  23   4       4063.39       3787.88       218.81 o                         
   1  23   4       3548.92       3625.89       187.40 o                         
   3  23   4         49.94        157.24        79.73 o                         
   5  23   4       1314.56       1113.99       119.85 o                         
   7  23   4        572.66        399.92        74.58 o                         
  -2  24   4          1.90         68.35        77.27 o                         
   0  24   4         19.55        201.87       108.45 o                         
   2  24   4        118.78        294.06        83.00 o                         
   0   1   5      27831.71      34180.56       205.73 o                         
  -1   2   5      15001.51      15808.67       116.57 o                         
   1   2   5       2327.91       3022.83        47.59 o                         
  -2   3   5        866.26       2976.52        45.89 o                         
   0   3   5      52422.42      47107.80       274.62 o                         
   2   3   5       3987.59       3257.46        53.01 o                         
  -3   4   5      29127.71      24455.62       164.38 o                         
  -1   4   5       5644.96       5215.89        64.89 o                         
   1   4   5      10013.24      12749.27       107.37 o                         
   3   4   5      26103.84      26046.84       161.84 o                         
  -4   5   5      21737.15      23230.15       161.38 o                         
  -2   5   5       1061.80        878.84        26.95 o                         
   0   5   5      52720.81      56596.11       326.78 o                         
   2   5   5       2911.94       3499.16        60.30 o                         
   4   5   5        909.18        522.97        23.52 o                         
  -5   6   5      14388.21      12107.61       133.11 o                         
  -3   6   5       4480.13       3133.18        53.12 o                         
  -1   6   5        143.06        108.86        14.00 o                         
   1   6   5      32790.41      28242.24       213.40 o                         
   3   6   5        916.44       1127.75        33.81 o                         
   5   6   5       6550.93       6057.67        82.16 o                         
  -6   7   5       3215.42       2518.15        66.59 o                         
  -4   7   5      13646.63      11539.80       113.37 o                         
  -2   7   5       8368.70      10025.30       120.73 o                         
   0   7   5      31650.70      31429.58       345.97 o                         
   2   7   5      17711.43      17429.11       185.29 o                         
   4   7   5         12.83         84.50        21.62 o                         
   6   7   5      20681.06      21775.48       250.05 o                         
  -7   8   5       1722.89       2433.87        62.87 o                         
  -5   8   5      24969.51      23744.17       220.71 o                         
  -3   8   5       3135.07       3347.16        69.05 o                         
  -1   8   5        277.23         78.13        17.68 o                         
   1   8   5       1171.11       1880.50        54.78 o                         
   3   8   5       1443.34       1594.20        43.95 o                         
   5   8   5         31.62        306.93        29.33 o                         
   7   8   5      13610.65      13420.47       157.11 o                         
  -8   9   5      20899.11      20369.53       223.06 o                         
  -6   9   5        201.53        176.27        27.25 o                         
  -4   9   5      11511.93      12765.56       130.11 o                         
  -2   9   5      18643.89      15922.65       159.39 o                         
   0   9   5        357.90        450.54        29.45 o                         
   2   9   5       8174.10       5961.33       103.30 o                         
   4   9   5        107.76         62.29        18.15 o                         
   6   9   5      14383.96      15768.95       205.27 o                         
   8   9   5      20098.68      23110.96       292.93 o                         
  -9  10   5        857.21       1088.03        55.02 o                         
  -7  10   5        121.98         36.32        24.14 o                         
  -5  10   5         15.22         32.43        19.12 o                         
  -3  10   5       2593.97       2821.38        70.39 o                         
  -1  10   5       3669.56       3989.22        84.34 o                         
   1  10   5       1872.71       1046.32        41.76 o                         
   3  10   5        194.72        280.13        44.99 o                         
   5  10   5       6186.47       6426.73       115.84 o                         
   7  10   5      14131.55      13242.49       189.19 o                         
   9  10   5       4202.12       3932.17       109.93 o                         
 -10  11   5       5227.19       5026.01       134.98 o                         
  -8  11   5      15041.64      15326.26       219.67 o                         
  -6  11   5        635.75        345.71        36.73 o                         
  -4  11   5      16716.18      15941.28       184.27 o                         
  -2  11   5       2641.65       3197.99        79.62 o                         
   0  11   5        279.42        516.41        36.33 o                         
   2  11   5      10002.81      12317.32       151.57 o                         
   4  11   5       2229.73       1979.60        65.53 o                         
   6  11   5       2289.94       2527.59        84.49 o                         
   8  11   5       8004.01       6746.05       151.03 o                         
  10  11   5        773.07        592.96        68.72 o                         
 -11  12   5       4245.07       4054.65       126.67 o                         
  -9  12   5         15.02         83.02        65.23 o                         
  -7  12   5       2647.10       2086.63        80.30 o                         
  -5  12   5      13430.97      13901.36       193.05 o                         
  -3  12   5       9051.08      10315.52       148.99 o                         
  -1  12   5      23416.40      19755.91       217.14 o                         
   1  12   5      19087.30      17940.87       207.02 o                         
   3  12   5       3753.40       3220.33        79.17 o                         
   5  12   5        877.67        988.10        50.25 o                         
   7  12   5       1007.81        836.83        58.60 o                         
   9  12   5        428.71        433.28        46.19 o                         
  11  12   5       7099.69       6903.00       175.36 o                         
 -12  13   5       6318.66       6926.10       174.30 o                         
 -10  13   5       1305.99       1690.00        89.35 o                         
  -8  13   5       5803.20       6129.38       139.09 o                         
  -6  13   5       2943.44       2405.33        89.75 o                         
  -4  13   5        595.48        307.33        38.00 o                         
  -2  13   5       8812.29       8636.24       140.01 o                         
   0  13   5       4470.15       3925.99        94.19 o                         
   2  13   5      11441.64      12497.21       174.55 o                         
   4  13   5      18245.76      18628.59       223.92 o                         
   6  13   5       1207.89        682.54        50.09 o                         
   8  13   5         45.43        183.67        39.65 o                         
  10  13   5       2578.99       2510.70       117.53 o                         
  12  13   5        107.37        371.41        60.02 o                         
 -13  14   5       3924.49       4217.62       144.47 o                         
 -11  14   5      10868.96      10525.49       213.98 o                         
  -9  14   5       4130.89       4097.01       124.74 o                         
  -7  14   5         11.02         34.49        31.44 o                         
  -5  14   5        470.22        329.88        40.87 o                         
  -3  14   5       1499.02       1368.89        73.22 o                         
  -1  14   5        810.79        718.96        47.79 o                         
   1  14   5        481.45        391.97        36.84 o                         
   3  14   5         54.21        238.30        40.45 o                         
   5  14   5       7492.88       7756.19       151.89 o                         
   7  14   5       1840.27       1886.12        94.54 o                         
   9  14   5       2233.08       2904.23       110.07 o                         
  11  14   5       2641.48       2236.77       116.25 o                         
  13  14   5       2321.46       2093.97       104.01 o                         
 -14  15   5       1642.41       1771.22       101.50 o                         
 -12  15   5       5478.69       5296.21       158.65 o                         
 -10  15   5        241.83        290.86        46.76 o                         
  -8  15   5       4288.44       4154.07       121.69 o                         
  -6  15   5       1145.68        854.73        60.57 o                         
  -4  15   5       1983.20       1925.29        89.91 o                         
  -2  15   5       7087.11       6350.34       155.10 o                         
   0  15   5        384.00        170.52        32.92 o                         
   2  15   5       3634.16       3333.99        93.86 o                         
   4  15   5      12791.90      12129.01       185.27 o                         
   6  15   5       3752.27       3871.82       130.34 o                         
   8  15   5        144.41        146.11        42.44 o                         
  10  15   5       3628.99       3573.51       135.26 o                         
  12  15   5        333.67        402.48        64.56 o                         
  14  15   5       5613.07       5783.88       185.71 o                         
 -15  16   5       1332.22       1436.85        95.48 o                         
 -13  16   5       1515.04       2145.68       110.71 o                         
 -11  16   5        921.89       1007.76        84.81 o                         
  -9  16   5        159.94        189.75        42.93 o                         
  -7  16   5       1326.21       1223.16        71.23 o                         
  -5  16   5       1243.25       1584.24       104.80 o                         
  -3  16   5         80.06        174.56        48.77 o                         
  -1  16   5        294.16        108.93        40.46 o                         
   1  16   5       5014.70       4414.80       240.61 o                         
   3  16   5       9034.12       8554.81       253.64 o                         
   5  16   5       9338.76       9952.93       238.02 o                         
   7  16   5       2087.85       1752.22       101.10 o                         
   9  16   5        154.08        265.83        53.45 o                         
  11  16   5         32.00        127.69        63.29 o                         
  13  16   5        119.86        258.12        62.72 o                         
  15  16   5         52.72        158.15        58.31 o                         
 -16  17   5         60.71        120.59        60.30 o                         
 -14  17   5        536.96        802.40        84.21 o                         
 -12  17   5       3403.42       2955.34       136.47 o                         
 -10  17   5        356.63        203.37        55.88 o                         
  -8  17   5       3937.37       3286.56       125.72 o                         
  -6  17   5       4006.53       3315.38       174.35 o                         
  -4  17   5        288.11        287.51        97.00 o                         
  -2  17   5       1555.60       1692.29        99.73 o                         
   0  17   5        908.68       1192.70        78.52 o                         
   2  17   5        304.24        291.84        55.80 o                         
   4  17   5       1748.41       1609.92        91.27 o                         
   6  17   5        985.57        582.67        70.53 o                         
   8  17   5        934.21        832.44        79.32 o                         
  10  17   5       6056.45       5560.29       178.26 o                         
  12  17   5        264.36        457.77        72.68 o                         
  14  17   5       1546.11       1394.13        98.72 o                         
  16  17   5        377.30        456.63        67.20 o                         
 -15  18   5        145.83        269.19        71.13 o                         
 -13  18   5        442.85        491.17        76.00 o                         
 -11  18   5       1157.28       1154.77        91.75 o                         
  -9  18   5       2284.83       2773.24       120.65 o                         
  -7  18   5       3491.36       4438.73       147.31 o                         
  -5  18   5       4787.67       5508.04       197.54 o                         
  -3  18   5        996.73        632.04        68.30 o                         
  -1  18   5        130.98        166.26        52.30 o                         
   1  18   5        682.81        663.00        88.14 o                         
   3  18   5       1752.31        991.88        80.90 o                         
   5  18   5        590.13        538.09        78.69 o                         
   7  18   5          9.84         73.06        62.53 o                         
   9  18   5        779.18        783.05        88.03 o                         
  11  18   5        920.16        751.65        93.81 o                         
  13  18   5       1071.21       1763.19       123.69 o                         
  15  18   5        455.27        524.87        72.55 o                         
 -14  19   5        764.78       1191.86       101.55 o                         
 -12  19   5       1976.32       2427.00       121.26 o                         
 -10  19   5         59.14        167.33        66.47 o                         
  -8  19   5        343.29        646.65        65.16 o                         
  -6  19   5       2677.49       2581.18       106.84 o                         
  -4  19   5        108.35        189.28        59.13 o                         
  -2  19   5       2144.49       1858.42       111.01 o                         
   0  19   5       3184.78       3652.44       139.83 o                         
   2  19   5        221.78        279.42        59.84 o                         
   4  19   5       1428.86       1487.02       115.96 o                         
   6  19   5        495.71        374.43        62.23 o                         
   8  19   5        878.38        646.11       110.49 o                         
  10  19   5       4860.00       4008.68       254.83 o                         
  12  19   5       1599.07       1809.92       124.01 o                         
  14  19   5         10.85        116.65        63.95 o                         
 -13  20   5        106.64        258.79        78.06 o                         
 -11  20   5         36.47        123.56        59.79 o                         
  -9  20   5        327.92        334.37        66.17 o                         
  -7  20   5       2344.61       3078.50       121.78 o                         
  -5  20   5       1511.77       1544.21       149.07 o                         
  -3  20   5          0.07          0.00        53.82 o                         
  -1  20   5        427.88        482.37        74.55 o                         
   1  20   5        434.89        545.18        75.17 o                         
   3  20   5        426.58        405.57        80.37 o                         
   5  20   5        480.37        300.72        75.68 o                         
   7  20   5        608.05        601.49        93.89 o                         
   9  20   5       2048.29       2057.79       144.15 o                         
  11  20   5       1807.61       1936.56       140.98 o                         
  13  20   5        828.50       1471.34       133.97 o                         
 -10  21   5         54.85        137.06        77.43 o                         
  -8  21   5        312.61        482.80        84.38 o                         
  -6  21   5       3065.20       3145.68       144.92 o                         
  -4  21   5         86.30         81.07        59.87 o                         
  -2  21   5       2335.46       2610.05       142.90 o                         
   0  21   5       2011.05       1688.01       117.65 o                         
   2  21   5        752.32        653.92        84.81 o                         
   4  21   5        191.62        242.69        66.44 o                         
   6  21   5       1117.70       1198.44       149.85 o                         
   8  21   5         21.50        131.92       106.42 o                         
  10  21   5       2260.45       2263.05       177.34 o                         
  -9  22   5        112.01         78.45        70.38 o                         
  -7  22   5        191.38        217.86        79.63 o                         
  -5  22   5        229.55        222.77        74.96 o                         
  -3  22   5        923.61        819.49       102.23 o                         
  -1  22   5       4514.98       4260.69       185.44 o                         
   1  22   5       2151.64       2095.89       133.73 o                         
   3  22   5        903.58       1093.05       110.66 o                         
   5  22   5       1151.22       1312.41       124.90 o                         
   7  22   5       1015.35        834.71       100.03 o                         
   9  22   5        983.22       1078.45       118.77 o                         
  -6  23   5       1045.23       1117.05       119.71 o                         
  -4  23   5         50.53          0.00       117.46 o                         
  -2  23   5        407.45        340.07       102.52 o                         
   0  23   5       1181.21       1106.03       124.11 o                         
   2  23   5        217.80        191.90       107.31 o                         
   4  23   5        849.24        864.43       108.08 o                         
   6  23   5        928.29        867.28       111.08 o                         
   1   1   6      58776.51      58635.98       309.84 o                         
   0   2   6         80.37        703.14        25.69 o                         
   2   2   6      59440.25      54357.20       327.29 o                         
  -1   3   6      14214.58      14564.57       125.18 o                         
   1   3   6       8782.50       7168.90        80.23 o                         
   3   3   6      28006.44      27590.46       196.10 o                         
  -2   4   6       1349.88       2028.72        43.53 o                         
   0   4   6      35468.31      31365.21       197.65 o                         
   2   4   6      21978.84      27924.35       191.02 o                         
   4   4   6       3875.02       3217.65        56.31 o                         
  -3   5   6       9202.26       9949.96       100.61 o                         
  -1   5   6       1634.73       1310.34        32.52 o                         
   1   5   6         20.53         51.93        14.13 o                         
   3   5   6       5271.89       7893.84        86.24 o                         
   5   5   6      72978.24      79011.20       414.52 o                         
  -4   6   6         29.42        165.72        27.50 o                         
  -2   6   6       2168.93       2168.10        46.47 o                         
   0   6   6       1994.43       1926.29        41.24 o                         
   2   6   6      16423.10      13306.69       162.98 o                         
   4   6   6       8295.40       9402.22       105.43 o                         
   6   6   6       2103.43       1460.19        94.25 o                         
  -5   7   6     118806.76     115612.69       696.79 o                         
  -3   7   6      35336.51      34470.23       250.14 o                         
  -1   7   6        819.06        630.91        27.09 o                         
   1   7   6       5981.67       4875.64        78.17 o                         
   3   7   6      16537.90      14466.91       154.88 o                         
   5   7   6       1778.61       1349.08        41.51 o                         
   7   7   6       5891.59       5885.49       115.34 o                         
  -6   8   6       1983.10       2859.59        64.52 o                         
  -4   8   6        849.51       1319.14        40.85 o                         
  -2   8   6       7430.95       8457.29       111.33 o                         
   0   8   6       1586.61       2730.16        57.91 o                         
   2   8   6       4754.96       4224.11        74.59 o                         
   4   8   6       3054.95       3946.65        89.06 o                         
   6   8   6      12668.45      13858.45       146.46 o                         
   8   8   6      30569.02      26649.84       285.48 o                         
  -7   9   6         11.98         11.83        30.84 o                         
  -5   9   6      14932.59      14010.88       144.33 o                         
  -3   9   6      13985.03      12054.28       151.55 o                         
  -1   9   6       1074.53        726.55        34.68 o                         
   1   9   6       8735.71       7002.52        99.58 o                         
   3   9   6      30772.12      27935.62       244.95 o                         
   5   9   6       2168.20       1720.64        52.28 o                         
   7   9   6          9.46        361.70        45.87 o                         
   9   9   6       3599.37       3950.27       104.98 o                         
  -8  10   6       8829.84       8111.09       141.80 o                         
  -6  10   6       1957.75       1549.39        58.07 o                         
  -4  10   6      12378.09      11386.69       151.29 o                         
  -2  10   6      11929.42      11549.88       144.70 o                         
   0  10   6         40.67        266.61        29.07 o                         
   2  10   6        215.38        328.61        39.07 o                         
   4  10   6       1638.04       1420.98        59.19 o                         
   6  10   6       1683.02       2222.69        72.47 o                         
   8  10   6      11437.15      10130.99       171.58 o                         
  10  10   6         83.70       1064.87       162.46 o                         
  -9  11   6      28033.00      26099.27       301.00 o                         
  -7  11   6      16500.12      14503.65       258.34 o                         
  -5  11   6        107.31        109.42        31.30 o                         
  -3  11   6        363.67        197.62        27.24 o                         
  -1  11   6       6444.52       6267.28       114.08 o                         
   1  11   6      40457.36      43801.66       361.59 o                         
   3  11   6      28580.00      30465.63       289.14 o                         
   5  11   6      14517.40      14253.08       199.25 o                         
   7  11   6       2161.26       2309.07        82.00 o                         
   9  11   6       1361.64       1138.19        64.83 o                         
  11  11   6         93.99        126.66        45.05 o                         
 -10  12   6       1816.30       2536.08       103.81 o                         
  -8  12   6       8611.28       9761.64       174.87 o                         
  -6  12   6         38.12        243.31        38.19 o                         
  -4  12   6       9285.70       8909.22       154.38 o                         
  -2  12   6      10859.68       9949.09       149.55 o                         
   0  12   6       2816.22       2107.13        69.90 o                         
   2  12   6        169.20        222.81        52.89 o                         
   4  12   6       5496.54       5745.03       123.22 o                         
   6  12   6        823.05       1222.27        70.48 o                         
   8  12   6       3774.99       4586.39       120.90 o                         
  10  12   6        313.03        315.18        51.63 o                         
  12  12   6       1987.48       1904.32        94.32 o                         
 -11  13   6       4407.60       5143.49       149.33 o                         
  -9  13   6      12487.08      11898.20       232.75 o                         
  -7  13   6       2359.36       2094.23        87.65 o                         
  -5  13   6        647.25        742.82        53.68 o                         
  -3  13   6       1387.99       1169.09        59.58 o                         
  -1  13   6       2058.43       2056.15        73.58 o                         
   1  13   6      16651.67      15705.26       202.05 o                         
   3  13   6      21447.29      22297.51       251.11 o                         
   5  13   6       6199.51       6938.68       143.12 o                         
   7  13   6       6186.67       6849.88       171.83 o                         
   9  13   6       6192.79       5884.52       170.82 o                         
  11  13   6       2329.63       1919.65       110.62 o                         
  13  13   6         49.66        185.15        53.35 o                         
 -12  14   6       3495.88       3093.36       121.73 o                         
 -10  14   6        584.65        573.86        75.09 o                         
  -8  14   6        320.17        331.63        65.49 o                         
  -6  14   6        129.48         94.34        44.52 o                         
  -4  14   6       8626.88       7815.86       164.01 o                         
  -2  14   6       5561.63       5820.43       138.96 o                         
   0  14   6       1570.57       1880.41        70.74 o                         
   2  14   6       2342.94       2905.00        86.80 o                         
   4  14   6       2682.50       2477.86        83.03 o                         
   6  14   6       2505.68       2742.42        94.47 o                         
   8  14   6        145.77        125.86        44.42 o                         
  10  14   6         40.33        119.45        59.82 o                         
  12  14   6       1786.30       1191.01        84.42 o                         
  14  14   6       4055.02       3426.78       133.70 o                         
 -13  15   6         67.80        194.78        59.37 o                         
 -11  15   6       1092.21       1537.46        90.40 o                         
  -9  15   6       4490.10       4490.49       139.63 o                         
  -7  15   6       9440.95       9602.06       197.06 o                         
  -5  15   6        130.34        118.02        37.22 o                         
  -3  15   6       3894.40       3462.21       111.18 o                         
  -1  15   6       3672.32       3584.55       144.18 o                         
   1  15   6        683.53        958.78        58.76 o                         
   3  15   6        106.19        278.47        45.49 o                         
   5  15   6        805.80        728.28        52.82 o                         
   7  15   6       3790.33       3573.58       133.45 o                         
   9  15   6      11712.91      11743.30       230.03 o                         
  11  15   6       4097.14       4768.15       177.75 o                         
  13  15   6        106.02        238.55        62.36 o                         
  15  15   6       1303.49       2060.06       113.40 o                         
 -14  16   6       1429.32       1776.41       111.91 o                         
 -12  16   6       1913.48       2063.50       107.12 o                         
 -10  16   6          6.76        104.72        44.80 o                         
  -8  16   6       3687.00       3044.72       109.99 o                         
  -6  16   6       1343.68       1170.26        72.10 o                         
  -4  16   6         92.37        142.65        39.47 o                         
  -2  16   6        380.15        402.95        49.45 o                         
   0  16   6       2172.45       1762.81        84.09 o                         
   2  16   6       5066.62       4831.56       125.92 o                         
   4  16   6       5997.85       6378.95       147.78 o                         
   6  16   6       4239.14       4056.37       153.94 o                         
   8  16   6          5.14        350.79        63.87 o                         
  10  16   6        687.26        674.48        72.88 o                         
  12  16   6        177.72        126.30        59.35 o                         
  14  16   6       1687.19       1492.27        99.52 o                         
  16  16   6         65.00         55.80        64.89 o                         
 -15  17   6        415.23        230.93        64.08 o                         
 -13  17   6       1522.86       1064.55        99.44 o                         
 -11  17   6        782.05        597.55        80.43 o                         
  -9  17   6         20.31        231.15        73.57 o                         
  -7  17   6         31.12        159.90        48.46 o                         
  -5  17   6       1352.28       2014.03       106.98 o                         
  -3  17   6       8967.06       9627.34       217.39 o                         
  -1  17   6       9919.11       9417.81       213.45 o                         
   1  17   6       2238.96       1799.22        95.25 o                         
   3  17   6        361.79        396.06        53.31 o                         
   5  17   6         99.23        196.71        53.64 o                         
   7  17   6       1444.89       1759.10       111.38 o                         
   9  17   6       5454.33       5298.21       173.54 o                         
  11  17   6       1571.26       1753.81       116.19 o                         
  13  17   6        838.95        784.77        82.74 o                         
  15  17   6       2409.79       2697.19       140.74 o                         
 -14  18   6        418.97        660.08        93.60 o                         
 -12  18   6        606.62       1202.04       110.90 o                         
 -10  18   6        726.28        660.87       110.55 o                         
  -8  18   6       5807.19       5646.91       186.92 o                         
  -6  18   6       2471.80       2053.38       123.60 o                         
  -4  18   6       1769.23       1515.52        95.67 o                         
  -2  18   6         20.57         89.54        47.40 o                         
   0  18   6          5.75         79.24        48.66 o                         
   2  18   6        421.34        339.86        56.40 o                         
   4  18   6       2412.23       2252.69       110.86 o                         
   6  18   6        815.50        784.70        88.26 o                         
   8  18   6       1429.99       1306.22       101.65 o                         
  10  18   6       2360.42       2290.34       130.37 o                         
  12  18   6       1309.25       1498.15       129.71 o                         
  14  18   6          3.44        250.82        66.15 o                         
 -13  19   6       2532.51       2615.82       153.93 o                         
 -11  19   6       2267.81       2381.66       144.23 o                         
  -9  19   6       1414.62       1559.15       142.93 o                         
  -7  19   6        263.65        592.53        75.06 o                         
  -5  19   6         58.27        120.46        98.81 o                         
  -3  19   6       3290.29       3181.12       149.44 o                         
  -1  19   6       4646.67       3500.58       151.88 o                         
   1  19   6        337.43        301.56        57.97 o                         
   3  19   6        316.25        184.26        57.11 o                         
   5  19   6       2093.95       2295.35       125.41 o                         
   7  19   6       1435.37       1168.16       103.72 o                         
   9  19   6          4.75        222.21        82.70 o                         
  11  19   6        293.66        810.46       119.38 o                         
  13  19   6        886.67       1331.76       115.44 o                         
 -12  20   6          6.67        360.64        84.54 o                         
 -10  20   6         15.49         12.50        65.33 o                         
  -8  20   6        983.85       1146.56        95.68 o                         
  -6  20   6       1077.86       1228.80        97.12 o                         
  -4  20   6        109.21        205.67        67.00 o                         
  -2  20   6       4014.23       4285.08       175.15 o                         
   0  20   6       2502.71       2828.22       176.03 o                         
   2  20   6        226.43        275.76        75.54 o                         
   4  20   6         14.30        312.25        89.36 o                         
   6  20   6          4.81         83.47        66.12 o                         
   8  20   6        989.61       1121.26       103.95 o                         
  10  20   6       1878.38       1327.92       122.12 o                         
  12  20   6       1104.47        857.79       144.11 o                         
  -9  21   6         20.73          2.32        71.66 o                         
  -7  21   6        750.43        905.22        98.84 o                         
  -5  21   6        556.52        542.97        89.53 o                         
  -3  21   6         13.01        123.43        71.40 o                         
  -1  21   6        112.10        212.57        95.02 o                         
   1  21   6        368.08        525.66        91.67 o                         
   3  21   6       2463.36       2712.84       163.20 o                         
   5  21   6       2700.04       2586.95       254.07 o                         
   7  21   6       2119.39       2270.57       187.03 o                         
   9  21   6         99.48        266.94       103.27 o                         
  -8  22   6         27.67        176.61       109.17 o                         
  -6  22   6         56.17        114.71        66.66 o                         
  -4  22   6         28.72        108.49        71.07 o                         
  -2  22   6       1264.57       1421.67       127.18 o                         
   0  22   6       2915.48       2528.54       160.95 o                         
   2  22   6       1047.15       1111.72       119.71 o                         
   4  22   6         60.70        194.56        90.86 o                         
   6  22   6         62.39        393.42        95.87 o                         
   8  22   6        480.98        546.03        86.62 o                         
  -5  23   6       1966.11       2046.53       158.09 o                         
  -3  23   6        484.08        437.00       100.97 o                         
  -1  23   6          4.97        134.63        77.35 o                         
   1  23   6         61.38        407.73        89.70 o                         
   3  23   6        493.25        625.86       115.00 o                         
   5  23   6       1241.47       1416.77       155.45 o                         
   0   1   7     113162.80     101217.85       606.72 o                         
  -1   2   7      27737.79      30122.93       257.08 o                         
   1   2   7      58340.31      63469.57       368.51 o                         
  -2   3   7       8263.63       7165.83        91.96 o                         
   0   3   7       1569.36       2422.52        47.69 o                         
   2   3   7       2689.52       3926.56        60.42 o                         
  -3   4   7      42099.38      43787.08       284.35 o                         
  -1   4   7       1933.22       2373.78        49.87 o                         
   1   4   7      13609.17      17401.76       144.27 o                         
   3   4   7       9079.07       8733.45       132.81 o                         
  -4   5   7       3793.29       3537.65        62.38 o                         
  -2   5   7       1547.43       1262.43        37.44 o                         
   0   5   7        313.63         64.75        13.26 o                         
   2   5   7       3532.06       3064.86        54.08 o                         
   4   5   7      32445.26      28510.03       226.23 o                         
  -5   6   7      23575.21      25263.79       217.98 o                         
  -3   6   7      22955.54      20160.59       170.66 o                         
  -1   6   7       1491.01       1072.04        33.10 o                         
   1   6   7       2774.45       2620.60        47.84 o                         
   3   6   7         40.55         67.65        15.00 o                         
   5   6   7      17886.35      15167.56       147.49 o                         
  -6   7   7      62264.12      59453.82       377.48 o                         
  -4   7   7      13807.71      13906.28       140.02 o                         
  -2   7   7      18101.85      17808.83       159.35 o                         
   0   7   7        777.75       1154.80        37.62 o                         
   2   7   7        699.72        620.82        30.47 o                         
   4   7   7        509.47        543.00        24.73 o                         
   6   7   7       9873.75      10340.67       154.78 o                         
  -7   8   7       7546.22       8323.44       114.91 o                         
  -5   8   7      13586.15      14731.30       137.65 o                         
  -3   8   7      29857.19      30159.88       240.54 o                         
  -1   8   7       8583.95       9326.43       117.22 o                         
   1   8   7       3291.75       3637.40        67.74 o                         
   3   8   7        762.32        475.79        32.68 o                         
   5   8   7       3939.70       4065.47        90.59 o                         
   7   8   7        375.38        147.44        28.47 o                         
  -8   9   7        673.28        872.01        51.22 o                         
  -6   9   7      12643.91      11760.62       147.80 o                         
  -4   9   7       1451.14        998.21        40.53 o                         
  -2   9   7       2341.05       2124.35        54.83 o                         
   0   9   7       3985.25       4184.66        80.64 o                         
   2   9   7       8292.74       9003.66       130.39 o                         
   4   9   7      23416.53      21494.19       232.95 o                         
   6   9   7        251.27        422.74        32.68 o                         
   8   9   7        219.77        324.49        49.03 o                         
  -9  10   7      33051.59      33808.21       352.79 o                         
  -7  10   7       2665.68       2761.95        86.45 o                         
  -5  10   7         40.34        132.76        28.26 o                         
  -3  10   7       4722.41       3938.64        81.04 o                         
  -1  10   7        118.76        131.53        35.25 o                         
   1  10   7      12620.72      11674.55       154.28 o                         
   3  10   7      12582.47      12978.31       177.31 o                         
   5  10   7       2598.06       2068.77        70.96 o                         
   7  10   7        176.46        683.46        50.95 o                         
   9  10   7        250.12        613.26        56.48 o                         
 -10  11   7         14.32        178.03        42.33 o                         
  -8  11   7       2000.02       1515.42       106.45 o                         
  -6  11   7       2043.17       2362.94        76.29 o                         
  -4  11   7       2672.41       2181.00        75.19 o                         
  -2  11   7       5750.04       5403.86       108.38 o                         
   0  11   7       7387.08       8272.06       130.80 o                         
   2  11   7      23627.41      23458.45       239.05 o                         
   4  11   7       6142.61       6460.83       127.14 o                         
   6  11   7        349.02        281.28        46.73 o                         
   8  11   7       2574.46       3970.58       113.69 o                         
  10  11   7         25.88         27.97        41.38 o                         
 -11  12   7        118.81        492.75        65.29 o                         
  -9  12   7      10637.59      10382.72       203.28 o                         
  -7  12   7       1093.16       1565.71        72.33 o                         
  -5  12   7       1235.62       1235.24        61.95 o                         
  -3  12   7          9.45        109.20        31.83 o                         
  -1  12   7       1502.08       1935.06        66.99 o                         
   1  12   7      11985.99      11235.47       167.99 o                         
   3  12   7      20850.69      20869.79       230.12 o                         
   5  12   7       8071.02       6966.19       141.30 o                         
   7  12   7       4091.91       3561.00       124.14 o                         
   9  12   7        761.96        979.87        66.73 o                         
  11  12   7        395.64        467.76        57.71 o                         
 -12  13   7        688.36        605.32        69.76 o                         
 -10  13   7       5967.28       5613.53       168.29 o                         
  -8  13   7       8994.80       8819.17       205.08 o                         
  -6  13   7       4974.67       4966.36       134.80 o                         
  -4  13   7       9075.56       8460.74       170.60 o                         
  -2  13   7        204.00        210.73        35.00 o                         
   0  13   7        148.39         54.15        34.75 o                         
   2  13   7       6112.08       6107.97       126.59 o                         
   4  13   7       4358.92       4096.52       123.34 o                         
   6  13   7       1411.89       1548.40        69.48 o                         
   8  13   7       3849.63       4067.11       127.46 o                         
  10  13   7       2078.73       1873.62       159.42 o                         
  12  13   7        415.18        443.01        58.70 o                         
 -13  14   7         25.35         82.02        56.14 o                         
 -11  14   7        411.40        820.27        76.79 o                         
  -9  14   7      10077.79      11134.64       240.31 o                         
  -7  14   7       7181.45       8679.40       201.11 o                         
  -5  14   7        393.82        707.93        59.91 o                         
  -3  14   7       3381.84       3696.18       125.26 o                         
  -1  14   7        532.40        630.58        50.05 o                         
   1  14   7       2116.18       1955.95        73.89 o                         
   3  14   7       2362.08       2421.53        82.68 o                         
   5  14   7        233.48        137.06        38.51 o                         
   7  14   7       2879.42       2883.60       118.80 o                         
   9  14   7       3547.57       3484.64       117.21 o                         
  11  14   7        816.07        910.40        93.19 o                         
  13  14   7        621.18        424.47        77.85 o                         
 -14  15   7       1465.75       1556.39       109.16 o                         
 -12  15   7        192.67        247.44        57.35 o                         
 -10  15   7        957.79        870.54        78.05 o                         
  -8  15   7       1429.92       1333.45        90.04 o                         
  -6  15   7        723.80        631.34        58.49 o                         
  -4  15   7        318.20        528.90        57.50 o                         
  -2  15   7       4710.62       4120.26       134.68 o                         
   0  15   7       3521.34       3700.31       116.54 o                         
   2  15   7       4145.24       4339.71       119.42 o                         
   4  15   7       1022.09        842.70        53.51 o                         
   6  15   7       4772.60       3955.71       140.24 o                         
   8  15   7       6000.26       5830.35       172.91 o                         
  10  15   7       2737.38       3220.24       146.61 o                         
  12  15   7        654.37        919.79        91.63 o                         
  14  15   7        120.21        345.96        67.17 o                         
 -15  16   7         15.65        118.93        61.16 o                         
 -13  16   7        732.88        896.29        86.81 o                         
 -11  16   7        127.75        160.44        56.32 o                         
  -9  16   7       1028.16       1236.78        90.58 o                         
  -7  16   7       2984.52       2847.06       151.59 o                         
  -5  16   7        251.96        230.20        49.57 o                         
  -3  16   7       6615.45       7176.00       183.97 o                         
  -1  16   7       4533.92       4603.02       242.69 o                         
   1  16   7        474.74        511.62        49.89 o                         
   3  16   7        173.11        118.17        40.18 o                         
   5  16   7        115.29        156.45        61.70 o                         
   7  16   7       3246.54       3096.63       129.14 o                         
   9  16   7       5376.44       5301.81       172.19 o                         
  11  16   7       1284.47       1331.50       102.76 o                         
  13  16   7        131.86        100.10        65.14 o                         
  15  16   7        792.84        893.70        88.54 o                         
 -14  17   7         80.60        176.30        70.10 o                         
 -12  17   7        379.74        285.45        69.52 o                         
 -10  17   7        994.22        741.49        79.34 o                         
  -8  17   7       1295.27       1003.81        86.37 o                         
  -6  17   7        113.36         82.89        52.15 o                         
  -4  17   7       1374.61       1049.34       117.10 o                         
  -2  17   7      10522.88       9597.59       241.72 o                         
   0  17   7       3180.20       2619.63       158.59 o                         
   2  17   7        146.52        146.94        50.25 o                         
   4  17   7         99.39         62.34        46.50 o                         
   6  17   7         57.90        165.70        53.57 o                         
   8  17   7        502.01        632.50        75.24 o                         
  10  17   7       1736.63       1859.31       183.97 o                         
  12  17   7         81.00         51.45        58.49 o                         
  14  17   7       1032.49       1210.69       102.06 o                         
 -13  18   7       3182.34       3762.23       209.37 o                         
 -11  18   7       2877.71       3724.80       172.39 o                         
  -9  18   7          1.28        191.02        67.46 o                         
  -7  18   7        266.20        218.52        61.71 o                         
  -5  18   7        511.89       1011.42        91.92 o                         
  -3  18   7       3685.60       4378.72       170.34 o                         
  -1  18   7       3122.85       3124.46       167.67 o                         
   1  18   7       1410.01       1094.75        91.06 o                         
   3  18   7       1614.95       1314.14        95.32 o                         
   5  18   7       2416.22       2457.36       131.35 o                         
   7  18   7          5.47         85.62        59.88 o                         
   9  18   7       1172.40       1173.01        91.29 o                         
  11  18   7        188.49        125.21        85.18 o                         
  13  18   7        795.46        943.96        94.80 o                         
 -12  19   7       1088.41       1047.59       110.71 o                         
 -10  19   7       1510.10       1230.00       109.72 o                         
  -8  19   7       1262.78       1121.88       174.03 o                         
  -6  19   7          5.47        125.29        63.14 o                         
  -4  19   7        249.72        344.79        75.72 o                         
  -2  19   7       3095.12       2893.27       142.77 o                         
   0  19   7        687.22        653.77        79.31 o                         
   2  19   7         28.04         66.89        64.78 o                         
   4  19   7         85.93        218.97        67.18 o                         
   6  19   7       1072.15       1342.94       106.20 o                         
   8  19   7        806.79        974.40       124.14 o                         
  10  19   7         17.93        193.04        86.44 o                         
  12  19   7        422.23        328.99        85.95 o                         
 -11  20   7       1857.33       2486.47       153.97 o                         
  -9  20   7        276.40        585.66        88.29 o                         
  -7  20   7        283.45        200.43        60.56 o                         
  -5  20   7        270.41        186.92        63.16 o                         
  -3  20   7       1452.43       1293.26       107.99 o                         
  -1  20   7       4099.84       4205.92       174.41 o                         
   1  20   7        178.00        198.93        69.59 o                         
   3  20   7       1718.96       1740.73       146.64 o                         
   5  20   7       1119.61       1122.22       106.85 o                         
   7  20   7        358.43        545.22        81.67 o                         
   9  20   7        100.87        305.73        74.49 o                         
  11  20   7        226.40        397.09        99.56 o                         
  -8  21   7         59.39          0.00        64.02 o                         
  -6  21   7        208.47        155.21        58.77 o                         
  -4  21   7        494.35        290.26        79.64 o                         
  -2  21   7         31.08        118.44        63.26 o                         
   0  21   7        268.54        601.62        94.02 o                         
   2  21   7       1352.85       1261.96       122.55 o                         
   4  21   7       1062.18        893.89       118.61 o                         
   6  21   7        996.34       1163.01       118.21 o                         
   8  21   7        659.17        935.84       123.74 o                         
  -7  22   7       1510.24       1757.23       146.81 o                         
  -5  22   7        898.34       1066.56       111.82 o                         
  -3  22   7          3.55        105.28        75.01 o                         
  -1  22   7        737.43        866.33       117.88 o                         
   1  22   7        474.80        594.55        98.46 o                         
   3  22   7        278.21        401.44       100.42 o                         
   5  22   7       1999.86       1944.06       183.70 o                         
   7  22   7       1014.02       1313.30       117.43 o                         
  -2  23   7        475.99        496.20        94.23 o                         
   0  23   7         98.69         75.47        80.78 o                         
   2  23   7        335.86        133.81        76.49 o                         
   0   0   8     158636.92     163443.09      1733.21 o                         
   1   1   8       1828.34       2813.62       100.18 o                         
   0   2   8      41861.52      43284.37       275.33 o                         
   2   2   8      41123.87      41009.84       316.08 o                         
  -1   3   8        473.42        917.65        35.03 o                         
   1   3   8       5156.31       5802.17        76.42 o                         
   3   3   8          9.30        199.00        19.66 o                         
  -2   4   8       1066.17       1117.00        40.84 o                         
   0   4   8          4.33         62.30        15.93 o                         
   2   4   8         47.99        249.43        22.03 o                         
   4   4   8      32678.27      30800.53       226.03 o                         
  -3   5   8       7804.73       5906.94        90.15 o                         
  -1   5   8       5044.09       6206.36        87.32 o                         
   1   5   8       9457.83       9230.99       105.43 o                         
   3   5   8        636.21        625.61        47.34 o                         
   5   5   8        649.03        960.31        53.62 o                         
  -4   6   8      37769.83      37514.43       288.71 o                         
  -2   6   8      38228.36      36699.32       254.79 o                         
   0   6   8       4801.14       4745.34        72.22 o                         
   2   6   8       1355.42       1245.31        37.61 o                         
   4   6   8       5461.00       4878.70        84.27 o                         
   6   6   8      36056.32      37373.80       289.78 o                         
  -5   7   8         31.83        307.33        35.26 o                         
  -3   7   8         35.98        162.13        26.44 o                         
  -1   7   8         39.60         73.99        19.29 o                         
   1   7   8       1204.74        869.89        36.97 o                         
   3   7   8       3090.46       2485.46        57.45 o                         
   5   7   8        165.83        328.45        44.03 o                         
   7   7   8        579.68        782.85        52.42 o                         
  -6   8   8      34810.42      33767.10       281.26 o                         
  -4   8   8      35409.52      34498.09       290.77 o                         
  -2   8   8      12746.86      13160.20       151.38 o                         
   0   8   8       1081.32       1193.16        43.63 o                         
   2   8   8       4652.41       4401.06        83.70 o                         
   4   8   8      14469.00      13387.99       159.26 o                         
   6   8   8        404.99        280.92        27.51 o                         
   8   8   8       4348.34       3690.58        94.83 o                         
  -7   9   8       1219.92       1374.97        59.28 o                         
  -5   9   8        332.62        147.55        26.85 o                         
  -3   9   8          9.34          3.98        23.92 o                         
  -1   9   8         62.09          0.00        22.55 o                         
   1   9   8          1.00         11.53        28.40 o                         
   3   9   8       2389.35       2216.38        67.94 o                         
   5   9   8        148.82        367.03        33.38 o                         
   7   9   8      11036.66       9767.35       159.63 o                         
   9   9   8       6468.02       5136.19       229.91 o                         
  -8  10   8       4101.95       3304.45       100.96 o                         
  -6  10   8        816.50        614.58        42.53 o                         
  -4  10   8       2209.76       2188.66        77.11 o                         
  -2  10   8        505.13        427.74        32.41 o                         
   0  10   8      16714.87      16840.61       185.81 o                         
   2  10   8      35448.28      36315.54       314.43 o                         
   4  10   8      21934.39      22934.89       254.80 o                         
   6  10   8       1367.62        825.64        49.47 o                         
   8  10   8       2963.12       2919.54       103.71 o                         
  10  10   8       1115.47       1020.66        67.71 o                         
  -9  11   8       1814.98       1848.48        89.84 o                         
  -7  11   8       2604.47       2725.57        93.23 o                         
  -5  11   8        727.73       1279.26        63.71 o                         
  -3  11   8       5729.73       5482.40       114.43 o                         
  -1  11   8       2833.37       3211.39        85.39 o                         
   1  11   8        872.23        802.52        64.71 o                         
   3  11   8        639.72        843.36        73.77 o                         
   5  11   8        253.71        300.77        45.72 o                         
   7  11   8       3615.80       4047.64       115.63 o                         
   9  11   8        955.20        706.74        58.87 o                         
  11  11   8         76.11          0.00        44.27 o                         
 -10  12   8       4300.91       4474.18       153.03 o                         
  -8  12   8       7320.41       7048.70       198.58 o                         
  -6  12   8       8364.99       7791.45       149.24 o                         
  -4  12   8       4995.94       5072.60       123.85 o                         
  -2  12   8       4472.00       4157.52        99.39 o                         
   0  12   8       5869.92       5844.89       123.63 o                         
   2  12   8      25450.91      24785.49       275.98 o                         
   4  12   8       9609.88       9593.73       164.83 o                         
   6  12   8         17.20         56.38        35.81 o                         
   8  12   8       2296.13       2366.51        99.00 o                         
  10  12   8         84.17        212.34        46.65 o                         
  12  12   8       1045.10       1067.25        84.67 o                         
 -11  13   8        634.23        898.44        81.26 o                         
  -9  13   8       1851.15       1514.31       100.30 o                         
  -7  13   8         52.41        288.72        54.95 o                         
  -5  13   8        181.94        346.02        47.90 o                         
  -3  13   8        305.93        368.60        40.28 o                         
  -1  13   8       2387.15       2486.24        83.14 o                         
   1  13   8        978.18        979.63        57.76 o                         
   3  13   8        696.32        732.40        53.28 o                         
   5  13   8          8.35         73.91        32.51 o                         
   7  13   8        448.21        752.26        71.68 o                         
   9  13   8          1.34         30.41        47.45 o                         
  11  13   8        429.93        626.79        70.86 o                         
  13  13   8        127.74        191.57        62.13 o                         
 -12  14   8        489.73        575.48        73.51 o                         
 -10  14   8       6745.45       6704.55       192.84 o                         
  -8  14   8      13246.73      14044.13       295.01 o                         
  -6  14   8       3917.99       3391.37       118.23 o                         
  -4  14   8        112.71        118.15        40.10 o                         
  -2  14   8       4008.19       4180.26       125.91 o                         
   0  14   8        523.49        514.59        54.26 o                         
   2  14   8       1787.53       1660.13        74.13 o                         
   4  14   8        607.07        624.65        48.23 o                         
   6  14   8       4390.38       3989.86       120.10 o                         
   8  14   8       7616.25       8072.91       188.18 o                         
  10  14   8       5680.02       5810.62       211.65 o                         
  12  14   8        779.80        849.76        80.30 o                         
  14  14   8        118.58         82.09        60.61 o                         
 -13  15   8        421.82        851.61        88.34 o                         
 -11  15   8        345.22        381.20        69.36 o                         
  -9  15   8        513.23        456.78        67.00 o                         
  -7  15   8        766.15       1017.47        80.61 o                         
  -5  15   8        220.36        189.32        49.76 o                         
  -3  15   8        101.79        412.62        75.07 o                         
  -1  15   8          8.54        139.43        47.11 o                         
   1  15   8        957.47        824.49        65.81 o                         
   3  15   8       3932.64       4408.97       119.11 o                         
   5  15   8       1626.18       1485.55        74.38 o                         
   7  15   8         11.88        273.62        61.66 o                         
   9  15   8         22.48        357.44        65.31 o                         
  11  15   8          2.80        133.94        64.68 o                         
  13  15   8         60.61        147.52        57.68 o                         
  15  15   8        507.38        877.85       101.80 o                         
 -14  16   8         41.99        191.52        61.04 o                         
 -12  16   8        330.97        221.28        61.31 o                         
 -10  16   8        371.27        404.86        62.35 o                         
  -8  16   8        889.91       1068.50        93.05 o                         
  -6  16   8        575.70        611.05        60.92 o                         
  -4  16   8        842.12        896.79        74.72 o                         
  -2  16   8      16320.09      15629.37       283.07 o                         
   0  16   8       5688.90       5368.85       161.07 o                         
   2  16   8         13.67         56.82        38.71 o                         
   4  16   8         12.93         82.87        38.23 o                         
   6  16   8       3998.92       3848.19       164.91 o                         
   8  16   8       8386.55       8095.29       278.75 o                         
  10  16   8       5120.97       4707.78       200.08 o                         
  12  16   8        334.70        287.23        64.98 o                         
  14  16   8        503.58        350.11        96.27 o                         
  16  16   8        226.08        317.07        69.87 o                         
 -15  17   8         56.79        189.80        67.76 o                         
 -13  17   8         90.54        345.63        76.46 o                         
 -11  17   8        121.67        285.19        64.85 o                         
  -9  17   8          0.44        118.81        65.02 o                         
  -7  17   8         14.82        110.67        58.09 o                         
  -5  17   8        430.82        609.62        64.27 o                         
  -3  17   8        711.74        479.40        66.23 o                         
  -1  17   8         28.26        119.57        54.26 o                         
   1  17   8        594.51        569.84        65.36 o                         
   3  17   8        143.24        323.05        47.19 o                         
   5  17   8        148.08        235.50        68.04 o                         
   7  17   8        333.45        448.90        62.08 o                         
   9  17   8         52.12        312.12        75.52 o                         
  11  17   8         91.78        171.90        67.00 o                         
  13  17   8         27.57         78.02        62.02 o                         
  15  17   8         66.74        234.55        67.46 o                         
 -12  18   8       3586.40       3461.75       175.88 o                         
 -10  18   8       1724.78       1566.18       120.37 o                         
  -8  18   8        329.15        308.24        68.01 o                         
  -6  18   8        379.96        232.20        65.69 o                         
  -4  18   8       3957.40       4199.11       169.67 o                         
  -2  18   8       9293.35       9206.42       248.31 o                         
   0  18   8       4720.94       4645.39       175.32 o                         
   2  18   8          2.01         19.64        47.51 o                         
   4  18   8        949.09       1266.35       100.91 o                         
   6  18   8        220.18        331.82        68.22 o                         
   8  18   8        365.74        216.91        60.67 o                         
  10  18   8        370.34        420.91       112.07 o                         
  12  18   8        572.74        411.34        77.01 o                         
 -11  19   8        159.77        667.09       100.46 o                         
  -9  19   8         81.32        288.06        77.99 o                         
  -7  19   8          4.28         83.41        66.05 o                         
  -5  19   8        377.55        445.54        74.95 o                         
  -3  19   8          1.41        110.58        72.55 o                         
  -1  19   8          2.31        214.95        63.87 o                         
   1  19   8        189.12        216.35        57.53 o                         
   3  19   8          9.72         79.77        58.29 o                         
   5  19   8          2.19         36.99        55.19 o                         
   7  19   8        428.97        557.46        82.23 o                         
   9  19   8         97.81        361.69        76.54 o                         
  11  19   8        320.42        483.34        94.33 o                         
 -10  20   8       2573.39       2640.76       157.46 o                         
  -8  20   8        316.73        462.33        78.17 o                         
  -6  20   8        388.55        240.58        63.08 o                         
  -4  20   8          4.45        152.22        58.88 o                         
  -2  20   8       2429.05       2815.16       149.24 o                         
   0  20   8       1138.60       1031.41        98.84 o                         
   2  20   8       1278.82       1184.13       106.30 o                         
   4  20   8       4042.86       4290.43       199.69 o                         
   6  20   8       2522.50       2627.61       197.41 o                         
   8  20   8        103.21        277.62        74.92 o                         
  10  20   8          4.57          0.00        81.36 o                         
  -7  21   8         10.46        131.09        77.64 o                         
  -5  21   8        318.91        236.82        76.91 o                         
  -3  21   8         40.44         20.04        61.95 o                         
  -1  21   8         17.91        184.61        82.14 o                         
   1  21   8          1.06        100.82        71.72 o                         
   3  21   8         60.41        283.60        83.47 o                         
   5  21   8          7.01        246.02        82.78 o                         
   7  21   8          4.71        177.53        66.79 o                         
  -4  22   8       1476.15       1485.17       133.95 o                         
  -2  22   8         12.57        211.72        78.38 o                         
   0  22   8         25.20         79.22        69.31 o                         
   2  22   8        160.60        203.29        76.16 o                         
   4  22   8       2217.49       2413.29       167.84 o                         
   0   1   9      16080.71      17120.87       282.71 o                         
  -1   2   9      18628.27      18562.85       200.46 o                         
   1   2   9      15180.82      13116.74       127.87 o                         
  -2   3   9       1038.21        748.36        34.71 o                         
   0   3   9       1170.67       1073.37        39.49 o                         
   2   3   9       1025.23        649.84        30.82 o                         
  -3   4   9       8799.72       9326.07       126.91 o                         
  -1   4   9       5141.43       4448.76        73.81 o                         
   1   4   9      28782.54      25811.74       207.76 o                         
   3   4   9       2379.36       1549.50        47.46 o                         
  -4   5   9       6508.87       5806.11        99.85 o                         
  -2   5   9      11258.42       9994.85       129.72 o                         
   0   5   9      25836.38      26464.03       211.03 o                         
   2   5   9      17078.34      16328.40       160.24 o                         
   4   5   9      21684.89      22789.99       201.49 o                         
  -5   6   9      18659.64      17688.34       188.32 o                         
  -3   6   9      18065.65      17640.08       182.45 o                         
  -1   6   9       3494.41       3980.26        78.28 o                         
   1   6   9       5562.32       4503.42        87.58 o                         
   3   6   9       4401.04       3921.93        74.89 o                         
   5   6   9       3878.50       4316.77        82.25 o                         
  -6   7   9      12561.65      13650.18       166.61 o                         
  -4   7   9      35174.23      37790.61       298.78 o                         
  -2   7   9      35256.39      34147.81       263.50 o                         
   0   7   9       3101.99       2778.32        65.30 o                         
   2   7   9        290.80        326.63        28.68 o                         
   4   7   9        144.75        148.73        25.79 o                         
   6   7   9       1008.72        749.20        44.49 o                         
  -7   8   9        128.08        282.36        35.35 o                         
  -5   8   9      17766.88      16114.00       192.98 o                         
  -3   8   9       6198.96       4838.00        98.26 o                         
  -1   8   9        855.39        866.82        37.95 o                         
   1   8   9       7331.40       6551.10       106.44 o                         
   3   8   9      12783.66      12653.73       167.59 o                         
   5   8   9        894.36       1223.65        55.38 o                         
   7   8   9      23009.18      22136.96       282.68 o                         
  -8   9   9      13516.68      12434.19       198.17 o                         
  -6   9   9        199.07        316.33        35.50 o                         
  -4   9   9       3442.42       3941.01        90.59 o                         
  -2   9   9       2359.96       2372.76        65.69 o                         
   0   9   9       2811.92       2856.07        76.78 o                         
   2   9   9       7348.72       7768.58       128.98 o                         
   4   9   9       6301.40       6648.60       124.70 o                         
   6   9   9        435.26        482.60        48.90 o                         
   8   9   9       9689.13      11295.04       222.55 o                         
  -9  10   9        829.34        754.46        66.82 o                         
  -7  10   9         20.52        108.59        36.95 o                         
  -5  10   9       2391.52       2646.66        88.77 o                         
  -3  10   9       8437.33       8013.13       140.38 o                         
  -1  10   9         35.05         22.40        25.52 o                         
   1  10   9      16928.24      17263.75       203.06 o                         
   3  10   9      18334.04      17971.60       226.39 o                         
   5  10   9        654.01        697.05        44.99 o                         
   7  10   9        479.53        339.23        51.15 o                         
   9  10   9         27.18         36.90        40.49 o                         
 -10  11   9        187.93        281.65        51.70 o                         
  -8  11   9       1672.56       1709.35        85.13 o                         
  -6  11   9       4962.61       4530.09       113.43 o                         
  -4  11   9       5514.22       5653.30       129.66 o                         
  -2  11   9      23025.69      21991.79       251.68 o                         
   0  11   9      15388.20      15232.68       205.15 o                         
   2  11   9      13766.99      14818.36       207.88 o                         
   4  11   9      10946.07      10998.19       178.52 o                         
   6  11   9        511.19        665.62        49.47 o                         
   8  11   9       1675.78       1524.25        91.96 o                         
  10  11   9          5.90         19.50        41.05 o                         
 -11  12   9       3015.30       3097.10       134.38 o                         
  -9  12   9      13399.51      11110.07       239.38 o                         
  -7  12   9       5988.09       5264.58       134.96 o                         
  -5  12   9        147.01        219.04        39.33 o                         
  -3  12   9       2692.65       2942.64        97.08 o                         
  -1  12   9       1077.05       1104.13        58.39 o                         
   1  12   9       4782.92       4795.94       109.13 o                         
   3  12   9       6343.46       6652.71       139.37 o                         
   5  12   9       1002.72       1244.45        63.68 o                         
   7  12   9       2156.14       2187.54        89.25 o                         
   9  12   9        196.92        420.45        68.23 o                         
  11  12   9         59.04         87.07        51.21 o                         
 -12  13   9       3469.16       3461.35       146.08 o                         
 -10  13   9       3218.11       3166.06       137.17 o                         
  -8  13   9       3353.12       4504.94       165.89 o                         
  -6  13   9       3946.44       3542.34       111.90 o                         
  -4  13   9       2909.89       2684.38        96.60 o                         
  -2  13   9       2434.35       2594.40        94.79 o                         
   0  13   9        800.37       1394.62        63.69 o                         
   2  13   9       5603.25       5173.49       125.13 o                         
   4  13   9       1184.12        965.60        59.78 o                         
   6  13   9        610.15        322.41        46.76 o                         
   8  13   9       1483.31       1607.84        94.49 o                         
  10  13   9        788.22        518.47        63.39 o                         
  12  13   9        982.30        967.92        88.31 o                         
 -13  14   9       2722.33       3782.43       160.84 o                         
 -11  14   9        593.31        649.07        90.75 o                         
  -9  14   9       4280.24       3965.55       150.01 o                         
  -7  14   9       1332.59       1071.09        74.31 o                         
  -5  14   9        899.06       1099.90        72.23 o                         
  -3  14   9       3572.72       3789.90       123.04 o                         
  -1  14   9       1681.50       1302.29        67.19 o                         
   1  14   9       1749.47       1586.62        77.03 o                         
   3  14   9       3795.81       3505.89       106.63 o                         
   5  14   9        100.82        163.06        36.83 o                         
   7  14   9       4770.36       4956.56       149.19 o                         
   9  14   9       3357.90       3523.11       153.74 o                         
  11  14   9       1036.32       1345.82       106.22 o                         
  13  14   9        423.06        578.33        79.47 o                         
 -14  15   9       1679.01       2108.58       128.03 o                         
 -12  15   9       1925.95       2464.55       130.46 o                         
 -10  15   9        918.84        886.98        82.25 o                         
  -8  15   9       1189.53       1334.35       103.81 o                         
  -6  15   9        780.67        798.18        61.07 o                         
  -4  15   9        739.66        728.53        64.54 o                         
  -2  15   9       1310.61       1367.79        77.87 o                         
   0  15   9       3154.12       2476.36        98.29 o                         
   2  15   9       1012.74        737.55        55.17 o                         
   4  15   9       2208.43       2362.42        91.40 o                         
   6  15   9       4043.34       4117.02       150.07 o                         
   8  15   9       2793.57       2836.30       130.66 o                         
  10  15   9       2282.48       2756.88       159.18 o                         
  12  15   9        713.96        698.82        87.08 o                         
  14  15   9        604.04        937.73        92.95 o                         
 -15  16   9        143.49        372.58       124.89 o                         
 -13  16   9       2267.78       2152.76       128.24 o                         
 -11  16   9        102.19         79.99        53.71 o                         
  -9  16   9        525.20        579.77        71.66 o                         
  -7  16   9        615.87        602.79        65.14 o                         
  -5  16   9        231.73        125.35        44.40 o                         
  -3  16   9       3545.97       2997.01       110.93 o                         
  -1  16   9       5226.83       5125.48       152.19 o                         
   1  16   9        154.92        247.70        52.89 o                         
   3  16   9       4760.73       4733.39       129.81 o                         
   5  16   9        949.49       1108.96        74.35 o                         
   7  16   9        888.62       1041.42        80.88 o                         
   9  16   9       2027.24       1835.57       124.02 o                         
  11  16   9        258.52        361.21        72.78 o                         
  13  16   9        218.94        151.89        69.76 o                         
  15  16   9        748.24        903.03        93.61 o                         
 -14  17   9         83.21        160.21        77.75 o                         
 -12  17   9        250.33        268.94        66.57 o                         
 -10  17   9        158.93         25.80        53.70 o                         
  -8  17   9        582.81        582.85        75.60 o                         
  -6  17   9       2199.89       1985.74       105.32 o                         
  -4  17   9       3794.32       4216.02       143.61 o                         
  -2  17   9       2105.09       2602.14       107.89 o                         
   0  17   9       3986.66       4563.97       147.40 o                         
   2  17   9       1269.64       1073.83        79.20 o                         
   4  17   9        658.40        786.89        67.34 o                         
   6  17   9       2435.27       2511.12       120.12 o                         
   8  17   9       1561.79       1386.00       101.60 o                         
  10  17   9        175.53        224.45        74.97 o                         
  12  17   9        300.58        334.05        74.45 o                         
  14  17   9        157.65        299.41        78.26 o                         
 -11  18   9        406.40        342.15        78.46 o                         
  -9  18   9        213.68        692.73        91.28 o                         
  -7  18   9       1305.67       1596.77       123.61 o                         
  -5  18   9        310.52        789.71        74.25 o                         
  -3  18   9       2091.63       1572.46       127.42 o                         
  -1  18   9       2051.33       1984.25       112.24 o                         
   1  18   9          1.81         22.50        53.59 o                         
   3  18   9       1215.56       1299.56        94.88 o                         
   5  18   9       1037.96       1428.99       106.86 o                         
   7  18   9         35.19        139.83        64.03 o                         
   9  18   9       1525.73       1451.50       116.50 o                         
  11  18   9        573.82        690.49       107.88 o                         
 -10  19   9       1540.84       1717.87       130.02 o                         
  -8  19   9       1991.33       2171.30       139.85 o                         
  -6  19   9        934.84       1048.08       100.89 o                         
  -4  19   9       1153.72       1430.92        97.07 o                         
  -2  19   9        737.85        960.03        89.04 o                         
   0  19   9        735.57        676.69        77.67 o                         
   2  19   9         78.02         55.47        49.84 o                         
   4  19   9        732.13        666.27        95.07 o                         
   6  19   9         39.98        222.42        65.41 o                         
   8  19   9         73.01        193.71        75.25 o                         
  10  19   9        950.47       1162.82       136.67 o                         
  -9  20   9          1.37         38.64        67.25 o                         
  -7  20   9        816.98       1279.94       105.47 o                         
  -5  20   9        367.30        554.31        67.87 o                         
  -3  20   9        634.18        783.95        74.79 o                         
  -1  20   9       2523.60       2993.79       141.84 o                         
   1  20   9        605.69        500.24        76.81 o                         
   3  20   9       1427.91       1394.77       124.98 o                         
   5  20   9       2393.18       2358.76       157.14 o                         
   7  20   9         12.13        214.53        70.76 o                         
   9  20   9        827.59        788.60       104.89 o                         
  -6  21   9          7.86        153.28        73.46 o                         
  -4  21   9         10.57        131.53        59.19 o                         
  -2  21   9        258.96        254.92        65.49 o                         
   0  21   9        599.66        879.45       115.29 o                         
   2  21   9        786.82       1375.75       117.62 o                         
   4  21   9       1269.59       1412.98       130.61 o                         
   6  21   9        609.58        618.41       104.59 o                         
  -1  22   9        456.11        767.56        97.86 o                         
   1  22   9        525.47        742.23        99.81 o                         
   1   1  10      24728.85      24875.22       215.22 o                         
   0   2  10       7492.21       7034.72        98.51 o                         
   2   2  10        278.74        424.90        26.88 o                         
  -1   3  10       7578.03       8347.13       117.46 o                         
   1   3  10       9074.10       9276.62       111.04 o                         
   3   3  10        758.15        648.33        32.20 o                         
  -2   4  10        812.55        605.57        34.90 o                         
   0   4  10      29488.84      28401.84       209.58 o                         
   2   4  10      25724.57      23090.49       194.32 o                         
   4   4  10      17333.61      17156.25       172.00 o                         
  -3   5  10      20406.33      19577.35       201.88 o                         
  -1   5  10        685.60        577.18        34.52 o                         
   1   5  10        148.72        499.57        32.89 o                         
   3   5  10        998.71       1254.93        43.36 o                         
   5   5  10      18392.08      15617.50       178.16 o                         
  -4   6  10        398.82        560.67        74.11 o                         
  -2   6  10        809.48        701.51        37.13 o                         
   0   6  10      23248.87      21708.70       208.39 o                         
   2   6  10      17077.58      16442.23       193.61 o                         
   4   6  10       2069.52       2116.24        63.96 o                         
   6   6  10       2921.31       2992.87        84.61 o                         
  -5   7  10      23965.50      26824.14       254.22 o                         
  -3   7  10      14324.88      13703.66       175.57 o                         
  -1   7  10       1812.60       1492.38        53.80 o                         
   1   7  10         24.55         12.88        24.46 o                         
   3   7  10         30.92          0.00        25.28 o                         
   5   7  10      13628.40      13686.61       189.19 o                         
   7   7  10       5121.98       5181.99       111.16 o                         
  -6   8  10        242.90        181.85        38.80 o                         
  -4   8  10         10.17        166.08        62.28 o                         
  -2   8  10       2040.17       2500.77        82.17 o                         
   0   8  10       1143.54       1041.92        52.09 o                         
   2   8  10         93.67        124.15        30.08 o                         
   4   8  10        143.05        183.33        36.35 o                         
   6   8  10       7708.91       7483.13       153.20 o                         
   8   8  10      16756.12      17487.90       307.05 o                         
  -7   9  10        539.99        974.71        64.45 o                         
  -5   9  10       1060.84        815.00        49.43 o                         
  -3   9  10        437.16        459.64        35.29 o                         
  -1   9  10          8.69         34.82        25.18 o                         
   1   9  10       5687.24       5929.40       114.99 o                         
   3   9  10       4155.06       3836.16        96.62 o                         
   5   9  10        232.79        389.17        43.95 o                         
   7   9  10        753.61        711.22        57.20 o                         
   9   9  10        401.38        483.15        59.30 o                         
  -8  10  10       6142.28       6382.07       169.01 o                         
  -6  10  10       1423.22       1820.14        78.81 o                         
  -4  10  10       3776.18       2864.40        92.55 o                         
  -2  10  10      11971.32      10935.95       170.81 o                         
   0  10  10       1857.57       1622.37        62.98 o                         
   2  10  10        541.74        472.96        49.69 o                         
   4  10  10        372.59        373.44        40.91 o                         
   6  10  10       2563.10       2343.87        91.08 o                         
   8  10  10       5782.09       5610.16       161.04 o                         
  10  10  10       4651.65       4690.66       155.40 o                         
  -9  11  10       3536.88       3865.00       143.24 o                         
  -7  11  10       3746.27       3746.13       127.75 o                         
  -5  11  10         36.09         83.89        34.27 o                         
  -3  11  10         13.64        323.40        44.65 o                         
  -1  11  10       5771.40       4418.56       110.50 o                         
   1  11  10      14155.34      12912.25       193.94 o                         
   3  11  10       8933.31       7734.26       195.15 o                         
   5  11  10        455.34        609.22        48.47 o                         
   7  11  10         78.99        226.15        47.07 o                         
   9  11  10        605.30        509.29        61.45 o                         
  11  11  10       3120.47       3032.65       121.96 o                         
 -10  12  10       1357.57       1043.33        89.04 o                         
  -8  12  10          7.86        166.31        51.28 o                         
  -6  12  10       2680.53       2816.67       103.24 o                         
  -4  12  10      11533.14      10928.66       193.74 o                         
  -2  12  10      17338.67      18077.64       253.31 o                         
   0  12  10       4578.07       4847.62       119.17 o                         
   2  12  10        143.87        178.08        64.34 o                         
   4  12  10          1.46         75.46        33.13 o                         
   6  12  10        448.28        457.86        45.14 o                         
   8  12  10         64.89         80.06        43.90 o                         
  10  12  10       1077.92       1107.00        84.41 o                         
  12  12  10       2188.19       2326.07       120.86 o                         
 -11  13  10       1811.59       1384.75        96.93 o                         
  -9  13  10       2172.58       2560.01       121.87 o                         
  -7  13  10       7108.57       7001.66       172.88 o                         
  -5  13  10       1754.15       1380.72        74.02 o                         
  -3  13  10         15.35        137.86        38.47 o                         
  -1  13  10        783.23       1182.71        67.36 o                         
   1  13  10       1020.25       1001.59        64.48 o                         
   3  13  10       1989.77       2060.81        83.38 o                         
   5  13  10          8.20         72.98        34.37 o                         
   7  13  10        581.43        457.97        64.19 o                         
   9  13  10       4280.06       4082.72       150.02 o                         
  11  13  10        277.48        663.16        81.05 o                         
  13  13  10         59.48        353.90        73.67 o                         
 -12  14  10       8645.05       8551.65       234.39 o                         
 -10  14  10         25.49        218.06        59.71 o                         
  -8  14  10         25.53         99.72        50.38 o                         
  -6  14  10         37.03         96.56        41.64 o                         
  -4  14  10       1946.58       2344.62       101.84 o                         
  -2  14  10       1705.00       1791.94       104.16 o                         
   0  14  10          2.90         65.14        42.30 o                         
   2  14  10       3711.42       3561.86       109.96 o                         
   4  14  10       7302.69       7190.36       157.97 o                         
   6  14  10         17.60         64.48        43.59 o                         
   8  14  10        397.64        528.70        68.57 o                         
  10  14  10         63.95        362.16        68.28 o                         
  12  14  10        906.41        815.07        91.55 o                         
  14  14  10       4156.29       4319.82       175.28 o                         
 -13  15  10        245.29        710.96       100.78 o                         
 -11  15  10        108.82        135.18        60.82 o                         
  -9  15  10        139.80        506.90        71.38 o                         
  -7  15  10        564.80        606.32        66.10 o                         
  -5  15  10        268.98        213.35        44.74 o                         
  -3  15  10       1083.74        826.14        67.57 o                         
  -1  15  10        872.08        899.83        66.93 o                         
   1  15  10         78.05         68.09        41.11 o                         
   3  15  10        305.38        668.12        60.18 o                         
   5  15  10         48.13        137.07        45.29 o                         
   7  15  10       1246.67       1288.41        93.52 o                         
   9  15  10       3341.48       2969.73       203.47 o                         
  11  15  10        144.17        152.12        78.22 o                         
  13  15  10         54.51        238.19        71.97 o                         
  15  15  10          1.64        290.88        76.27 o                         
 -14  16  10       2707.97       3586.26       165.73 o                         
 -12  16  10       3451.77       3401.21       158.11 o                         
 -10  16  10         72.30         86.78        55.72 o                         
  -8  16  10       1471.57       1418.53       107.00 o                         
  -6  16  10       1529.57       1634.24        93.28 o                         
  -4  16  10          3.32        129.26        52.05 o                         
  -2  16  10        110.66        134.19        46.49 o                         
   0  16  10         38.78        149.21        47.55 o                         
   2  16  10       3835.92       4557.07       139.62 o                         
   4  16  10       9625.63       9802.93       193.83 o                         
   6  16  10       1366.81       1814.68        94.86 o                         
   8  16  10         85.14        143.20        59.05 o                         
  10  16  10         90.77        132.31        59.18 o                         
  12  16  10         67.57        107.39        63.04 o                         
  14  16  10        356.58        429.81        82.43 o                         
 -13  17  10         60.17        192.59        72.37 o                         
 -11  17  10        238.40        214.55        62.96 o                         
  -9  17  10         17.30         93.79        59.04 o                         
  -7  17  10        128.41        446.32        76.29 o                         
  -5  17  10        795.79        630.28        68.71 o                         
  -3  17  10       1925.35       1632.07        94.37 o                         
  -1  17  10       2428.90       2360.18       109.41 o                         
   1  17  10        993.24        869.52        75.81 o                         
   3  17  10         65.74        145.91        51.47 o                         
   5  17  10         81.26        193.54        70.06 o                         
   7  17  10        312.40        143.13        53.40 o                         
   9  17  10        481.47        263.44        70.04 o                         
  11  17  10          0.77        113.80        62.61 o                         
  13  17  10        489.79        363.96        75.79 o                         
 -10  18  10        434.73        583.23        81.46 o                         
  -8  18  10       3117.93       3523.87       159.77 o                         
  -6  18  10       6185.58       6214.81       185.86 o                         
  -4  18  10        412.71        671.92        67.73 o                         
  -2  18  10        146.00        105.02        52.46 o                         
   0  18  10          3.66        106.79        49.74 o                         
   2  18  10        993.25        947.22        77.94 o                         
   4  18  10       1518.74       1743.47       133.07 o                         
   6  18  10        345.54        483.86        84.45 o                         
   8  18  10        123.10        117.08        63.34 o                         
  10  18  10       2240.52       2355.64       158.24 o                         
  -9  19  10        407.90        282.10        75.89 o                         
  -7  19  10         59.37        234.65        87.59 o                         
  -5  19  10        126.36        199.22        63.57 o                         
  -3  19  10        154.94        175.96        58.06 o                         
  -1  19  10       1367.14       1423.95       101.94 o                         
   1  19  10        488.15        705.48        77.89 o                         
   3  19  10        443.20        512.61        93.67 o                         
   5  19  10        693.16        695.55        96.76 o                         
   7  19  10          2.98        112.32        70.82 o                         
   9  19  10          0.93        232.24       113.84 o                         
  -6  20  10       4023.61       4860.21       205.72 o                         
  -4  20  10        130.13        261.22        63.05 o                         
  -2  20  10        287.44        241.10        61.63 o                         
   0  20  10       1652.06       1582.21       112.28 o                         
   2  20  10        373.07        613.06        83.52 o                         
   4  20  10        538.95        611.71       103.35 o                         
   6  20  10         42.55        180.46        71.66 o                         
  -3  21  10        291.73         76.39        67.79 o                         
  -1  21  10         22.32        235.50        71.38 o                         
   1  21  10         15.39         91.79        69.50 o                         
   3  21  10        642.47        624.76       101.39 o                         
   0   1  11        642.02        942.02        52.38 o                         
  -1   2  11       1753.94       1615.90        60.73 o                         
   1   2  11         11.92         42.59        22.88 o                         
  -2   3  11        377.35        561.29        39.88 o                         
   0   3  11       5758.78       6163.22       102.36 o                         
   2   3  11      10026.69       9953.34       139.71 o                         
  -3   4  11        100.52          0.00        24.99 o                         
  -1   4  11       1355.77        887.35        42.09 o                         
   1   4  11      10779.15      10476.60       137.39 o                         
   3   4  11       7812.16       8281.20       124.38 o                         
  -4   5  11       5510.39       5011.46        93.61 o                         
  -2   5  11        712.09        708.14        40.90 o                         
   0   5  11      17593.38      15446.64       176.08 o                         
   2   5  11      25659.79      24943.66       236.57 o                         
   4   5  11       3216.49       3211.50        74.64 o                         
  -5   6  11        737.41        659.42        45.27 o                         
  -3   6  11        322.60        374.06        31.31 o                         
  -1   6  11       2192.33       2308.02        63.13 o                         
   1   6  11       9168.91      10089.53       141.81 o                         
   3   6  11       6733.09       5235.79       104.16 o                         
   5   6  11       1332.75       1368.67        61.68 o                         
  -6   7  11       1064.52        586.01        43.18 o                         
  -4   7  11       5503.85       6400.83       128.47 o                         
  -2   7  11        152.27         54.21        24.76 o                         
   0   7  11        299.31        516.97        35.44 o                         
   2   7  11       2293.83       2152.29        72.59 o                         
   4   7  11       1548.74       1676.88        64.65 o                         
   6   7  11       9369.83       8954.89       159.75 o                         
  -7   8  11       5929.74       5049.75       130.53 o                         
  -5   8  11        884.83        772.33        54.16 o                         
  -3   8  11       1553.77       2091.31        75.28 o                         
  -1   8  11        217.13        318.78        29.95 o                         
   1   8  11       1673.69       1691.74        64.28 o                         
   3   8  11        818.05        600.21        43.90 o                         
   5   8  11        734.77        848.49        55.38 o                         
   7   8  11       3597.75       3671.81       120.85 o                         
  -8   9  11       8176.66       8507.85       219.03 o                         
  -6   9  11       1161.24       1358.57        74.54 o                         
  -4   9  11       1547.67       1593.89        72.89 o                         
  -2   9  11        494.64        714.20        47.83 o                         
   0   9  11        122.88        216.63        32.81 o                         
   2   9  11        734.25        775.45        48.77 o                         
   4   9  11         26.56          3.32        34.83 o                         
   6   9  11       5668.29       5161.55       126.12 o                         
   8   9  11       7736.76       8256.83       188.25 o                         
  -9  10  11       2109.08       2035.58       107.24 o                         
  -7  10  11       2981.48       2897.78       124.60 o                         
  -5  10  11       1337.30       1298.15        75.27 o                         
  -3  10  11       8019.38       7437.74       154.42 o                         
  -1  10  11       3071.51       2874.72        89.71 o                         
   1  10  11       3689.37       3449.09        94.90 o                         
   3  10  11         77.57        117.20        35.09 o                         
   5  10  11       2019.13       2165.14        88.65 o                         
   7  10  11       8950.60       9914.39       193.38 o                         
   9  10  11       6159.29       6702.78       186.80 o                         
 -10  11  11       1467.19       1690.83       112.80 o                         
  -8  11  11       1894.32       1946.74       153.06 o                         
  -6  11  11        141.05        355.29        48.79 o                         
  -4  11  11       9401.81       8998.61       175.60 o                         
  -2  11  11      10244.65      10148.73       185.60 o                         
   0  11  11       1047.61       1320.37        70.26 o                         
   2  11  11        654.39        284.11        38.00 o                         
   4  11  11        335.76        394.57        42.02 o                         
   6  11  11       1024.65        903.28        64.70 o                         
   8  11  11       4918.50       5234.20       164.62 o                         
  10  11  11       2537.32       2279.05       115.19 o                         
 -11  12  11        110.27        120.50        60.76 o                         
  -9  12  11        437.73        365.99        60.51 o                         
  -7  12  11         97.54        147.78        44.39 o                         
  -5  12  11       2755.45       2486.80       101.51 o                         
  -3  12  11       3290.18       2411.59        94.82 o                         
  -1  12  11       2458.12       2347.35        86.70 o                         
   1  12  11          3.52         72.36        36.96 o                         
   3  12  11        211.82        113.54        39.76 o                         
   5  12  11         54.11        164.66        39.52 o                         
   7  12  11        128.47         80.61        41.36 o                         
   9  12  11        213.97        379.14        63.35 o                         
  11  12  11        233.36        202.24        55.35 o                         
 -12  13  11       1628.71       2092.62       138.32 o                         
 -10  13  11        355.30        732.22        79.73 o                         
  -8  13  11       2727.99       2181.70       123.53 o                         
  -6  13  11        145.91        155.15        45.74 o                         
  -4  13  11       5289.05       5749.31       146.87 o                         
  -2  13  11       3234.23       4117.66       123.88 o                         
   0  13  11        252.05        257.20        42.61 o                         
   2  13  11       2301.17       2119.15        93.76 o                         
   4  13  11       2848.62       2394.40        93.62 o                         
   6  13  11        435.00        612.19        61.09 o                         
   8  13  11       1152.23       1066.99        77.43 o                         
  10  13  11        196.35        302.74        60.88 o                         
  12  13  11       1609.64       1522.20       117.11 o                         
 -13  14  11       4538.12       4047.95       184.95 o                         
 -11  14  11       1216.78       1208.08       127.05 o                         
  -9  14  11         38.80         24.03        52.32 o                         
  -7  14  11         41.04        116.80        49.22 o                         
  -5  14  11       1309.85       1119.60        78.70 o                         
  -3  14  11       3198.32       2957.23       109.10 o                         
  -1  14  11       5141.72       5078.83       149.68 o                         
   1  14  11        100.39         35.18        38.92 o                         
   3  14  11       5138.89       4604.73       137.62 o                         
   5  14  11       2495.74       2359.91        92.00 o                         
   7  14  11       2034.57       1802.98        97.66 o                         
   9  14  11        423.52        276.95        66.83 o                         
  11  14  11        229.82        347.11        70.63 o                         
  13  14  11       1540.85       1997.58       135.69 o                         
 -14  15  11       1819.03       2210.42       148.49 o                         
 -12  15  11       1903.08       2137.98       137.18 o                         
 -10  15  11        767.50        875.20        94.85 o                         
  -8  15  11        241.52        241.33        62.70 o                         
  -6  15  11         17.59         47.71        43.81 o                         
  -4  15  11        430.98        433.99        56.49 o                         
  -2  15  11        118.83        244.84        76.43 o                         
   0  15  11         66.58         31.87        47.05 o                         
   2  15  11       2254.43       3372.47       119.88 o                         
   4  15  11       5146.74       5226.59       142.93 o                         
   6  15  11       2320.55       2956.36       125.60 o                         
   8  15  11        443.67        368.15        66.54 o                         
  10  15  11         19.03         61.32        56.67 o                         
  12  15  11       1341.76       1178.36       113.27 o                         
  14  15  11       1269.91       1076.14       111.77 o                         
 -13  16  11       2344.33       2137.92       134.45 o                         
 -11  16  11         81.65        113.35        66.03 o                         
  -9  16  11        759.54        379.41        64.80 o                         
  -7  16  11       1379.21       1082.74        93.84 o                         
  -5  16  11        648.22        525.28        62.94 o                         
  -3  16  11          0.25         57.25        42.88 o                         
  -1  16  11          2.13         39.48        52.65 o                         
   1  16  11       1354.58       1100.70        87.24 o                         
   3  16  11       6716.39       7782.39       175.47 o                         
   5  16  11       1883.92       2399.48       103.55 o                         
   7  16  11        424.19        337.68        64.97 o                         
   9  16  11         76.50        124.39        53.60 o                         
  11  16  11        163.28        312.39        73.04 o                         
  13  16  11         37.38         78.70        68.06 o                         
 -10  17  11        423.11        494.52        71.80 o                         
  -8  17  11       1649.87       2005.05       134.83 o                         
  -6  17  11       2974.96       3579.18       142.22 o                         
  -4  17  11          2.39         78.67        50.79 o                         
  -2  17  11        659.58        391.50        61.63 o                         
   0  17  11         16.84        180.97        61.27 o                         
   2  17  11       1929.30       2158.85       110.92 o                         
   4  17  11       2076.56       2726.99       115.88 o                         
   6  17  11       2579.65       3122.20       133.35 o                         
   8  17  11          3.70         79.26        51.57 o                         
  10  17  11        442.58        512.45        81.81 o                         
  -9  18  11       1432.59       1411.36       129.08 o                         
  -7  18  11       4494.04       4056.33       170.44 o                         
  -5  18  11       2517.81       2219.39       116.92 o                         
  -3  18  11         40.91        107.75        51.89 o                         
  -1  18  11         49.95         22.07        55.74 o                         
   1  18  11        664.96        681.93        79.25 o                         
   3  18  11       1696.92       1813.45       104.47 o                         
   5  18  11        660.53        927.49        87.37 o                         
   7  18  11        106.42         81.32        59.79 o                         
   9  18  11        935.64       1113.75       122.29 o                         
  -8  19  11       2390.74       3346.77       177.29 o                         
  -6  19  11       2345.14       3340.08       160.52 o                         
  -4  19  11        783.90       1289.26       135.59 o                         
  -2  19  11         75.40        137.28        66.78 o                         
   0  19  11        415.49        400.60        73.21 o                         
   2  19  11         18.57        116.72        75.93 o                         
   4  19  11        204.27        152.01        72.84 o                         
   6  19  11        127.80        126.84        66.80 o                         
   8  19  11        856.19        845.37       112.99 o                         
  -5  20  11        489.11        428.04        88.10 o                         
  -3  20  11        371.00         88.63        63.44 o                         
  -1  20  11       1108.01        654.53        89.60 o                         
   1  20  11        703.57        493.73        76.31 o                         
   3  20  11         96.84        188.46        74.53 o                         
   5  20  11          1.27          0.00        67.08 o                         
   0   0  12       6617.13       4748.01       259.20 o                         
   1   1  12        695.61        891.03        52.85 o                         
   0   2  12       1847.08       1768.29        67.22 o                         
   2   2  12       2461.27       2584.53        78.19 o                         
  -1   3  12      10404.63       9262.55       158.69 o                         
   1   3  12      21329.73      21350.46       221.63 o                         
   3   3  12       6336.32       7134.18       123.61 o                         
  -2   4  12        610.19        677.24        46.72 o                         
   0   4  12         39.87         77.74        29.22 o                         
   2   4  12        638.71        788.58        51.28 o                         
   4   4  12       1901.07       1216.14        55.58 o                         
  -3   5  12         18.46         38.07        30.04 o                         
  -1   5  12       9256.27       8661.45       148.90 o                         
   1   5  12      30576.79      29561.77       274.28 o                         
   3   5  12       4030.43       3561.29       104.31 o                         
   5   5  12        269.98        269.42        39.14 o                         
  -4   6  12       2889.29       2446.60        81.96 o                         
  -2   6  12        581.48        431.97        40.02 o                         
   0   6  12        390.89        322.18        37.46 o                         
   2   6  12        190.05        367.40        42.85 o                         
   4   6  12       2141.61       2341.65        85.76 o                         
   6   6  12        894.39        963.88        55.88 o                         
  -5   7  12         10.57         95.74        35.50 o                         
  -3   7  12       1089.22       1137.81        54.12 o                         
  -1   7  12       3626.42       3420.81        94.88 o                         
   1   7  12      16157.90      16349.31       224.53 o                         
   3   7  12       8233.22       6825.36       162.63 o                         
   5   7  12        522.33        474.13        51.88 o                         
   7   7  12       5153.60       4962.90       133.41 o                         
  -6   8  12       1577.08       1620.67        78.41 o                         
  -4   8  12       4723.25       4353.55       120.69 o                         
  -2   8  12       2841.37       2765.57        85.66 o                         
   0   8  12        907.75       1035.61        53.29 o                         
   2   8  12        845.20        859.00        51.83 o                         
   4   8  12        432.59        252.28        42.07 o                         
   6   8  12        440.27        772.81        64.55 o                         
   8   8  12         24.13        231.02        58.88 o                         
  -7   9  12       1654.95       1643.86        99.19 o                         
  -5   9  12       2443.34       2268.48        96.06 o                         
  -3   9  12       6608.62       6755.69       139.96 o                         
  -1   9  12        513.44        374.05        47.08 o                         
   1   9  12          4.63          0.00        31.89 o                         
   3   9  12        222.74        471.28        42.24 o                         
   5   9  12       6127.77       5509.87       126.22 o                         
   7   9  12      24280.52      25308.33       346.48 o                         
   9   9  12      12843.06      13621.76       272.47 o                         
  -8  10  12         45.69        213.77        74.42 o                         
  -6  10  12         17.93          0.00        44.02 o                         
  -4  10  12        169.18        176.34        48.20 o                         
  -2  10  12        757.12        692.55        55.09 o                         
   0  10  12         10.06         51.51        39.86 o                         
   2  10  12        467.72        402.70        43.65 o                         
   4  10  12          7.13         50.82        35.96 o                         
   6  10  12        103.33        198.83        47.36 o                         
   8  10  12         38.98        422.65        64.97 o                         
  10  10  12        384.08        454.87        66.85 o                         
  -9  11  12       1099.19       1228.10        98.61 o                         
  -7  11  12       1705.08       1475.30        99.26 o                         
  -5  11  12       1997.39       2128.94        98.92 o                         
  -3  11  12      11373.50       9316.33       196.91 o                         
  -1  11  12       4704.71       4155.24       121.29 o                         
   1  11  12        304.66        291.67        42.07 o                         
   3  11  12        424.97        380.15        43.12 o                         
   5  11  12       2325.87       2278.96        95.94 o                         
   7  11  12       5153.48       5397.49       147.29 o                         
   9  11  12       7437.56       8604.71       219.84 o                         
  11  11  12         28.66        163.33        62.17 o                         
 -10  12  12        775.35        942.45        91.94 o                         
  -8  12  12        171.34        238.47        67.22 o                         
  -6  12  12        787.93        763.94        66.29 o                         
  -4  12  12        450.07        719.97        65.97 o                         
  -2  12  12        622.16       1234.50        81.00 o                         
   0  12  12        371.99        828.82        62.71 o                         
   2  12  12       3678.52       3382.71       109.71 o                         
   4  12  12       1212.00       1051.82        62.71 o                         
   6  12  12         16.94         34.36        44.42 o                         
   8  12  12        116.17         61.24        50.17 o                         
  10  12  12        604.11        893.94       105.45 o                         
  12  12  12        386.15        655.88        91.48 o                         
 -11  13  12       3812.61       4349.54       184.86 o                         
  -9  13  12          0.97         54.77        62.63 o                         
  -7  13  12        197.53        158.48        56.01 o                         
  -5  13  12       4950.66       4519.81       137.19 o                         
  -3  13  12      13014.73      12829.19       227.31 o                         
  -1  13  12       7505.29       7941.98       189.07 o                         
   1  13  12          0.22          0.00        43.37 o                         
   3  13  12       4502.29       3645.71       117.91 o                         
   5  13  12       1631.57       1348.97        96.11 o                         
   7  13  12        361.63        484.98        56.73 o                         
   9  13  12        152.41        195.55        57.02 o                         
  11  13  12       1305.63       1603.97       111.23 o                         
  13  13  12       5041.89       5538.15       243.40 o                         
 -12  14  12          1.64        268.97        79.35 o                         
 -10  14  12       1032.73        966.93       100.89 o                         
  -8  14  12        606.34        779.18        85.13 o                         
  -6  14  12         29.62        111.73        46.15 o                         
  -4  14  12        304.97        181.55        51.16 o                         
  -2  14  12        443.24        172.34        45.93 o                         
   0  14  12        352.83        198.14        47.74 o                         
   2  14  12        108.72        267.98        55.06 o                         
   4  14  12        201.10        286.89        53.07 o                         
   6  14  12        467.16        564.51        72.56 o                         
   8  14  12          8.81        106.45        67.51 o                         
  10  14  12        499.28        571.58        90.45 o                         
  12  14  12        790.40        921.48       101.39 o                         
  14  14  12        234.65        348.14        83.94 o                         
 -13  15  12       3458.01       3494.68       180.61 o                         
 -11  15  12       2645.98       2817.41       157.81 o                         
  -9  15  12        748.16        758.86        79.61 o                         
  -7  15  12       1913.98       1562.74       104.48 o                         
  -5  15  12         43.89         88.67        48.12 o                         
  -3  15  12        227.67        613.38        69.67 o                         
  -1  15  12        458.51        475.95        60.01 o                         
   1  15  12        482.49        520.43        70.99 o                         
   3  15  12       8126.01       8066.15       180.62 o                         
   5  15  12       8412.80       8636.27       213.93 o                         
   7  15  12       1424.76       1496.12       127.19 o                         
   9  15  12        223.41        274.41        63.88 o                         
  11  15  12        304.49        293.16        69.18 o                         
  13  15  12       2023.84       1676.87       128.79 o                         
 -10  16  12        370.57        482.24        80.83 o                         
  -8  16  12        176.54        399.08        77.80 o                         
  -6  16  12        247.10        224.02        60.47 o                         
  -4  16  12         41.18        175.40        62.62 o                         
  -2  16  12        340.65        466.92        82.94 o                         
   0  16  12        503.15        662.17        74.27 o                         
   2  16  12        175.48        373.31        60.31 o                         
   4  16  12         63.91        366.28        67.13 o                         
   6  16  12        267.47        307.26        62.67 o                         
   8  16  12        124.44        357.96        64.59 o                         
  10  16  12        194.78        251.26        78.52 o                         
  -9  17  12       1460.57       1472.84       114.09 o                         
  -7  17  12       6157.00       6723.48       214.96 o                         
  -5  17  12       2593.57       2382.18       118.91 o                         
  -3  17  12        171.14        153.15        60.49 o                         
  -1  17  12        191.33        275.65        59.06 o                         
   1  17  12       1890.52       1906.27       114.12 o                         
   3  17  12       4884.90       4946.96       177.26 o                         
   5  17  12       3371.87       3635.51       145.37 o                         
   7  17  12        504.56        758.16        82.91 o                         
   9  17  12        898.21        763.15        97.77 o                         
  -8  18  12         33.63        325.87        91.42 o                         
  -6  18  12        234.20        550.03        88.60 o                         
  -4  18  12        232.08        333.28        88.21 o                         
  -2  18  12        488.70        569.93        77.36 o                         
   0  18  12        416.08        566.33        72.89 o                         
   2  18  12         43.95        192.16        60.16 o                         
   4  18  12        184.14        212.50        61.17 o                         
   6  18  12          2.36         34.73        59.94 o                         
   8  18  12         47.00        207.43        66.45 o                         
  -5  19  12       2110.98       2029.45       126.42 o                         
  -3  19  12          0.49         34.93        70.08 o                         
  -1  19  12       1231.92       1256.93       129.50 o                         
   1  19  12        156.08        192.89        67.76 o                         
   3  19  12          9.34         17.27        67.38 o                         
   5  19  12        258.78        248.02        84.97 o                         
   0   1  13       5007.71       4645.79       116.13 o                         
  -1   2  13         10.90        101.02        33.53 o                         
   1   2  13        113.57         48.60        32.29 o                         
  -2   3  13        350.00        394.13        39.20 o                         
   0   3  13       2771.43       2693.87        91.75 o                         
   2   3  13        374.23        345.12        38.67 o                         
  -3   4  13         25.61         38.43        31.76 o                         
  -1   4  13        346.40        602.58        47.27 o                         
   1   4  13       1271.04       1575.06        66.45 o                         
   3   4  13       2755.93       2870.64        87.13 o                         
  -4   5  13       2846.99       2525.09        90.89 o                         
  -2   5  13         32.19          0.00        33.89 o                         
   0   5  13       3465.91       3254.56        87.96 o                         
   2   5  13      12203.99      11667.57       177.18 o                         
   4   5  13        772.13        929.48        56.64 o                         
  -5   6  13       5298.81       5428.03       168.18 o                         
  -3   6  13       1813.33       1557.02        72.83 o                         
  -1   6  13       3845.30       3308.15        98.80 o                         
   1   6  13       8895.58       9833.89       168.13 o                         
   3   6  13        338.53        411.24        46.16 o                         
   5   6  13         89.77        161.56        38.09 o                         
  -6   7  13       1108.58       1206.08        75.21 o                         
  -4   7  13       7468.54       7172.86       165.34 o                         
  -2   7  13        417.24        275.79        36.78 o                         
   0   7  13       1180.60       1206.69        59.91 o                         
   2   7  13       7956.34       7618.21       176.45 o                         
   4   7  13        647.90        534.52        53.60 o                         
   6   7  13       6964.01       6452.51       159.17 o                         
  -7   8  13       2330.87       2506.81       129.27 o                         
  -5   8  13       1049.93        898.79        65.04 o                         
  -3   8  13       1048.25       1197.64        75.60 o                         
  -1   8  13       1393.17       1387.12        67.94 o                         
   1   8  13       1345.39       1109.84        64.14 o                         
   3   8  13        707.81        704.83        59.00 o                         
   5   8  13        239.64        346.14        59.73 o                         
   7   8  13       3243.74       3021.19       120.53 o                         
  -8   9  13       5203.90       4878.43       223.40 o                         
  -6   9  13         84.42         16.74        50.68 o                         
  -4   9  13       5794.69       5551.25       157.39 o                         
  -2   9  13       4220.82       4060.28       115.54 o                         
   0   9  13        232.83        262.23        40.06 o                         
   2   9  13       2963.94       2966.79       100.75 o                         
   4   9  13       1726.45       1925.50        89.66 o                         
   6   9  13       3680.38       3666.13       125.23 o                         
   8   9  13       4805.39       5879.93       184.76 o                         
  -9  10  13          4.91        207.76        70.80 o                         
  -7  10  13        225.74        351.99        75.16 o                         
  -5  10  13        509.87        519.04        67.21 o                         
  -3  10  13       4481.80       4962.32       178.76 o                         
  -1  10  13       3797.20       3342.74       112.77 o                         
   1  10  13        562.14        519.29        48.49 o                         
   3  10  13       3664.26       3134.54       112.01 o                         
   5  10  13       5006.26       5328.72       148.98 o                         
   7  10  13       3647.89       3708.22       147.25 o                         
   9  10  13       2779.68       2660.17       141.87 o                         
 -10  11  13        809.00       1047.91        99.53 o                         
  -8  11  13       4967.31       5438.83       211.43 o                         
  -6  11  13        150.51         75.20        53.70 o                         
  -4  11  13       4020.74       3865.16       141.19 o                         
  -2  11  13       4048.46       4170.58       138.81 o                         
   0  11  13        373.35        488.11        53.97 o                         
   2  11  13       4936.90       4723.30       139.65 o                         
   4  11  13       1539.62       1737.63       104.21 o                         
   6  11  13         59.41         97.89        57.20 o                         
   8  11  13       3801.88       3251.15       156.59 o                         
  10  11  13        427.04        712.05        78.72 o                         
 -11  12  13       1260.31       1312.94       137.98 o                         
  -9  12  13       1570.93       1537.80       113.61 o                         
  -7  12  13        173.48        311.33        67.34 o                         
  -5  12  13        937.83       1094.67        78.89 o                         
  -3  12  13       2004.58       2136.73       110.81 o                         
  -1  12  13       2023.78       1870.35        91.05 o                         
   1  12  13        990.00        972.57        65.90 o                         
   3  12  13       2374.94       2273.05       102.33 o                         
   5  12  13        606.08        662.38        61.24 o                         
   7  12  13         18.52         34.41        53.81 o                         
   9  12  13         62.03        117.37        61.85 o                         
  11  12  13        810.79        995.47       100.84 o                         
 -12  13  13        701.02        669.68       101.72 o                         
 -10  13  13         44.49        325.27        84.58 o                         
  -8  13  13       1777.94       1887.49       136.04 o                         
  -6  13  13        359.10        455.85        74.01 o                         
  -4  13  13        882.21        758.48        75.83 o                         
  -2  13  13       3665.71       3128.90       123.83 o                         
   0  13  13         87.05         45.79        59.77 o                         
   2  13  13       4021.10       4153.84       127.12 o                         
   4  13  13       3639.89       3297.36       121.93 o                         
   6  13  13        454.55        656.38        76.38 o                         
   8  13  13       1366.53       1359.93       108.11 o                         
  10  13  13        275.97        606.34        76.48 o                         
  12  13  13        191.88        211.11        83.29 o                         
 -11  14  13       1561.81       1684.64       124.14 o                         
  -9  14  13        197.64         59.44        61.72 o                         
  -7  14  13          9.65         54.45        65.11 o                         
  -5  14  13        561.35        437.27        62.77 o                         
  -3  14  13        728.37       1050.85        85.48 o                         
  -1  14  13        165.95        343.97        55.78 o                         
   1  14  13         44.82        163.52        46.76 o                         
   3  14  13        187.83        319.90        57.26 o                         
   5  14  13       3329.55       3227.31       135.00 o                         
   7  14  13        442.80        664.26       110.10 o                         
   9  14  13        939.38       1682.65       124.04 o                         
  11  14  13       2347.17       2188.84       227.43 o                         
 -10  15  13          1.69         34.27        69.47 o                         
  -8  15  13       3368.81       3020.86       174.72 o                         
  -6  15  13        798.32        711.79        87.43 o                         
  -4  15  13        904.36       1097.88        95.23 o                         
  -2  15  13       2924.37       2683.74       120.37 o                         
   0  15  13       1048.94       1230.10        85.11 o                         
   2  15  13        460.33        415.53        59.00 o                         
   4  15  13       2355.26       2408.06       106.20 o                         
   6  15  13       1474.33       1657.97       108.39 o                         
   8  15  13       1410.06       1504.68       118.85 o                         
  10  15  13        636.29       1072.10       105.55 o                         
  -9  16  13          0.41        205.32        67.25 o                         
  -7  16  13        350.41        854.25        99.58 o                         
  -5  16  13        465.85        588.44        99.05 o                         
  -3  16  13       1014.40        699.48        81.36 o                         
  -1  16  13       1196.09        833.60        82.55 o                         
   1  16  13       2360.88       2482.74       120.82 o                         
   3  16  13       2031.17       2154.43       109.03 o                         
   5  16  13       4231.91       4768.64       167.87 o                         
   7  16  13        705.91        917.42        83.07 o                         
   9  16  13        705.89       1188.36       113.10 o                         
  -8  17  13       2266.96       1954.26       134.56 o                         
  -6  17  13       1841.02       1923.19       132.74 o                         
  -4  17  13        157.14         81.44        58.29 o                         
  -2  17  13       1087.05       1202.62       101.80 o                         
   0  17  13        384.26        668.68        80.05 o                         
   2  17  13       1019.78        728.99        75.38 o                         
   4  17  13        941.69       1327.87       108.57 o                         
   6  17  13        823.11        826.84        81.40 o                         
   8  17  13       1111.95        918.70        98.67 o                         
  -5  18  13        735.30        618.66       121.75 o                         
  -3  18  13        380.81        295.49        78.64 o                         
  -1  18  13        232.51        435.52        75.86 o                         
   1  18  13        243.72        357.23        66.04 o                         
   3  18  13         98.20        185.94        60.82 o                         
   5  18  13        347.99        311.31        71.78 o                         
   1   1  14      11520.96      10929.61       203.45 o                         
   0   2  14         10.24        108.65        41.71 o                         
   2   2  14        520.95        464.40        49.19 o                         
  -1   3  14       5110.31       4302.00       119.72 o                         
   1   3  14       1962.36       1610.24        71.46 o                         
   3   3  14       1707.06       1311.94        66.98 o                         
  -2   4  14       3733.75       3209.51       100.24 o                         
   0   4  14         20.72         41.45        34.70 o                         
   2   4  14        499.34        567.78        47.08 o                         
   4   4  14        323.14        422.06        48.71 o                         
  -3   5  14       6135.15       5397.58       136.89 o                         
  -1   5  14        188.48        206.45        38.47 o                         
   1   5  14        182.02        184.17        34.56 o                         
   3   5  14        429.59        288.21        41.21 o                         
   5   5  14       4683.95       4203.24       128.84 o                         
  -4   6  14          1.78        131.79        41.12 o                         
  -2   6  14        428.28        481.47        48.30 o                         
   0   6  14        266.71        207.15        41.32 o                         
   2   6  14       2622.28       2802.41       104.29 o                         
   4   6  14        158.55        378.27        67.47 o                         
   6   6  14        785.25        712.45        72.05 o                         
  -5   7  14      14141.42      14238.77       245.32 o                         
  -3   7  14      10671.25      10577.80       208.02 o                         
  -1   7  14       1919.12       1633.37        72.28 o                         
   1   7  14         96.38         68.24        39.82 o                         
   3   7  14        201.43        110.56        42.45 o                         
   5   7  14       3434.38       3289.64       125.32 o                         
   7   7  14       5978.32       6281.52       176.03 o                         
  -6   8  14         63.24        112.75        52.85 o                         
  -4   8  14        950.60       1174.22        79.50 o                         
  -2   8  14       1144.79        946.45        71.62 o                         
   0   8  14         49.78         72.89        40.31 o                         
   2   8  14        645.53        530.61        54.25 o                         
   4   8  14         24.02        118.89        42.64 o                         
   6   8  14        761.85        713.29        69.16 o                         
   8   8  14       1823.77       1326.11       105.65 o                         
  -7   9  14         62.08         21.54        57.72 o                         
  -5   9  14       1904.89       1709.51       100.50 o                         
  -3   9  14       1480.13       1387.44        86.55 o                         
  -1   9  14          0.09         17.58        39.74 o                         
   1   9  14       4255.17       3709.40       114.69 o                         
   3   9  14       7976.29       7729.39       178.60 o                         
   5   9  14       1710.17       1471.53        82.35 o                         
   7   9  14        252.38        578.98        70.84 o                         
   9   9  14        151.09        155.14        63.66 o                         
  -8  10  14       1485.73       1827.48       153.02 o                         
  -6  10  14        586.13        585.80        77.78 o                         
  -4  10  14        394.06        428.13        72.09 o                         
  -2  10  14       5745.00       5818.80       179.01 o                         
   0  10  14        293.73        302.62        51.52 o                         
   2  10  14        137.94        230.38        47.39 o                         
   4  10  14        539.68        820.84        69.41 o                         
   6  10  14        458.93        603.28        62.72 o                         
   8  10  14        740.31        442.72        63.49 o                         
  10  10  14        645.89        829.66       121.37 o                         
  -9  11  14       3558.85       3772.71       191.56 o                         
  -7  11  14       3207.63       3518.57       195.90 o                         
  -5  11  14         44.02         78.96        63.39 o                         
  -3  11  14         17.09         78.80        53.75 o                         
  -1  11  14        367.69        411.61        62.17 o                         
   1  11  14       6295.67       5747.78       157.48 o                         
   3  11  14      11637.42      10404.57       229.16 o                         
   5  11  14       3736.81       4291.57       139.09 o                         
   7  11  14          8.73         34.82        49.47 o                         
   9  11  14         70.34        371.88        75.98 o                         
  11  11  14        171.41        145.76        77.42 o                         
 -10  12  14         12.16         53.68        74.88 o                         
  -8  12  14         34.98        138.85        99.78 o                         
  -6  12  14        116.75        240.19        76.02 o                         
  -4  12  14        783.96        925.13        90.14 o                         
  -2  12  14       4761.59       4423.99       161.62 o                         
   0  12  14         10.99         22.74        49.91 o                         
   2  12  14        300.90        326.01        53.70 o                         
   4  12  14        173.37        330.49        69.12 o                         
   6  12  14         74.25         90.74        52.71 o                         
   8  12  14         19.52        119.63        52.88 o                         
  10  12  14          8.30        150.40        89.91 o                         
  12  12  14        280.28        244.49        97.60 o                         
 -11  13  14        669.69        938.12       112.41 o                         
  -9  13  14       3215.88       3425.07       300.04 o                         
  -7  13  14       3771.55       4194.46       201.83 o                         
  -5  13  14       1364.03       1564.78       112.67 o                         
  -3  13  14        164.90        154.57        67.85 o                         
  -1  13  14        370.95        264.01        65.78 o                         
   1  13  14       1514.02       1421.68        92.43 o                         
   3  13  14       5337.62       5305.17       159.08 o                         
   5  13  14        335.72        682.59        77.69 o                         
   7  13  14       2267.91       2205.39       127.39 o                         
   9  13  14       3147.08       3904.63       177.86 o                         
  11  13  14        682.45        918.51       113.52 o                         
 -10  14  14         52.21        265.08        85.66 o                         
  -8  14  14        220.33        360.70       139.61 o                         
  -6  14  14          6.60         17.51        79.35 o                         
  -4  14  14        295.49        211.39        76.08 o                         
  -2  14  14        137.12        208.88        63.84 o                         
   0  14  14         96.10        164.73        53.42 o                         
   2  14  14       1122.64       1021.49        85.67 o                         
   4  14  14       2730.87       2344.09       116.88 o                         
   6  14  14        681.30        880.72        85.92 o                         
   8  14  14          8.32        172.77        76.01 o                         
  10  14  14         46.99        244.35        78.67 o                         
  -9  15  14       1602.76       1712.14       144.97 o                         
  -7  15  14       1798.55       2399.11       184.74 o                         
  -5  15  14         15.83         27.82        85.27 o                         
  -3  15  14       1014.82        835.70        97.43 o                         
  -1  15  14       2427.49       1666.96       103.63 o                         
   1  15  14         94.28        148.68        55.04 o                         
   3  15  14         78.14        366.74        68.59 o                         
   5  15  14         90.04        235.77        91.12 o                         
   7  15  14       2067.75       2091.91       129.33 o                         
   9  15  14       4540.20       5390.52       230.04 o                         
  -8  16  14        678.19        548.62       112.77 o                         
  -6  16  14       1079.77       1091.94       143.09 o                         
  -4  16  14        490.09        146.77        72.61 o                         
  -2  16  14         18.89        161.61        75.29 o                         
   0  16  14          2.65        208.78        68.02 o                         
   2  16  14        351.78        238.98        62.33 o                         
   4  16  14       2449.82       2472.03       149.91 o                         
   6  16  14        150.70        158.71        62.38 o                         
   8  16  14          0.46        132.52        72.54 o                         
  -5  17  14         22.11         90.87        87.54 o                         
  -3  17  14       1181.89       1345.99       122.89 o                         
  -1  17  14       5617.59       5825.32       237.35 o                         
   1  17  14       1591.01       1729.03       118.03 o                         
   3  17  14        344.08        515.14        84.69 o                         
   5  17  14         29.33        137.17        67.22 o                         
   0   1  15      20592.46      19883.90       292.50 o                         
  -1   2  15       1045.55       1249.79        84.84 o                         
   1   2  15       1367.17       1272.42        79.34 o                         
  -2   3  15        991.72       1001.39        64.30 o                         
   0   3  15      11859.83      11400.58       205.24 o                         
   2   3  15       1112.82       1256.79        81.26 o                         
  -3   4  15       1678.52       1707.64        82.28 o                         
  -1   4  15         33.75         64.44        47.74 o                         
   1   4  15       1329.92       1508.61        77.53 o                         
   3   4  15        493.71        479.25        50.80 o                         
  -4   5  15       8813.75       7989.26       173.56 o                         
  -2   5  15       2009.63       1945.37        87.94 o                         
   0   5  15        163.09         96.35        37.55 o                         
   2   5  15       2706.19       2453.54        88.30 o                         
   4   5  15       3876.25       3487.54       116.65 o                         
  -5   6  15       5401.98       5342.94       154.59 o                         
  -3   6  15       4701.81       5057.93       148.56 o                         
  -1   6  15       1143.01       1049.83        71.33 o                         
   1   6  15          1.53         48.88        39.24 o                         
   3   6  15        750.82        552.25        57.32 o                         
   5   6  15       6245.36       5421.50       163.56 o                         
  -6   7  15       5403.83       5667.98       173.62 o                         
  -4   7  15       7648.25       7849.60       217.33 o                         
  -2   7  15       3249.70       3471.45       132.59 o                         
   0   7  15         14.44          0.00        37.32 o                         
   2   7  15         41.26          0.00        43.14 o                         
   4   7  15          5.02        118.82        47.59 o                         
   6   7  15       3791.50       4026.38       156.44 o                         
  -7   8  15        101.10        370.77        68.20 o                         
  -5   8  15       3178.74       3311.66       135.81 o                         
  -3   8  15       4175.63       3659.80       138.33 o                         
  -1   8  15        344.83        501.32        61.97 o                         
   1   8  15        439.87        351.23        52.16 o                         
   3   8  15        397.18        251.05        47.16 o                         
   5   8  15          0.09         19.83        49.08 o                         
   7   8  15        356.18        349.50        69.24 o                         
  -8   9  15         25.96        240.66        76.75 o                         
  -6   9  15       1837.52       2241.87       133.50 o                         
  -4   9  15       4387.21       4414.35       163.10 o                         
  -2   9  15         39.38         91.00        51.44 o                         
   0   9  15       4721.79       4239.27       135.57 o                         
   2   9  15       5368.21       5274.58       152.70 o                         
   4   9  15       3811.59       3840.10       132.95 o                         
   6   9  15        271.58        123.61        49.13 o                         
   8   9  15        162.60        374.74        67.63 o                         
  -9  10  15         13.64        131.35        67.29 o                         
  -7  10  15        464.84        381.24        77.76 o                         
  -5  10  15         25.79        118.92        63.29 o                         
  -3  10  15        760.02        587.55        75.48 o                         
  -1  10  15        232.16        354.98        64.82 o                         
   1  10  15       3550.83       3721.34       131.23 o                         
   3  10  15       4273.39       4529.59       144.70 o                         
   5  10  15       2784.62       2263.95       104.87 o                         
   7  10  15        464.78        351.94        59.50 o                         
   9  10  15         19.66        128.96        64.48 o                         
 -10  11  15       1193.61       1396.73       125.21 o                         
  -8  11  15       2438.50       1831.79       143.84 o                         
  -6  11  15        649.50        604.94        98.19 o                         
  -4  11  15         26.90         22.71        51.98 o                         
  -2  11  15        370.80        354.50        62.25 o                         
   0  11  15       2397.01       2406.52       130.90 o                         
   2  11  15       5699.74       5550.86       172.82 o                         
   4  11  15       3985.92       3943.27       147.83 o                         
   6  11  15        178.50         68.79        52.67 o                         
   8  11  15         38.14        179.76        61.32 o                         
  10  11  15          0.83         48.87        70.20 o                         
 -11  12  15        906.65       1369.67       135.83 o                         
  -9  12  15       1435.55       2213.56       160.19 o                         
  -7  12  15       2328.78       3070.46       162.40 o                         
  -5  12  15       1281.94       1801.92       129.02 o                         
  -3  12  15          4.97        124.01        66.33 o                         
  -1  12  15        126.73        208.63        54.50 o                         
   1  12  15       2901.68       2700.96       125.98 o                         
   3  12  15       4275.75       4237.33       155.51 o                         
   5  12  15        209.99        351.77        66.15 o                         
   7  12  15        628.55        502.26        72.81 o                         
   9  12  15        765.22        425.82        73.98 o                         
  11  12  15         17.84        267.61        85.51 o                         
 -10  13  15       1551.19       1493.88       137.49 o                         
  -8  13  15       2974.11       3249.20       211.24 o                         
  -6  13  15        855.56       1462.34       130.14 o                         
  -4  13  15        184.48        310.92        66.68 o                         
  -2  13  15        254.56        198.99        57.35 o                         
   0  13  15          2.48          0.00        48.98 o                         
   2  13  15       1490.50       1487.94       100.56 o                         
   4  13  15        216.14        386.47        67.26 o                         
   6  13  15        679.93        743.43        82.19 o                         
   8  13  15       1846.74       1361.98       117.75 o                         
  10  13  15       1101.00       1228.11       113.72 o                         
  -9  14  15       2221.02       3261.96       194.06 o                         
  -7  14  15       2288.53       3122.42       221.07 o                         
  -5  14  15        552.84        788.86       119.57 o                         
  -3  14  15          6.05        103.21        65.02 o                         
  -1  14  15         29.94        100.05        56.03 o                         
   1  14  15        252.18        223.67        76.77 o                         
   3  14  15       1184.45       1465.77       110.02 o                         
   5  14  15        117.70        467.17        77.08 o                         
   7  14  15        810.88        849.89        94.33 o                         
   9  14  15        999.92       1019.14       112.07 o                         
  -6  15  15         34.05          0.00        78.13 o                         
  -4  15  15         96.42        102.63        73.06 o                         
  -2  15  15       1712.82       1885.79       140.12 o                         
   0  15  15        493.82        682.99        98.50 o                         
   2  15  15         32.26        102.08        58.54 o                         
   4  15  15        148.91        165.64        67.03 o                         
   6  15  15        625.20        553.50        82.51 o                         
  -3  16  15       1345.20       1319.53       154.99 o                         
  -1  16  15       2860.43       3179.46       167.34 o                         
   1  16  15        758.98        852.58       109.08 o                         
   3  16  15         33.52        145.97        68.02 o                         
   0   0  16       8650.88       9370.61       472.84 o                         
   1   1  16        564.64        767.60        72.91 o                         
   0   2  16       8328.90       7735.12       184.77 o                         
   2   2  16       5756.03       5090.29       149.21 o                         
  -1   3  16        792.86        581.11        60.64 o                         
   1   3  16          9.66         23.52        43.45 o                         
   3   3  16        818.03        710.89        61.53 o                         
  -2   4  16        463.77        463.97        81.32 o                         
   0   4  16          3.24          0.00        44.28 o                         
   2   4  16        137.40         52.31        43.70 o                         
   4   4  16       7774.24       7534.77       173.37 o                         
  -3   5  16        476.44        563.41        67.58 o                         
  -1   5  16       1586.78       1343.01        97.99 o                         
   1   5  16        134.61         13.95        42.74 o                         
   3   5  16        279.89        133.87        45.18 o                         
   5   5  16       1433.86       1505.06        99.90 o                         
  -4   6  16      11711.46      11434.51       231.11 o                         
  -2   6  16       6263.77       5891.10       164.74 o                         
   0   6  16        881.93       1027.13        85.80 o                         
   2   6  16        218.72        149.11        49.61 o                         
   4   6  16       1513.15       1517.76        92.92 o                         
   6   6  16       4509.01       4533.59       157.12 o                         
  -5   7  16          0.18        238.03        65.99 o                         
  -3   7  16         59.95        275.78        57.56 o                         
  -1   7  16       1166.16       1190.51       107.26 o                         
   1   7  16       1156.80       1023.84        76.28 o                         
   3   7  16        200.13        236.45        52.70 o                         
   5   7  16        264.77        259.22        64.94 o                         
   7   7  16       1269.14       1409.09       120.97 o                         
  -6   8  16       2745.63       2871.79       139.24 o                         
  -4   8  16       7290.11       7002.34       195.69 o                         
  -2   8  16       2274.62       2624.80       130.29 o                         
   0   8  16        631.10        553.68        82.03 o                         
   2   8  16       4469.65       3791.49       131.96 o                         
   4   8  16       1275.99       1311.02        80.68 o                         
   6   8  16          4.73        162.03        56.78 o                         
   8   8  16        107.24        130.66        63.83 o                         
  -7   9  16        494.75        875.15       118.65 o                         
  -5   9  16        586.98        431.74        76.77 o                         
  -3   9  16        360.85        382.84        66.13 o                         
  -1   9  16          8.26         34.57        60.34 o                         
   1   9  16        869.70        906.12        81.27 o                         
   3   9  16        136.44        173.91        52.21 o                         
   5   9  16        443.47        440.47        61.99 o                         
   7   9  16        159.75        143.60        55.31 o                         
   9   9  16        635.38        927.39       100.53 o                         
  -8  10  16        295.35        158.00        78.84 o                         
  -6  10  16          9.76        218.58        71.27 o                         
  -4  10  16       1259.36       1569.60       107.82 o                         
  -2  10  16          4.99         19.31        60.39 o                         
   0  10  16       4747.95       4450.29       155.89 o                         
   2  10  16       8369.12       8925.84       222.30 o                         
   4  10  16       2934.36       3372.89       131.02 o                         
   6  10  16        745.55        817.49        79.16 o                         
   8  10  16         17.36        175.24        73.98 o                         
  10  10  16         40.56        157.28        70.41 o                         
  -9  11  16        154.49        398.01        82.45 o                         
  -7  11  16        105.01         99.06        75.30 o                         
  -5  11  16        507.33        608.67        88.64 o                         
  -3  11  16        544.78        618.84        78.64 o                         
  -1  11  16        532.15        696.46        82.82 o                         
   1  11  16          2.33        349.78        63.62 o                         
   3  11  16         93.51        346.18        66.24 o                         
   5  11  16         16.82        118.10        56.34 o                         
   7  11  16         67.35        142.69        59.11 o                         
   9  11  16         77.94        153.47        68.74 o                         
  -8  12  16       3036.06       2291.10       167.36 o                         
  -6  12  16       1664.98       1298.15       112.26 o                         
  -4  12  16        116.48        180.63        63.23 o                         
  -2  12  16         62.78        168.62        72.22 o                         
   0  12  16       1538.20       1680.43       124.21 o                         
   2  12  16       5376.20       5765.27       183.66 o                         
   4  12  16       2088.84       2545.09       126.86 o                         
   6  12  16         65.24        273.77        64.22 o                         
   8  12  16        736.17        814.50        86.59 o                         
  -7  13  16          1.71        348.71        88.71 o                         
  -5  13  16        499.35        742.01        96.12 o                         
  -3  13  16        328.71        287.81        68.62 o                         
  -1  13  16        474.22        471.70        72.06 o                         
   1  13  16         33.37        105.33        59.68 o                         
   3  13  16         41.47        237.01        62.55 o                         
   5  13  16        122.20        159.97        60.83 o                         
   7  13  16        116.02        259.30        71.33 o                         
  -6  14  16       1656.93       2224.03       162.27 o                         
  -4  14  16         58.03         98.63        64.97 o                         
  -2  14  16        653.87        986.69       105.41 o                         
   0  14  16         17.19        188.01        64.15 o                         
   2  14  16        304.01        327.01        62.61 o                         
   4  14  16         36.61        153.91        73.75 o                         
   6  14  16       1242.90       1189.80       108.76 o                         
  -1  15  16        503.90        653.23        88.10 o                         
   1  15  16         11.43         68.25        60.11 o                         
   0   1  17       2196.43       2018.24       108.96 o                         
  -1   2  17       2383.00       2293.56       116.39 o                         
   1   2  17       6144.24       6018.35       180.99 o                         
  -2   3  17         49.49         97.08        52.29 o                         
   0   3  17          5.75         87.94        53.28 o                         
   2   3  17        220.06        103.95        50.40 o                         
  -3   4  17       1472.39       1279.26        83.39 o                         
  -1   4  17        417.03        554.37        66.17 o                         
   1   4  17       2535.83       2410.97       118.75 o                         
   3   4  17        234.01        330.69        55.67 o                         
  -4   5  17       1301.44       1593.45        95.86 o                         
  -2   5  17       4676.07       4234.10       154.11 o                         
   0   5  17       3440.60       3346.30       148.37 o                         
   2   5  17       1497.08       1233.37        95.42 o                         
   4   5  17       2861.25       2547.81       115.15 o                         
  -5   6  17       1941.28       1517.12       101.37 o                         
  -3   6  17       2013.51       2106.57       116.37 o                         
  -1   6  17          1.86        202.42        61.30 o                         
   1   6  17       3260.04       3419.08       162.96 o                         
   3   6  17       1631.16       1810.54       112.45 o                         
   5   6  17       1793.79       1520.20       102.37 o                         
  -6   7  17       2478.90       2548.36       135.27 o                         
  -4   7  17        936.92       1363.48        99.30 o                         
  -2   7  17       3232.71       3356.41       141.20 o                         
   0   7  17       1786.52       1969.37       140.46 o                         
   2   7  17        178.54        222.78        58.63 o                         
   4   7  17        333.33        321.46        63.13 o                         
   6   7  17         21.38         88.33        55.82 o                         
  -7   8  17        135.66        268.04        79.28 o                         
  -5   8  17        510.59        427.53        73.96 o                         
  -3   8  17        832.92        942.09        81.94 o                         
  -1   8  17        176.41        198.85        78.03 o                         
   1   8  17       2523.73       2290.89       138.00 o                         
   3   8  17       1434.23       1307.34        87.62 o                         
   5   8  17        271.67        194.29        56.28 o                         
   7   8  17        684.45        690.70        88.37 o                         
  -8   9  17        677.35        592.45        91.88 o                         
  -6   9  17        926.24       1167.82       108.15 o                         
  -4   9  17         69.97        338.43        76.01 o                         
  -2   9  17         18.48         82.78        64.31 o                         
   0   9  17        234.74        202.32        74.82 o                         
   2   9  17        289.95        239.82        56.23 o                         
   4   9  17        144.25        222.27        52.72 o                         
   6   9  17        801.73        697.86        92.98 o                         
   8   9  17        424.84        725.41        90.27 o                         
  -9  10  17        879.67        810.46       100.22 o                         
  -7  10  17        520.02        563.76        98.78 o                         
  -5  10  17        227.34        250.47        79.79 o                         
  -3  10  17       1738.34       1992.55       124.46 o                         
  -1  10  17        101.90        154.23        67.17 o                         
   1  10  17       1474.36       1168.81        99.51 o                         
   3  10  17        529.59        638.85        76.54 o                         
   5  10  17        107.76        227.86        56.24 o                         
   7  10  17        507.09        553.23        79.31 o                         
   9  10  17        830.30        725.43        94.70 o                         
  -6  11  17        353.80        393.07        79.81 o                         
  -4  11  17        979.37        829.80       105.86 o                         
  -2  11  17       1789.07       1709.77       127.13 o                         
   0  11  17       2938.55       2991.80       180.81 o                         
   2  11  17       1204.08       1489.95       102.52 o                         
   4  11  17        655.91        629.42        77.96 o                         
   6  11  17        882.33        664.78        85.77 o                         
  -5  12  17        123.01        270.34        87.89 o                         
  -3  12  17       1024.75       1247.32       107.64 o                         
  -1  12  17         26.67        237.17        72.50 o                         
   1  12  17        189.76        338.17        75.23 o                         
   3  12  17        526.81        608.01        73.58 o                         
   5  12  17         79.43        240.25        66.29 o                         
  -2  13  17       1283.24       1758.04       152.82 o                         
   0  13  17       1375.03       1731.38       120.26 o                         
   2  13  17         70.01        206.86        63.29 o                         
   1   1  18       1873.59       1953.23       111.45 o                         
   0   2  18         45.53        203.33        59.01 o                         
   2   2  18       1027.88        910.86        81.31 o                         
  -1   3  18          1.68         34.39        53.12 o                         
   1   3  18       2505.61       2714.30       128.94 o                         
   3   3  18          8.99        119.09        57.75 o                         
  -2   4  18        397.20        400.82        67.72 o                         
   0   4  18       4310.60       4244.66       173.60 o                         
   2   4  18       7850.86       7177.40       240.73 o                         
   4   4  18       1641.49       1781.10       116.79 o                         
  -3   5  18       1340.97       1290.25        93.80 o                         
  -1   5  18        924.56        786.26        89.51 o                         
   1   5  18        183.73        427.67        85.46 o                         
   3   5  18        175.17        284.28        73.42 o                         
   5   5  18       1634.54       1508.56       108.43 o                         
  -4   6  18         33.26         24.97        58.48 o                         
  -2   6  18        587.65        581.77        72.56 o                         
   0   6  18       4276.35       4192.46       172.69 o                         
   2   6  18       6441.66       6944.81       404.65 o                         
   4   6  18       1230.14       1771.04       127.66 o                         
   6   6  18         79.36        125.80        55.02 o                         
  -5   7  18        530.46        456.45        69.99 o                         
  -3   7  18        402.01        486.17        68.78 o                         
  -1   7  18        317.73        290.79        63.19 o                         
   1   7  18        317.60        468.03        96.71 o                         
   3   7  18          0.54        105.61        65.17 o                         
   5   7  18        833.63        940.31        94.54 o                         
   7   7  18        467.40        555.03        90.79 o                         
  -6   8  18        848.99        804.92        98.23 o                         
  -4   8  18         24.67         91.61        63.40 o                         
  -2   8  18        124.25         98.17        56.23 o                         
   0   8  18         72.37         89.62        77.51 o                         
   2   8  18        655.81        866.90       125.54 o                         
   4   8  18          0.13         70.80        56.25 o                         
   6   8  18        997.69        972.74        91.62 o                         
   8   8  18       3361.91       3541.31       201.19 o                         
  -7   9  18         13.50        286.72        86.09 o                         
  -5   9  18        250.12        380.91        81.44 o                         
  -3   9  18        192.32        351.03        74.13 o                         
  -1   9  18        246.43        103.88        70.39 o                         
   1   9  18       1184.74       1164.03       120.94 o                         
   3   9  18          8.35         89.26        51.88 o                         
   5   9  18         15.15        111.14        63.26 o                         
   7   9  18        119.59        222.44        74.00 o                         
  -4  10  18       1870.17       1514.63       128.51 o                         
  -2  10  18       1960.58       1963.88       128.14 o                         
   0  10  18        630.75        867.92       114.11 o                         
   2  10  18         19.18         43.47        58.94 o                         
   4  10  18        100.86        237.72        63.38 o                         
  -3  11  18         15.12        325.85        85.20 o                         
  -1  11  18        447.73        395.90        94.53 o                         
   1  11  18        869.56       1043.00       117.17 o                         
   3  11  18         37.28        112.61        57.76 o                         
   0   1  19          1.49          4.65        54.57 o                         
  -1   2  19         13.26         80.72        56.94 o                         
   1   2  19        584.81        582.40        75.95 o                         
  -2   3  19        260.09        321.29        68.76 o                         
   0   3  19       2190.55       2294.30       124.49 o                         
   2   3  19       1204.39       1138.59       104.14 o                         
  -3   4  19         48.26        126.91        83.82 o                         
  -1   4  19        242.60        401.53        87.21 o                         
   1   4  19       2300.46       2570.04       142.75 o                         
   3   4  19       1232.95       1690.20       127.64 o                         
  -4   5  19         72.32        111.82        84.69 o                         
  -2   5  19          3.97         83.93        71.37 o                         
   0   5  19       2765.57       2633.82       158.30 o                         
   2   5  19       2172.51       2137.43       158.18 o                         
   4   5  19        276.32        490.96       104.42 o                         
  -5   6  19          0.21         71.41        61.69 o                         
  -3   6  19        324.22        387.92        70.51 o                         
  -1   6  19        269.41        253.14        65.83 o                         
   1   6  19       2041.28       2057.50       155.66 o                         
   3   6  19       2834.31       2863.83       200.45 o                         
   5   6  19        450.24        617.93        93.35 o                         
  -4   7  19        138.93        270.67        72.31 o                         
  -2   7  19         63.49        181.69        61.17 o                         
   0   7  19       1011.49       1071.01       106.71 o                         
   2   7  19       1048.57       1357.51       153.20 o                         
   4   7  19          1.84        145.69        73.22 o                         
  -3   8  19         20.05         78.61        67.89 o                         
  -1   8  19        177.52        105.05        68.67 o                         
   1   8  19         58.76        110.12        80.35 o                         
   3   8  19        480.52        361.56        94.61 o                         
   0   0  20       1135.43        867.30       183.24 o                         
   1   1  20         33.48        120.23        58.26 o                         
   0   2  20        227.28        160.35        60.27 o                         
   2   2  20         66.12        151.05        56.92 o                         
  -1   3  20         15.11        141.35        74.14 o                         
   1   3  20        516.33        357.68        77.53 o                         
   3   3  20        176.52        242.15        84.43 o                         
   0   4  20          5.71        195.33        93.98 o                         
                                                                                
